# Supplementary material for: Human-computer interaction based on background knowledge and emotion certainty
Source: PeerJ Comput Sci. 2023 May 31;9:e1418. doi: 10.7717/peerj-cs.1418 (PMC10280641; doi:10.7717/peerj-cs.1418)
Supplement: Supplemental Information 1 [file peerj-cs-09-1418-s001.zip]

Archive with 10 entries (9 files):
- nlpcc2018.trainset/
- __MACOSX/._nlpcc2018.trainset
- nlpcc2018.trainset/nlpcc2018.kbqu.train
- __MACOSX/nlpcc2018.trainset/._nlpcc2018.kbqu.train
- nlpcc2018.trainset/NLPCC-OpenDomainQA-2018.guideline.pdf
- __MACOSX/nlpcc2018.trainset/._NLPCC-OpenDomainQA-2018.guideline.pdf
- nlpcc2018.trainset/nlpcc2018.kbqg.train
- __MACOSX/nlpcc2018.trainset/._nlpcc2018.kbqg.train
- nlpcc2018.trainset/nlpcc2018.kbqa.train
- __MACOSX/nlpcc2018.trainset/._nlpcc2018.kbqa.train
