# Supplementary material for: Human-computer interaction based on background knowledge and emotion certainty
Source: PeerJ Comput Sci. 2023 May 31;9:e1418. doi: 10.7717/peerj-cs.1418 (PMC10280641; doi:10.7717/peerj-cs.1418)
Supplement: Supplemental Information 1 [file peerj-cs-09-1418-s001.zip › nlpcc2018.trainset/nlpcc2018.kbqu.train]

<question id=1>	Gerry (2002) editor weighs how much
<logical form id=1>	( lambda ?x Exist ?y ( and ( mso:film.film.editor Gerry_(2002) ?y ) ( mso:people.person.weight ?y ?x ) ) )
==================================================
<question id=2>	organization founded by the film director of the film All the Money in the World’s name
<logical form id=2>	( lambda ?x Exist ?y ( and ( mso:film.film.director All_the_Money_in_the_World ?y ) ( mso:organization.founder.organizations_founded ?y ?x ) ) )
==================================================
<question id=3>	highest mountain on pacaraima mountains
<logical form id=3>	( ArgMax ( lambda ?x ( mso:geography.mountain.mountain_range ?x pacaraima_mountains ) ) ( lambda ?x ( lambda ?y ( mso:geography.mountain.elevation ?x ?y ) ) ) 1 )
==================================================
<question id=4>	what is top books list by based on series created by David Jacobs
<logical form id=4>	( lambda ?x ( mso:book.author.works_written based_on_series_created_by_David_Jacobs ?x ) )
==================================================
<question id=5>	army form Josef Jan Hanuš served for military force until 1/1/1968
<logical form id=5>	( lambda ?x Exist ?y ( and ( mso:military.person.service Josef_Jan_Hanuš ?y ) ( mso:military.service.to_date ?y 1/1/1968 ) ( mso:military.service.armed_force ?y ?x ) ) )
==================================================
<question id=6>	what is the format of Offensiv periodical since 1/1/1997
<logical form id=6>	( lambda ?x Exist ?y ( and ( mso:book.periodical.format Offensiv ?y ) ( mso:book.periodical_format_period.from ?y 1/1/1997 ) ( mso:book.periodical_format_period.format ?y ?x ) ) )
==================================================
<question id=7>	the amount of Stearic acid mayonnaise does contain
<logical form id=7>	( lambda ?x Exist ?y ( and ( mso:food.food.nutrition_fact mayonnaise ?y ) ( mso:food.nutrition_fact.nutrient ?y Stearic_acid ) ( mso:food.nutrition_fact.quantity ?y ?x ) ) )
==================================================
<question id=8>	in what film did costume designer Julie Weiss and casting director Donna Isaacson work together
<logical form id=8>	( lambda ?x ( and ( r-mso:film.film.casting_director Donna_Isaacson ?x ) ( r-mso:film.film.costume_designer Julie_Weiss ?x ) ) )
==================================================
<question id=9>	production company of Man's Fate has what team founder
<logical form id=9>	( lambda ?x Exist ?y ( and ( mso:film.film.production_company Man's_Fate ?y ) ( mso:organization.organization.founder ?y ?x ) ) )
==================================================
<question id=10>	what is soundtrack in film with art director Joe Bleakley
<logical form id=10>	( lambda ?x Exist ?y ( and ( r-mso:film.film.art_director Joe_Bleakley ?y ) ( mso:film.film.soundtrack ?y ?x ) ) )
==================================================
<question id=11>	what is date of first publication of Multiple energy transfer in the system CsCl:Eu 2+, Mn 2+, OH -
<logical form id=11>	( lambda ?x ( mso:book.written_work.date_of_first_publication Multiple_energy_transfer_in_the_system_CsCl:Eu_2+,_Mn_2+,_OH_- ?x ) )
==================================================
<question id=12>	last San Pedro eruption
<logical form id=12>	( lambda ?x ( mso:geography.mountain.last_eruption San_Pedro ?x ) )
==================================================
<question id=13>	Sabyn Mayfield is casting director in film of what location
<logical form id=13>	( lambda ?x Exist ?y ( and ( r-mso:film.film.casting_director Sabyn_Mayfield ?y ) ( mso:film.film.location ?y ?x ) ) )
==================================================
<question id=14>	what is the height of the offspring of Raymond Lovell
<logical form id=14>	( lambda ?x Exist ?y ( and ( mso:people.person.children Raymond_Lovell ?y ) ( mso:people.person.height ?y ?x ) ) )
==================================================
<question id=15>	digital camera with biggest amount of lcd pixels
<logical form id=15>	( ArgMax ( lambda ?x ( IsA ?x digital_camera ) ) ( lambda ?x lambda ?y ( mso:commerce.digital_camera.lcd_pixels ?x ?y ) ) 1 )
==================================================
<question id=16>	what is length of International Yngling
<logical form id=16>	( lambda ?x ( mso:boats.ship_class.length_overall_m International_Yngling ?x ) )
==================================================
<question id=17>	kickers offenbach 's team manager
<logical form id=17>	( lambda ?x Exist ?y ( and ( mso:sports.team.coach kickers_offenbach ?y ) ( mso:sports.sports_team_coach_tenure.position ?y ?x ) ( mso:sports.sports_team_coach_tenure.coach ?y ?x ) ) )
==================================================
<question id=18>	founder of Reprise Records and child of Natalie Della Sinatra
<logical form id=18>	( lambda ?x ( and ( mso:organization.organization.founder Reprise_Records ?x ) ( mso:people.person.children Natalie_Della_Sinatra ?x ) ) )
==================================================
<question id=19>	who is Our Town 's director
<logical form id=19>	( lambda ?x ( mso:theater.production.director Our_Town ?x ) )
==================================================
<question id=20>	how high is Weißkugel above sea level
<logical form id=20>	( lambda ?x ( mso:geography.mountain.elevation Weißkugel ?x ) )
==================================================
<question id=21>	who owns Kolkata Knight Riders and the child of Suhana Khan
<logical form id=21>	( lambda ?x ( and ( mso:sports.professional_sports_team.team_owner Kolkata_Knight_Riders ?x ) ( mso:people.person.parent Suhana_Khan ?x ) ) )
==================================================
<question id=22>	Philippe Petit wrote story for film with what executve producer
<logical form id=22>	( lambda ?x Exist ?y ( and ( r-mso:film.film.story Philippe_Petit ?y ) ( mso:film.film.executive_producer ?y ?x ) ) )
==================================================
<question id=23>	preferred cause of death of production designer of Iron Man (2008)
<logical form id=23>	( lambda ?x Exist ?y ( and ( mso:film.film.production_designer Iron_Man_(2008) ?y ) ( mso:people.deceased_person.preferred_cause_of_death ?y ?x ) ) )
==================================================
<question id=24>	capacity Khuman Lampak Main Stadium
<logical form id=24>	( lambda ?x ( mso:architecture.venue.capacity Khuman_Lampak_Main_Stadium ?x ) )
==================================================
<question id=25>	composer of Awaarapan Banjarapan
<logical form id=25>	( lambda ?x ( mso:music.composition.composer Awaarapan_Banjarapan ?x ) )
==================================================
<question id=26>	what's the nationality of the director of the museum University of Pennsylvania Museum of Archaeology and Anthropology
<logical form id=26>	( lambda ?x Exist ?y ( and ( mso:architecture.museum.director University_of_Pennsylvania_Museum_of_Archaeology_and_Anthropology ?y ) ( mso:people.person.nationality_adjectival ?y ?x ) ) )
==================================================
<question id=27>	what is Clyde Shelton Mason 's parents names
<logical form id=27>	( lambda ?x ( mso:people.person.parent Clyde_Shelton_Mason ?x ) )
==================================================
<question id=28>	what year was Conceptual Modeling of Concurrent Systems through Stepwise Abstraction and Refinement Using Petri Net Morphisms first published
<logical form id=28>	( lambda ?x ( mso:book.written_work.date_of_first_publication Conceptual_Modeling_of_Concurrent_Systems_through_Stepwise_Abstraction_and_Refinement_Using_Petri_Net_Morphisms ?x ) )
==================================================
<question id=29>	in which film did story writer SETH MACFARLANE and art director Stephen J. Lineweaver work in
<logical form id=29>	( lambda ?x ( and ( r-mso:film.film.art_director Stephen_J._Lineweaver ?x ) ( r-mso:film.film.story SETH_MACFARLANE ?x ) ) )
==================================================
<question id=30>	developing companies for Horse Simulator - Wild Animal Riding Simulation Game to enjoy in Real 3D Farm Fields
<logical form id=30>	( lambda ?x ( mso:cvg.game_version.developer Horse_Simulator_-_Wild_Animal_Riding_Simulation_Game_to_enjoy_in_Real_3D_Farm_Fields ?x ) )
==================================================
<question id=31>	the cause of Soil liquefaction failure of Val Di Stava Dam damwas due to which flooding disaster
<logical form id=31>	( lambda ?x Exist ?y ( and ( mso:architecture.structure.structural_failure Val_Di_Stava_Dam ?y ) ( mso:architecture.structure_failure.failure_cause ?y Soil_liquefaction ) ( mso:architecture.structure_failure.causes_disaster ?y ?x ) ) )
==================================================
<question id=32>	executive producer Charles Newirth was in film with what art director
<logical form id=32>	( lambda ?x Exist ?y ( and ( r-mso:film.film.executive_producer Charles_Newirth ?y ) ( mso:film.film.art_director ?y ?x ) ) )
==================================================
<question id=33>	deepest lake world
<logical form id=33>	( ArgMax ( lambda ?x ( IsA ?x lake ) ) ( lambda ?x ( lambda ?y ( mso:geography.body_of_water.depth ?x ?y ) ) ) 1 )
==================================================
<question id=34>	film with cast director Fritz Fleischhacker and production company Amblin Entertainment
<logical form id=34>	( lambda ?x ( and ( r-mso:film.film.casting_director Fritz_Fleischhacker ?x ) ( r-mso:film.film.production_company Amblin_Entertainment ?x ) ) )
==================================================
<question id=35>	art director James H. Spencer in film with what story writer
<logical form id=35>	( lambda ?x Exist ?y ( and ( r-mso:film.film.art_director James_H._Spencer ?y ) ( mso:film.film.story ?y ?x ) ) )
==================================================
<question id=36>	the surface area of the smallest celestial object
<logical form id=36>	( Min ( lambda ?x ( IsA ?x celestial_object ) ) ( lambda ?x lambda ?y ( mso:astronomy.celestial_object.surface_area ?x ?y ) ) 1 )
==================================================
<question id=37>	who is winning 2013 League of Ireland Cup
<logical form id=37>	( lambda ?x ( mso:sports.championship_event.champion 2013_League_of_Ireland_Cup ?x ) )
==================================================
<question id=38>	in which film did casting director Jackie Burch and art director John R. Jensen work in
<logical form id=38>	( lambda ?x ( and ( r-mso:film.film.casting_director Jackie_Burch ?x ) ( r-mso:film.film.art_director John_R._Jensen ?x ) ) )
==================================================
<question id=39>	what's the name of the series Pokémon the Movie's music director
<logical form id=39>	( lambda ?x Exist ?y ( and ( mso:film.series.film Pokémon_the_Movie ?y ) ( mso:film.film.music ?y ?x ) ) )
==================================================
<question id=40>	Doraemon: Nobita's Tin-Plate Labyrinth's sequel's writer
<logical form id=40>	( lambda ?x Exist ?y ( and ( mso:film.film.sequel Doraemon:_Nobita's_Tin-Plate_Labyrinth ?y ) ( mso:film.film.writer ?y ?x ) ) )
==================================================
<question id=41>	who is most famous champions coppa italia
<logical form id=41>	( lambda ?x ( mso:sports.championship_event.champion ( ArgMax ( lambda ?y ( mso:sports.championship.championship_event ?y coppa_italia ) ) ( lambda ?y ( lambda ?z ( mso:time.event.end_date ?y ?z ) ) ) 1 ) ?x ) )
==================================================
<question id=42>	what is CM-2 's designers
<logical form id=42>	( lambda ?x ( mso:computer.computer.key_designers CM-2 ?x ) )
==================================================
<question id=43>	art directors The Heart Is a Hidden Camera
<logical form id=43>	( lambda ?x ( mso:film.film.art_director The_Heart_Is_a_Hidden_Camera ?x ) )
==================================================
<question id=44>	director of art on Kill Bill Vol. 2 has what profession
<logical form id=44>	( lambda ?x Exist ?y ( and ( mso:film.film.art_director Kill_Bill_Vol._2 ?y ) ( mso:people.person.profession ?y ?x ) ) )
==================================================
<question id=45>	famous novel authored by John Benage
<logical form id=45>	( lambda ?x ( mso:book.author.works_written John_Benage ?x ) )
==================================================
<question id=46>	what's the height of the composer of Google's originally music
<logical form id=46>	( lambda ?x Exist ?y ( and ( mso:music.composition.composer Google ?y ) ( mso:people.person.height ?y ?x ) ) )
==================================================
<question id=47>	Blue Planet Festival 's most popular discographies
<logical form id=47>	( lambda ?x ( mso:music.artist.album Blue_Planet_Festival ?x ) )
==================================================
<question id=48>	team Franz Carr scored 0 goals for
<logical form id=48>	( lambda ?x Exist ?y ( and ( mso:sports.pro_athlete.team Franz_Carr ?y ) ( mso:sports.sports_team_roster.total_goals ?y 0 ) ( mso:sports.sports_team_roster.team ?y ?x ) ) )
==================================================
<question id=49>	most popular titles written by William Kuchera
<logical form id=49>	( lambda ?x ( mso:book.author.works_written William_Kuchera ?x ) )
==================================================
<question id=50>	VINCENT GALLO is art director in movie of what subject
<logical form id=50>	( lambda ?x Exist ?y ( and ( r-mso:film.film.art_director VINCENT_GALLO ?y ) ( mso:film.film.subject ?y ?x ) ) )
==================================================
<question id=51>	what is regions of Awyi Language
<logical form id=51>	( lambda ?x ( mso:language.human_language.region Awyi_Language ?x ) )
==================================================
<question id=52>	in what film did costume designer Amanda Neale and film editor Annie Collins work in
<logical form id=52>	( lambda ?x ( and ( r-mso:film.film.costume_designer Amanda_Neale ?x ) ( r-mso:film.film.editor Annie_Collins ?x ) ) )
==================================================
<question id=53>	which song is featured on Hair (1979) and Hair
<logical form id=53>	( lambda ?x ( and ( mso:film.film.soundtrack Hair_(1979) ?x ) ( mso:theater.play.musical_soundtrack Hair ?x ) ) )
==================================================
<question id=54>	max speed of Sovremennyy-class destroyer
<logical form id=54>	( lambda ?x ( mso:boats.ship_class.max_speed_knots Sovremennyy-class_destroyer ?x ) )
==================================================
<question id=55>	when is dissolution date of Dublin St Patrick's
<logical form id=55>	( lambda ?x ( mso:location.dated_location.date_dissolved Dublin_St_Patrick's ?x ) )
==================================================
<question id=56>	Hudson Hawk (1991) film composer and Band of Brothers album artist
<logical form id=56>	( lambda ?x ( and ( mso:music.album.artist Band_of_Brothers ?x ) ( mso:film.film.music Hudson_Hawk_(1991) ?x ) ) )
==================================================
<question id=57>	Tira Qullu mountain ranges
<logical form id=57>	( lambda ?x ( mso:geography.mountain.mountain_range Tira_Qullu ?x ) )
==================================================
<question id=58>	oldest manufactured aircraft
<logical form id=58>	( ArgMin ( lambda ?x ( IsA ?x aircraft ) ) ( lambda ?x lambda ?y ( mso:aviation.aircraft.date_manufactured ?x ?y ) ) 1 )
==================================================
<question id=59>	which is Gloucester Rugby jersey color
<logical form id=59>	( lambda ?x ( mso:sports.team.color Gloucester_Rugby ?x ) )
==================================================
<question id=60>	what is top novels authored by Brenda J. Child
<logical form id=60>	( lambda ?x ( mso:book.author.works_written Brenda_J._Child ?x ) )
==================================================
<question id=61>	which organizaton developed Magic Cat Academy and founded by Larry Page
<logical form id=61>	( lambda ?x ( and ( mso:organization.founder.organizations_founded Larry_Page ?x ) ( mso:cvg.game_version.developer Magic_Cat_Academy ?x ) ) )
==================================================
<question id=62>	what's the name of the film producer that Christina Lindberg directed
<logical form id=62>	( lambda ?x Exist ?y ( and ( mso:film.director.film Christina_Lindberg ?y ) ( mso:film.film.producer ?y ?x ) ) )
==================================================
<question id=63>	who invented Evilhawk
<logical form id=63>	( lambda ?x ( mso:fictional_universe.character.creator Evilhawk ?x ) )
==================================================
<question id=64>	name of The Effect of Spot Weld Pitch to the Axial Crushing Characteristic of Top-Hat Crash Box 's author
<logical form id=64>	( lambda ?x ( mso:book.written_work.author The_Effect_of_Spot_Weld_Pitch_to_the_Axial_Crushing_Characteristic_of_Top-Hat_Crash_Box ?x ) )
==================================================
<question id=65>	actor starred in Cattle Annie and Little Britches and parent of Eleanor Lambert
<logical form id=65>	( lambda ?x ( and ( mso:film.film.actor Cattle_Annie_and_Little_Britches ?x ) ( mso:people.person.parent Eleanor_Lambert ?x ) ) )
==================================================
<question id=66>	location of film Paper Clips and place where Universal Republic Records was founded
<logical form id=66>	( lambda ?x ( and ( mso:organization.organization.place_founded Universal_Republic_Records ?x ) ( mso:film.film.location Paper_Clips ?x ) ) )
==================================================
<question id=67>	birth day Hannah Heath
<logical form id=67>	( lambda ?x ( mso:people.person.date_of_birth Hannah_Heath ?x ) )
==================================================
<question id=68>	Rice noodles, dry contains how much Myristic acid
<logical form id=68>	( lambda ?x Exist ?y ( and ( mso:food.food.nutrition_fact Rice_noodles,_dry ?y ) ( mso:food.nutrition_fact.nutrient ?y Myristic_acid ) ( mso:food.nutrition_fact.quantity ?y ?x ) ) )
==================================================
<question id=69>	whats highest mountain in brescia and garda prealps
<logical form id=69>	( ArgMax ( lambda ?x ( mso:geography.mountain.mountain_range ?x brescia_and_garda_prealps ) ) ( lambda ?x ( lambda ?y ( mso:geography.mountain.elevation ?x ?y ) ) ) 1 )
==================================================
<question id=70>	which kind of chemical element has the minimum covalent radius
<logical form id=70>	( ArgMin ( lambda ?x ( IsA ?x chemical_element ) ) ( lambda ?x lambda ?y ( mso:chemistry.chemical_element.covalent_radius ?x ?y ) ) 1 )
==================================================
<question id=71>	second kill bill movie
<logical form id=71>	( ArgMin ( lambda ?x ( mso:film.film.series ?x kill_bill ) ) ( lambda ?x ( lambda ?y ( mso:film.film.initial_release_date ?x ?y ) ) ) 2 )
==================================================
<question id=72>	Edla Dryselius died year
<logical form id=72>	( lambda ?x ( mso:people.deceased_person.date_of_death Edla_Dryselius ?x ) )
==================================================
<question id=73>	D4a 's key designers
<logical form id=73>	( lambda ?x ( mso:computer.computer.key_designers D4a ?x ) )
==================================================
<question id=74>	what’s the nationality of the father of Tom Hardy
<logical form id=74>	( lambda ?x Exist ?y ( and ( mso:people.person.parent Tom_Hardy ?y ) ( mso:people.person.nationality_adjectival ?y ?x ) ) )
==================================================
<question id=75>	music composer film Don't Let Me Drown
<logical form id=75>	( lambda ?x ( mso:film.film.music Don't_Let_Me_Drown ?x ) )
==================================================
<question id=76>	length of the soundtrack of movie Live And Let Die
<logical form id=76>	( lambda ?x Exist ?y ( and ( mso:film.film.featured_song Live_And_Let_Die ?y ) ( mso:music.track.length ?y ?x ) ) )
==================================================
<question id=77>	what’s the date of the first performance of the film of Tyler Perry
<logical form id=77>	( lambda ?x Exist ?y ( and ( mso:film.writer.film Tyler_Perry ?y ) ( mso:theater.play.date_of_first_performance ?y ?x ) ) )
==================================================
<question id=78>	specialty in which Shahrokh Estakhri got a Bachelor of Engineering degree
<logical form id=78>	( lambda ?x Exist ?y ( and ( mso:people.person.education Shahrokh_Estakhri ?y ) ( mso:education.education.educational_degree ?y Bachelor_of_Engineering ) ( mso:education.education.specialization ?y ?x ) ) )
==================================================
<question id=79>	name of the architect that has a structure at Harlem River
<logical form id=79>	( lambda ?x Exist ?y ( and ( mso:geography.body_of_water.bridge Harlem_River ?y ) ( mso:architecture.structure.architect ?y ?x ) ) )
==================================================
<question id=80>	father of the engineer of the Centre Pompidou
<logical form id=80>	( lambda ?x Exist ?y ( and ( mso:architecture.structure.engineer Centre_Pompidou ?y ) ( mso:people.person.parent ?y ?x ) ) )
==================================================
<question id=81>	atos level of the book written by Radagast
<logical form id=81>	( lambda ?x Exist ?y ( and ( mso:book.character.appears_in_book Radagast ?y ) ( mso:book.written_work.atos_level ?y ?x ) ) )
==================================================
<question id=82>	in what year was The Guide to Owning a Cornish Rex Cat published
<logical form id=82>	( lambda ?x ( mso:book.written_work.date_of_first_publication The_Guide_to_Owning_a_Cornish_Rex_Cat ?x ) )
==================================================
<question id=83>	ANDRE GAGNON was the winner for which award in 1/1/1977
<logical form id=83>	( lambda ?x Exist ?y ( and ( mso:award.winner.awards_won ANDRE_GAGNON ?y ) ( mso:award.honor.year ?y 1/1/1977 ) ( mso:award.honor.category ?y ?x ) ) )
==================================================
<question id=84>	what is name of Wetlands (English Subtitled) 's casting director
<logical form id=84>	( lambda ?x ( mso:film.film.casting_director Wetlands_(English_Subtitled) ?x ) )
==================================================
<question id=85>	when is Lewotolo date of last eruption
<logical form id=85>	( lambda ?x ( mso:geography.mountain.last_eruption Lewotolo ?x ) )
==================================================
<question id=86>	what is known number of floors in 3611 Heather Trails Dr, Florissant, MO 63031
<logical form id=86>	( lambda ?x ( mso:architecture.building.floors 3611_Heather_Trails_Dr,_Florissant,_MO_63031 ?x ) )
==================================================
<question id=87>	Harvey Weinstein was executive producer in which Super 35
<logical form id=87>	( lambda ?x ( and ( r-mso:film.film.format Super_35 ?x ) ( r-mso:film.film.executive_producer Harvey_Weinstein ?x ) ) )
==================================================
<question id=88>	Kokowaah 2's prequel's actor
<logical form id=88>	( lambda ?x Exist ?y ( and ( mso:film.film.prequel Kokowaah_2 ?y ) ( r-mso:film.character.film ?y ?x ) ) )
==================================================
<question id=89>	what is names of James Craven children
<logical form id=89>	( lambda ?x ( mso:people.person.children James_Craven ?x ) )
==================================================
<question id=90>	who is the father of the cinematographer’s ROBERT DOWNEY JR.
<logical form id=90>	( lambda ?x Exist ?y ( and ( mso:people.person.parent ROBERT_DOWNEY_JR. ?y ) ( r-mso:film.film.cinematographer ?y ?x ) ) )
==================================================
<question id=91>	who coached Highlanders from 1/1/2011
<logical form id=91>	( lambda ?x Exist ?y ( and ( mso:sports.team.coach Highlanders ?y ) ( mso:sports.sports_team_coach_tenure.from ?y 1/1/2011 ) ( mso:sports.sports_team_coach_tenure.coach ?y ?x ) ) )
==================================================
<question id=92>	production company for Battle Creek Brawl founding location
<logical form id=92>	( lambda ?x Exist ?y ( and ( mso:film.film.production_company Battle_Creek_Brawl ?y ) ( mso:organization.organization.place_founded ?y ?x ) ) )
==================================================
<question id=93>	RealD 3D format film has who as production designer
<logical form id=93>	( lambda ?x Exist ?y ( and ( r-mso:film.film.format RealD_3D ?y ) ( mso:film.film.production_designer ?y ?x ) ) )
==================================================
<question id=94>	higher classification Bembidion oregonense
<logical form id=94>	( lambda ?x ( mso:biology.organism_classification.higher_classification Bembidion_oregonense ?x ) )
==================================================
<question id=95>	where are María Amalia de Sajonia, reina ... being buried and has Juan de Herrera architecture
<logical form id=95>	( lambda ?x ( and ( mso:people.deceased_person.place_of_burial María_Amalia_de_Sajonia,_reina_... ?x ) ( mso:architecture.architect.structure Juan_de_Herrera ?x ) ) )
==================================================
<question id=96>	which is capital city Djelfa Province
<logical form id=96>	( lambda ?x ( mso:location.location.administrative_capital Djelfa_Province ?x ) )
==================================================
<question id=97>	who composed Relationship Goals theme
<logical form id=97>	( lambda ?x ( mso:film.film.music Relationship_Goals ?x ) )
==================================================
<question id=98>	height of the director of The Dark at the Top of the Stairs
<logical form id=98>	( lambda ?x Exist ?y ( and ( mso:theater.production.director The_Dark_at_the_Top_of_the_Stairs ?y ) ( mso:people.person.height ?y ?x ) ) )
==================================================
<question id=99>	in which season did Armando Benitez get 0 sacrifice hits
<logical form id=99>	( lambda ?x Exist ?y ( and ( mso:baseball.player.batting_statistics Armando_Benitez ?y ) ( mso:baseball.batting_statistics.sacrifice_hits ?y 0 ) ( mso:baseball.batting_statistics.season ?y ?x ) ) )
==================================================
<question id=100>	cinematographer Igor Martinovic in movie with what production designer
<logical form id=100>	( lambda ?x Exist ?y ( and ( r-mso:film.film.cinematographer Igor_Martinovic ?y ) ( mso:film.film.production_designer ?y ?x ) ) )
==================================================
<question id=101>	when is GW maiden flight date
<logical form id=101>	( lambda ?x ( mso:aviation.aircraft_model.maiden_flight GW ?x ) )
==================================================
<question id=102>	teams owned for NTL Incorporated
<logical form id=102>	( lambda ?x ( mso:sports.team_owner.teams_owned NTL_Incorporated ?x ) )
==================================================
<question id=103>	team in which Jim Bagby Sr. had 0 grand slams
<logical form id=103>	( lambda ?x Exist ?y ( and ( mso:baseball.player.batting_statistics Jim_Bagby_Sr. ?y ) ( mso:baseball.batting_statistics.grand_slams ?y 0 ) ( mso:baseball.batting_statistics.team ?y ?x ) ) )
==================================================
<question id=104>	Marie Louise Breniman 's most popular titles
<logical form id=104>	( lambda ?x ( mso:book.author.works_written Marie_Louise_Breniman ?x ) )
==================================================
<question id=105>	who was director in movie with art director Ted Haworth
<logical form id=105>	( lambda ?x Exist ?y ( and ( r-mso:film.film.art_director Ted_Haworth ?y ) ( mso:film.film.director ?y ?x ) ) )
==================================================
<question id=106>	what is length of one year on (285263) 1998 QE2
<logical form id=106>	( lambda ?x ( mso:astronomy.orbital_relationship.orbital_period (285263)_1998_QE2 ?x ) )
==================================================
<question id=107>	quotation of the David Ogden Stiers’s daughter
<logical form id=107>	( lambda ?x Exist ?y ( and ( mso:people.person.parent David_Ogden_Stiers ?y ) ( mso:people.person.quotation ?y ?x ) ) )
==================================================
<question id=108>	Helmy Eltoukhy list inventions
<logical form id=108>	( lambda ?x ( mso:law.inventor.inventions Helmy_Eltoukhy ?x ) )
==================================================
<question id=109>	electron config of Hydrogen
<logical form id=109>	( lambda ?x ( mso:chemistry.chemical_element.electron_configuration Hydrogen ?x ) )
==================================================
<question id=110>	Birds of Prey's character whose child is J.J. Gordon
<logical form id=110>	( lambda ?x ( and ( mso:comic_books.series.featured_characters Birds_of_Prey ?x ) ( mso:fictional_universe.character.parents J.J._Gordon ?x ) ) )
==================================================
<question id=111>	apparent magnitude VFTS 352
<logical form id=111>	( lambda ?x ( mso:astronomy.celestial_object.magnitude VFTS_352 ?x ) )
==================================================
<question id=112>	what is manufacturer of Kirnu
<logical form id=112>	( lambda ?x ( mso:amusement_parks.ride.manufacturer Kirnu ?x ) )
==================================================
<question id=113>	name of publisher of Cat Breeder
<logical form id=113>	( lambda ?x ( mso:cvg.game_version.publisher Cat_Breeder ?x ) )
==================================================
<question id=114>	what is rating Valet Girls
<logical form id=114>	( lambda ?x ( mso:film.film.rating Valet_Girls ?x ) )
==================================================
<question id=115>	Chan Yuen Lung is executive producer in film wth what costume designer
<logical form id=115>	( lambda ?x Exist ?y ( and ( r-mso:film.film.executive_producer Chan_Yuen_Lung ?y ) ( mso:film.film.costume_designer ?y ?x ) ) )
==================================================
<question id=116>	the organization that created High School Musical (2006) is founded by whom
<logical form id=116>	( lambda ?x Exist ?y ( and ( mso:tv.program.program_creator High_School_Musical_(2006) ?y ) ( mso:organization.organization.founder ?y ?x ) ) )
==================================================
<question id=117>	who is the Researcher in Development of: MRI - k-t Sparse: High frame-rate dynamic MRI exploiting spatio-temporal sparsity
<logical form id=117>	( lambda ?x Exist ?y ( and ( mso:projects.project.project_participation Development_of:_MRI_-_k-t_Sparse:_High_frame-rate_dynamic_MRI_exploiting_spatio-temporal_sparsity ?y ) ( mso:projects.project_participation.project_role ?y Researcher ) ( mso:projects.project_participation.project_participant ?y ?x ) ) )
==================================================
<question id=118>	which team got the silver medal in XX Commonwealth Games
<logical form id=118>	( lambda ?x Exist ?y ( and ( mso:sports.multi_event_tournament.competitor_competition_relationship XX_Commonwealth_Games ?y ) ( mso:sports.competitor_competition_relationship.medal ?y silver_medal ) ( mso:sports.competitor_competition_relationship.team ?y ?x ) ) )
==================================================
<question id=119>	what is higher classification Excorallana antillensis
<logical form id=119>	( lambda ?x ( mso:biology.organism_classification.higher_classification Excorallana_antillensis ?x ) )
==================================================
<question id=120>	Francis Coppola is story writer in film with what soundtrack
<logical form id=120>	( lambda ?x Exist ?y ( and ( r-mso:film.film.story Francis_Coppola ?y ) ( mso:film.film.soundtrack ?y ?x ) ) )
==================================================
<question id=121>	tom and jerry 51st movie
<logical form id=121>	( ArgMin ( lambda ?x ( mso:film.film.series ?x tom_and_jerry ) ) ( lambda ?x ( lambda ?y ( mso:film.film.initial_release_date ?x ?y ) ) ) 51 )
==================================================
<question id=122>	what's the genre of the film written by Scarlett Johansson
<logical form id=122>	( lambda ?x Exist ?y ( and ( mso:film.writer.film Scarlett_Johansson ?y ) ( mso:film.film.genre ?y ?x ) ) )
==================================================
<question id=123>	what is profession of cinematographer in Kingsman: The Golden Circle (2017)
<logical form id=123>	( lambda ?x Exist ?y ( and ( mso:film.film.cinematographer Kingsman:_The_Golden_Circle_(2017) ?y ) ( mso:people.person.profession ?y ?x ) ) )
==================================================
<question id=124>	what is the subject of Dark Blue
<logical form id=124>	( lambda ?x ( mso:film.film.subject Dark_Blue ?x ) )
==================================================
<question id=125>	Aeroflot Flight 7425 's fatalities
<logical form id=125>	( lambda ?x ( mso:aviation.airliner_accident.fatality Aeroflot_Flight_7425 ?x ) )
==================================================
<question id=126>	name of the book from the film director of the film Valerian and the City
<logical form id=126>	( lambda ?x Exist ?y ( and ( mso:film.film.director Valerian_and_the_City ?y ) ( mso:book.author.works_written ?y ?x ) ) )
==================================================
<question id=127>	how tall is the artist of the visual art Rouen Cathedral, Full Sunlight
<logical form id=127>	( lambda ?x Exist ?y ( and ( mso:visual_art.art_series.artist Rouen_Cathedral,_Full_Sunlight ?y ) ( mso:people.person.height ?y ?x ) ) )
==================================================
<question id=128>	filming location of Bad Taste and place of Mohaka Viaduct bridge
<logical form id=128>	( lambda ?x ( and ( mso:transportation.bridge.locale Mohaka_Viaduct ?x ) ( mso:film.film.country Bad_Taste ?x ) ) )
==================================================
<question id=129>	who composed Eraserhead (1976) soundtrack and wasartist for CRAZY CLOWN TIME
<logical form id=129>	( lambda ?x ( and ( mso:music.album.artist CRAZY_CLOWN_TIME ?x ) ( mso:film.film.music Eraserhead_(1976) ?x ) ) )
==================================================
<question id=130>	African Savanna became the exhibit of Toledo Zoo' starting date
<logical form id=130>	( lambda ?x Exist ?y ( and ( mso:zoos.zoo.notable_animal Toledo_Zoo ?y ) ( mso:zoos.animal_captivity.exhibit ?y African_Savanna ) ( mso:zoos.animal_captivity.from ?y ?x ) ) )
==================================================
<question id=131>	number of levels in 1214 SW 112th St, Seattle, WA 98146
<logical form id=131>	( lambda ?x ( mso:architecture.building.floors 1214_SW_112th_St,_Seattle,_WA_98146 ?x ) )
==================================================
<question id=132>	when did Eloy Inos finished being a menber of Covenant Party party
<logical form id=132>	( lambda ?x Exist ?y ( and ( mso:government.politician.party Eloy_Inos ?y ) ( mso:government.political_party_tenure.party ?y Covenant_Party ) ( mso:government.political_party_tenure.to ?y ?x ) ) )
==================================================
<question id=133>	quantity of sacrifice flies Jim Palmer got in Orioles
<logical form id=133>	( lambda ?x Exist ?y ( and ( mso:baseball.player.batting_statistics Jim_Palmer ?y ) ( mso:baseball.batting_statistics.team ?y Orioles ) ( mso:baseball.batting_statistics.sacrifice_flies ?y ?x ) ) )
==================================================
<question id=134>	what award did Alex Shopov win in 1/1/2006
<logical form id=134>	( lambda ?x Exist ?y ( and ( mso:award.winner.awards_won Alex_Shopov ?y ) ( mso:award.honor.year ?y 1/1/2006 ) ( mso:award.honor.category ?y ?x ) ) )
==================================================
<question id=135>	what is best Aikido 's practitioners
<logical form id=135>	( lambda ?x ( mso:martial_arts.martial_art.well_known_practitioner Aikido ?x ) )
==================================================
<question id=136>	what temperature will Krypton melt
<logical form id=136>	( lambda ?x ( mso:chemistry.chemical_element.melting_point Krypton ?x ) )
==================================================
<question id=137>	where was filming location for movie with cinematographer Thomas Kloss
<logical form id=137>	( lambda ?x Exist ?y ( and ( r-mso:film.film.cinematographer Thomas_Kloss ?y ) ( mso:film.film.location ?y ?x ) ) )
==================================================
<question id=138>	My Heart Will Go On (Dialogue Mix) (includes "Titanic" film dialogue) artist career start date
<logical form id=138>	( lambda ?x Exist ?y ( and ( mso:film.featured_song.performer My_Heart_Will_Go_On_(Dialogue_Mix)_(includes_"Titanic"_film_dialogue) ?y ) ( mso:music.artist.active_start ?y ?x ) ) )
==================================================
<question id=139>	who was cinematographer in W. Steven Graham art directed film
<logical form id=139>	( lambda ?x Exist ?y ( and ( r-mso:film.film.art_director W._Steven_Graham ?y ) ( mso:film.film.cinematographer ?y ?x ) ) )
==================================================
<question id=140>	what is Eta Cassiopeiae 's stars
<logical form id=140>	( lambda ?x ( mso:astronomy.star_system.star Eta_Cassiopeiae ?x ) )
==================================================
<question id=141>	editor Ruth Hogben is in movie from what location
<logical form id=141>	( lambda ?x Exist ?y ( and ( r-mso:film.film.editor Ruth_Hogben ?y ) ( mso:film.film.country ?y ?x ) ) )
==================================================
<question id=142>	how tall is story writer in Breathless (English Subtitled)
<logical form id=142>	( lambda ?x Exist ?y ( and ( mso:film.film.story Breathless_(English_Subtitled) ?y ) ( mso:biology.organism.height_meters ?y ?x ) ) )
==================================================
<question id=143>	which is famous album by Yung MJ
<logical form id=143>	( lambda ?x ( mso:music.artist.album Yung_MJ ?x ) )
==================================================
<question id=144>	who produced a film with casting director Qin Wei
<logical form id=144>	( lambda ?x Exist ?y ( and ( r-mso:film.film.casting_director Qin_Wei ?y ) ( mso:film.film.producer ?y ?x ) ) )
==================================================
<question id=145>	fips of country where Natural Born Killers (1994) filmed
<logical form id=145>	( lambda ?x Exist ?y ( and ( mso:film.film.country Natural_Born_Killers_(1994) ?y ) ( mso:location.sovereign.fips10_4 ?y ?x ) ) )
==================================================
<question id=146>	executive producer David Steinberg was in movie with which editor
<logical form id=146>	( lambda ?x Exist ?y ( and ( r-mso:film.film.executive_producer David_Steinberg ?y ) ( mso:film.film.editor ?y ?x ) ) )
==================================================
<question id=147>	movie sequel Support-Your-Local-Sheriff
<logical form id=147>	( lambda ?x ( mso:film.film.sequel Support-Your-Local-Sheriff ?x ) )
==================================================
<question id=148>	what is written works authored by Ridley Pearson
<logical form id=148>	( lambda ?x ( mso:book.author.works_written Ridley_Pearson ?x ) )
==================================================
<question id=149>	which film is produced by the artist who made Ghost Busters (1984)
<logical form id=149>	( lambda ?x Exist ?y ( and ( mso:visual_art.artwork.artist Ghost_Busters_(1984) ?y ) ( mso:film.producer.film ?y ?x ) ) )
==================================================
<question id=150>	what is year of establishment for Soul Train Music Awards
<logical form id=150>	( lambda ?x ( mso:award.category.date_established Soul_Train_Music_Awards ?x ) )
==================================================
<question id=151>	Holly Goline executively produced film with what production designer
<logical form id=151>	( lambda ?x Exist ?y ( and ( r-mso:film.film.executive_producer Holly_Goline ?y ) ( mso:film.film.production_designer ?y ?x ) ) )
==================================================
<question id=152>	what is biological classification for Talipariti tiliaceum var. pernambucense
<logical form id=152>	( lambda ?x ( mso:biology.organism_classification.organism_classification_rank Talipariti_tiliaceum_var._pernambucense ?x ) )
==================================================
<question id=153>	which musical scale is used for the theme song of the tv program Vídeo Show
<logical form id=153>	( lambda ?x Exist ?y ( and ( mso:tv.program.theme_song Vídeo_Show ?y ) ( mso:music.composition.musical_scale ?y ?x ) ) )
==================================================
<question id=154>	popular Kenji Morita comics list
<logical form id=154>	( lambda ?x ( mso:comic_books.creator.series Kenji_Morita ?x ) )
==================================================
<question id=155>	which sporting facility does the team of Joe Nesci play in
<logical form id=155>	( lambda ?x Exist ?y ( and ( mso:basketball.coach.team Joe_Nesci ?y ) ( mso:sports.team.facility ?y ?x ) ) )
==================================================
<question id=156>	Home Alone film producer preferred cause of death
<logical form id=156>	( lambda ?x Exist ?y ( and ( mso:film.film.producer Home_Alone ?y ) ( mso:people.deceased_person.preferred_cause_of_death ?y ?x ) ) )
==================================================
<question id=157>	name of the character of the movie production company Warner Bros.
<logical form id=157>	( lambda ?x Exist ?y ( and ( r-mso:film.film.production_company Warner_Bros. ?y ) ( r-mso:film.character.film ?y ?x ) ) )
==================================================
<question id=158>	genre of the film written by Detlef Bothe
<logical form id=158>	( lambda ?x Exist ?y ( and ( mso:film.writer.film Detlef_Bothe ?y ) ( mso:film.film.genre ?y ?x ) ) )
==================================================
<question id=159>	what is C/1969 Y1 's last perihelion
<logical form id=159>	( lambda ?x ( mso:astronomy.comet.last_perihelion C/1969_Y1 ?x ) )
==================================================
<question id=160>	how tall is Alexis Elizalde actually
<logical form id=160>	( lambda ?x ( mso:people.person.height Alexis_Elizalde ?x ) )
==================================================
<question id=161>	who wrote the film Avengers: Infinity War's sequel
<logical form id=161>	( lambda ?x Exist ?y ( and ( mso:film.film.sequel Avengers:_Infinity_War ?y ) ( mso:film.film.writer ?y ?x ) ) )
==================================================
<question id=162>	medal received by the Team HTC-Columbia in 2011 UCI Road World Championships
<logical form id=162>	( lambda ?x Exist ?y ( and ( mso:sports.multi_event_tournament.competitor_competition_relationship 2011_UCI_Road_World_Championships ?y ) ( mso:sports.competitor_competition_relationship.team ?y Team_HTC-Columbia ) ( mso:sports.competitor_competition_relationship.medal ?y ?x ) ) )
==================================================
<question id=163>	maximum width for Dirk Hartog Island
<logical form id=163>	( lambda ?x ( mso:geography.island.max_width Dirk_Hartog_Island ?x ) )
==================================================
<question id=164>	smiles for Lithium nitride
<logical form id=164>	( lambda ?x ( mso:chemistry.chemical_compound.structure_smiles Lithium_nitride ?x ) )
==================================================
<question id=165>	oxidizer fuel ratio of KTDU-425
<logical form id=165>	( lambda ?x ( mso:spaceflight.bipropellant_rocket_engine.oxidizer_fuel_ratio KTDU-425 ?x ) )
==================================================
<question id=166>	where is Hayabusa 's destination
<logical form id=166>	( lambda ?x ( mso:spaceflight.space_mission.destination Hayabusa ?x ) )
==================================================
<question id=167>	what is date of first ascent of Iceberg Peak
<logical form id=167>	( lambda ?x ( mso:geography.mountain.date_of_first_ascent Iceberg_Peak ?x ) )
==================================================
<question id=168>	what is celebrities Samanda
<logical form id=168>	( lambda ?x ( mso:celebrities.supercouple.celebrity Samanda ?x ) )
==================================================
<question id=169>	Group 4 element elements
<logical form id=169>	( lambda ?x ( mso:chemistry.chemical_series.chemical_element Group_4_element ?x ) )
==================================================
<question id=170>	Piper PA-14 Family Cruiser 's engine types
<logical form id=170>	( lambda ?x ( mso:aviation.aircraft_model.aircraft_engine_type Piper_PA-14_Family_Cruiser ?x ) )
==================================================
<question id=171>	when is starting date for De Stijl
<logical form id=171>	( lambda ?x ( mso:visual_art.art_period_movement.began_approximately De_Stijl ?x ) )
==================================================
<question id=172>	which is inflow for Parqu Qucha
<logical form id=172>	( lambda ?x ( mso:geography.lake.inflow Parqu_Qucha ?x ) )
==================================================
<question id=173>	type Project 10412-class patrol boat
<logical form id=173>	( lambda ?x ( mso:boats.ship_class.ship_type Project_10412-class_patrol_boat ?x ) )
==================================================
<question id=174>	when is Nanok retired
<logical form id=174>	( lambda ?x ( mso:aviation.aircraft_model.retired Nanok ?x ) )
==================================================
<question id=175>	what form of currency does Montenegro use
<logical form id=175>	( lambda ?x ( mso:location.sovereign.iso4217_currency_code Montenegro ?x ) )
==================================================
<question id=176>	HMVS Lonsdale draught
<logical form id=176>	( lambda ?x ( mso:boats.ship.draught HMVS_Lonsdale ?x ) )
==================================================
<question id=177>	when is destruction date of Glenmalure Park
<logical form id=177>	( lambda ?x ( mso:architecture.structure.destruction_date Glenmalure_Park ?x ) )
==================================================
<question id=178>	place the 1979 Garuda Fokker F28 crash whose aircraft model was Fokker F28 Fellowship was supposed to arrive
<logical form id=178>	( lambda ?x Exist ?y ( and ( mso:aviation.airliner_accident.aviation_incident_aircraft_relationship 1979_Garuda_Fokker_F28_crash ?y ) ( mso:aviation.aviation_incident_aircraft_relationship.aircraft_model ?y Fokker_F28_Fellowship ) ( mso:aviation.aviation_incident_aircraft_relationship.flight_destination ?y ?x ) ) )
==================================================
<question id=179>	who won 1973 Mr. Olympia and directed Christmas in Connecticut
<logical form id=179>	( lambda ?x ( and ( mso:film.film.director Christmas_in_Connecticut ?x ) ( mso:award.competition.winner 1973_Mr._Olympia ?x ) ) )
==================================================
<question id=180>	story writer Barry Gifford worked with what production designer
<logical form id=180>	( lambda ?x Exist ?y ( and ( r-mso:film.film.story Barry_Gifford ?y ) ( mso:film.film.production_designer ?y ?x ) ) )
==================================================
<question id=181>	who is editors for film Meet the Guilbys
<logical form id=181>	( lambda ?x ( mso:film.film.editor Meet_the_Guilbys ?x ) )
==================================================
<question id=182>	famous comic of Grace Ellis
<logical form id=182>	( lambda ?x ( mso:comic_books.creator.series Grace_Ellis ?x ) )
==================================================
<question id=183>	when is release of Pastoralki Pod Choinka, Pod Jemiola
<logical form id=183>	( lambda ?x ( mso:music.album.release_date Pastoralki_Pod_Choinka,_Pod_Jemiola ?x ) )
==================================================
<question id=184>	area covered by the resort of Dynamo park
<logical form id=184>	( lambda ?x Exist ?y ( and ( mso:amusement_parks.ride.park Dynamo ?y ) ( mso:location.location.area ?y ?x ) ) )
==================================================
<question id=185>	height of cinematographer in Torrance Rises
<logical form id=185>	( lambda ?x Exist ?y ( and ( mso:film.film.cinematographer Torrance_Rises ?y ) ( mso:biology.organism.height_meters ?y ?x ) ) )
==================================================
<question id=186>	what is chemical structure of nepafenac ophthalmic
<logical form id=186>	( lambda ?x ( mso:chemistry.chemical_compound.formula nepafenac_ophthalmic ?x ) )
==================================================
<question id=187>	what is Tomb Raider III: Adventures of Lara Croft 's sequel
<logical form id=187>	( lambda ?x ( mso:cvg.computer_videogame.sequel Tomb_Raider_III:_Adventures_of_Lara_Croft ?x ) )
==================================================
<question id=188>	the series of movie Pitch Perfect (2012) were produced by who
<logical form id=188>	( lambda ?x Exist ?y ( and ( mso:film.film.series Pitch_Perfect_(2012) ?y ) ( mso:film.film.producer ?y ?x ) ) )
==================================================
<question id=189>	what is calgary-flames 's mascots
<logical form id=189>	( lambda ?x ( mso:sports.team.mascot calgary-flames ?x ) )
==================================================
<question id=190>	gdp of Buddy Bradford have in 1974 Major League Baseball season
<logical form id=190>	( lambda ?x Exist ?y ( and ( mso:baseball.player.batting_statistics Buddy_Bradford ?y ) ( mso:baseball.batting_statistics.season ?y 1974_Major_League_Baseball_season ) ( mso:baseball.batting_statistics.gdp ?y ?x ) ) )
==================================================
<question id=191>	occupation of Once Upon A Time In Mexico production designer
<logical form id=191>	( lambda ?x Exist ?y ( and ( mso:film.film.production_designer Once_Upon_A_Time_In_Mexico ?y ) ( mso:people.person.profession ?y ?x ) ) )
==================================================
<question id=192>	Charles Sibley took plant sciences as a minor in which university
<logical form id=192>	( lambda ?x Exist ?y ( and ( mso:people.person.education Charles_Sibley ?y ) ( mso:education.education.minor ?y plant_sciences ) ( mso:education.education.educational_institution ?y ?x ) ) )
==================================================
<question id=193>	what is date of publication International Mergers and Acquisitions: A Reader
<logical form id=193>	( lambda ?x ( mso:book.edition.publication_date International_Mergers_and_Acquisitions:_A_Reader ?x ) )
==================================================
<question id=194>	what is Landmark Tower height
<logical form id=194>	( lambda ?x ( mso:architecture.structure.height_meters Landmark_Tower ?x ) )
==================================================
<question id=195>	Jaymes Hinkle was art director in film with what release date
<logical form id=195>	( lambda ?x Exist ?y ( and ( r-mso:film.film.art_director Jaymes_Hinkle ?y ) ( mso:film.film.initial_release_date ?y ?x ) ) )
==================================================
<question id=196>	Terence Morgan II is costume designer in movie with which production company
<logical form id=196>	( lambda ?x Exist ?y ( and ( r-mso:film.film.costume_designer Terence_Morgan_II ?y ) ( mso:film.film.production_company ?y ?x ) ) )
==================================================
<question id=197>	scientific name for an Corallonectria
<logical form id=197>	( lambda ?x ( mso:biology.organism_classification.scientific_name Corallonectria ?x ) )
==================================================
<question id=198>	mountain range Monte Sano Mountain
<logical form id=198>	( lambda ?x ( mso:geography.mountain.mountain_range Monte_Sano_Mountain ?x ) )
==================================================
<question id=199>	what is place of origin of Jitsu Foundation
<logical form id=199>	( lambda ?x ( mso:martial_arts.martial_art.origin Jitsu_Foundation ?x ) )
==================================================
<question id=200>	what is Tunisia country code to call
<logical form id=200>	( lambda ?x ( mso:location.sovereign.calling_code Tunisia ?x ) )
==================================================
<question id=201>	what do people in West Herzegovina Canton speak
<logical form id=201>	( lambda ?x ( mso:location.sovereign.official_language West_Herzegovina_Canton ?x ) )
==================================================
<question id=202>	what is height of story writer in Kill Bill Vol. 2
<logical form id=202>	( lambda ?x Exist ?y ( and ( mso:film.film.writer Kill_Bill_Vol._2 ?y ) ( mso:biology.organism.height_meters ?y ?x ) ) )
==================================================
<question id=203>	what is duration of Barbarossa
<logical form id=203>	( lambda ?x ( mso:games.game.playing_time_minutes Barbarossa ?x ) )
==================================================
<question id=204>	when is last time Turrialba Volcano erupt
<logical form id=204>	( lambda ?x ( mso:geography.mountain.last_eruption Turrialba_Volcano ?x ) )
==================================================
<question id=205>	production company Afro American Hair Pie 6
<logical form id=205>	( lambda ?x ( mso:film.film.production_company Afro_American_Hair_Pie_6 ?x ) )
==================================================
<question id=206>	what is tune for The Berenstain Bears
<logical form id=206>	( lambda ?x ( mso:tv.program.theme_song The_Berenstain_Bears ?x ) )
==================================================
<question id=207>	Todd Stottlemyre got in Oakland A's 🌳🐘⚾️ how many sacrifice flies
<logical form id=207>	( lambda ?x Exist ?y ( and ( mso:baseball.player.batting_statistics Todd_Stottlemyre ?y ) ( mso:baseball.batting_statistics.team ?y Oakland_A's_🌳🐘⚾️ ) ( mso:baseball.batting_statistics.sacrifice_flies ?y ?x ) ) )
==================================================
<question id=208>	Big Sandy origin
<logical form id=208>	( lambda ?x ( mso:geography.river.origin Big_Sandy ?x ) )
==================================================
<question id=209>	architecture company Executive Hotel Tower
<logical form id=209>	( lambda ?x ( mso:architecture.structure.firm Executive_Hotel_Tower ?x ) )
==================================================
<question id=210>	major cities on Chitose River
<logical form id=210>	( lambda ?x ( mso:geography.river.city Chitose_River ?x ) )
==================================================
<question id=211>	what is retirement date Eddie Lucas
<logical form id=211>	( lambda ?x ( mso:sports.pro_athlete.career_end Eddie_Lucas ?x ) )
==================================================
<question id=212>	who is the artist for A música de Chaplin and editor for Recreation
<logical form id=212>	( lambda ?x ( and ( mso:music.album.artist A_música_de_Chaplin ?x ) ( mso:film.film.editor Recreation ?x ) ) )
==================================================
<question id=213>	in Not of This Earth who played Davanna Girl
<logical form id=213>	( lambda ?x Exist ?y ( and ( mso:film.film.performance Not_of_This_Earth ?y ) ( mso:film.performance.character ?y Davanna_Girl ) ( mso:film.performance.actor ?y ?x ) ) )
==================================================
<question id=214>	in which organization is Caroline Hamblett FCIPD the Director Of Services
<logical form id=214>	( lambda ?x Exist ?y ( and ( mso:organization.board_member.organization_board_membership Caroline_Hamblett_FCIPD ?y ) ( mso:organization.board_membership.role ?y Director_Of_Services ) ( mso:organization.board_membership.organization ?y ?x ) ) )
==================================================
<question id=215>	which movie had art director Robert H. Holtzman and costume designer Roseanne Fiedler
<logical form id=215>	( lambda ?x ( and ( r-mso:film.film.art_director Robert_H._Holtzman ?x ) ( r-mso:film.film.costume_designer Roseanne_Fiedler ?x ) ) )
==================================================
<question id=216>	what is Pediomelum castoreum ranks
<logical form id=216>	( lambda ?x ( mso:biology.organism_classification.higher_classification Pediomelum_castoreum ?x ) )
==================================================
<question id=217>	subtitle language in Olegas opera and Santa film
<logical form id=217>	( lambda ?x ( and ( mso:opera.opera.language Olegas ?x ) ( mso:film.film.language Santa ?x ) ) )
==================================================
<question id=218>	date on which Barbara Babcock was honored for Hill Street Blues
<logical form id=218>	( lambda ?x Exist ?y ( and ( mso:award.winner.awards_won Barbara_Babcock ?y ) ( mso:award.honor.winning_work ?y Hill_Street_Blues ) ( mso:award.honor.year ?y ?x ) ) )
==================================================
<question id=219>	who founded the VyRT and wrote ATTACK song
<logical form id=219>	( lambda ?x ( and ( mso:organization.organization.founder VyRT ?x ) ( mso:music.composition.lyricist ATTACK ?x ) ) )
==================================================
<question id=220>	cinematographers of movie MSBL Daily News Show
<logical form id=220>	( lambda ?x ( mso:film.film.cinematographer MSBL_Daily_News_Show ?x ) )
==================================================
<question id=221>	when is first occurrence Logie Award for Best Female Personality (Seven Network)
<logical form id=221>	( lambda ?x ( mso:award.category.date_established Logie_Award_for_Best_Female_Personality_(Seven_Network) ?x ) )
==================================================
<question id=222>	what company produced film with cinematographer Jac Fitzgerald
<logical form id=222>	( lambda ?x Exist ?y ( and ( r-mso:film.film.cinematographer Jac_Fitzgerald ?y ) ( mso:film.film.production_company ?y ?x ) ) )
==================================================
<question id=223>	which is football position of Filip Filipovic
<logical form id=223>	( lambda ?x ( mso:american_football.player.position Filip_Filipovic ?x ) )
==================================================
<question id=224>	first Lunokhod programme founders
<logical form id=224>	( lambda ?x ( mso:law.invention.inventor Lunokhod_programme ?x ) )
==================================================
<question id=225>	founding date of country where Kill Bill Vol. 2 filmed
<logical form id=225>	( lambda ?x Exist ?y ( and ( mso:film.film.country Kill_Bill_Vol._2 ?y ) ( mso:location.dated_location.date_founded ?y ?x ) ) )
==================================================
<question id=226>	what is surface area of Carme
<logical form id=226>	( lambda ?x ( mso:astronomy.celestial_object.surface_area Carme ?x ) )
==================================================
<question id=227>	what is architectural firms The Colosseum
<logical form id=227>	( lambda ?x ( mso:architecture.structure.firm The_Colosseum ?x ) )
==================================================
<question id=228>	date Seattle George Monument was begun
<logical form id=228>	( lambda ?x ( mso:visual_art.artwork.date_begun Seattle_George_Monument ?x ) )
==================================================
<question id=229>	soundtrack used in film produced by Televisión Española (TVE)
<logical form id=229>	( lambda ?x Exist ?y ( and ( r-mso:film.film.production_company Televisión_Española_(TVE) ?y ) ( mso:film.film.soundtrack ?y ?x ) ) )
==================================================
<question id=230>	what is the prequel release date of the videogame WWE SmackDown vs. Raw 2009
<logical form id=230>	( lambda ?x Exist ?y ( and ( mso:cvg.computer_videogame.prequel WWE_SmackDown_vs._Raw_2009 ?y ) ( mso:computer.software.first_released ?y ?x ) ) )
==================================================
<question id=231>	which is most famous building of {{Interlanguage link multi|Philipp Gerlach|de}}
<logical form id=231>	( lambda ?x ( mso:architecture.architect.structure {{Interlanguage_link_multi|Philipp_Gerlach|de}} ?x ) )
==================================================
<question id=232>	which is sources for Upper Browns Tract Pond
<logical form id=232>	( lambda ?x ( mso:geography.lake.inflow Upper_Browns_Tract_Pond ?x ) )
==================================================
<question id=233>	whats the rating of the movie directed by Vince Vieluf
<logical form id=233>	( lambda ?x Exist ?y ( and ( mso:film.director.film Vince_Vieluf ?y ) ( mso:film.film.rating ?y ?x ) ) )
==================================================
<question id=234>	executive producer that worked in film with Steven Spielberg as story writer
<logical form id=234>	( lambda ?x Exist ?y ( and ( r-mso:film.film.story Steven_Spielberg ?y ) ( mso:film.film.executive_producer ?y ?x ) ) )
==================================================
<question id=235>	what is sequel to Sing a Song of Six Pants (1947)
<logical form id=235>	( lambda ?x ( mso:film.film.sequel Sing_a_Song_of_Six_Pants_(1947) ?x ) )
==================================================
<question id=236>	costume designer Mary Cheung worked with what producer
<logical form id=236>	( lambda ?x Exist ?y ( and ( r-mso:film.film.costume_designer Mary_Cheung ?y ) ( mso:film.film.producer ?y ?x ) ) )
==================================================
<question id=237>	widest bridge
<logical form id=237>	( ArgMax ( lambda ?x ( IsA ?x bridge ) ) ( lambda ?x lambda ?y ( mso:transportation.bridge.width ?x ?y ) ) 1 )
==================================================
<question id=238>	Working with Marilyn Manson's director and I Remember's lyricist
<logical form id=238>	( lambda ?x ( and ( mso:film.film.director Working_with_Marilyn_Manson ?x ) ( mso:music.composition.lyricist I_Remember ?x ) ) )
==================================================
<question id=239>	Fiat Chrysler Automobiles 's teams
<logical form id=239>	( lambda ?x ( mso:sports.team_owner.teams_owned Fiat_Chrysler_Automobiles ?x ) )
==================================================
<question id=240>	museum Meridian Museum of Art 's date established
<logical form id=240>	( lambda ?x ( mso:architecture.museum.established Meridian_Museum_of_Art ?x ) )
==================================================
<question id=241>	what is movie sequels Pooh's Heffalump Halloween Movie
<logical form id=241>	( lambda ?x ( mso:film.film.sequel Pooh's_Heffalump_Halloween_Movie ?x ) )
==================================================
<question id=242>	what is burial place for William Byers
<logical form id=242>	( lambda ?x ( mso:people.deceased_person.place_of_burial William_Byers ?x ) )
==================================================
<question id=243>	Daniel B. Cathcart directed art in movie with which editor
<logical form id=243>	( lambda ?x Exist ?y ( and ( r-mso:film.film.art_director Daniel_B._Cathcart ?y ) ( mso:film.film.editor ?y ?x ) ) )
==================================================
<question id=244>	what river is longest in philippines
<logical form id=244>	( ArgMax ( lambda ?x ( and ( mso:location.location.contained_by ?x philippines ) ( IsA ?x river ) ) ) ( lambda ?x ( lambda ?y ( mso:geography.river.length ?x ?y ) ) ) 1 )
==================================================
<question id=245>	what was production company in film with cinematographer Patricia Lewandowska
<logical form id=245>	( lambda ?x Exist ?y ( and ( r-mso:film.film.cinematographer Patricia_Lewandowska ?y ) ( mso:film.film.production_company ?y ?x ) ) )
==================================================
<question id=246>	how many hits did Mule Watson get in 1920 Major League Baseball season
<logical form id=246>	( lambda ?x Exist ?y ( and ( mso:baseball.player.batting_statistics Mule_Watson ?y ) ( mso:baseball.batting_statistics.season ?y 1920_Major_League_Baseball_season ) ( mso:baseball.batting_statistics.hits ?y ?x ) ) )
==================================================
<question id=247>	film Cascadeur: The Amber Chamber director
<logical form id=247>	( lambda ?x ( mso:film.film.director Cascadeur:_The_Amber_Chamber ?x ) )
==================================================
<question id=248>	who directs Melting Pot
<logical form id=248>	( lambda ?x ( mso:film.film.director Melting_Pot ?x ) )
==================================================
<question id=249>	height of Galaxy Of Terror production designer
<logical form id=249>	( lambda ?x Exist ?y ( and ( mso:film.film.production_designer Galaxy_Of_Terror ?y ) ( mso:biology.organism.height_meters ?y ?x ) ) )
==================================================
<question id=250>	who is developing companies for A-Ressha de Ikou DS: Navigation Pack
<logical form id=250>	( lambda ?x ( mso:cvg.computer_videogame.developer A-Ressha_de_Ikou_DS:_Navigation_Pack ?x ) )
==================================================
<question id=251>	country name for silver medal in 2009 World Championships in Athletics
<logical form id=251>	( lambda ?x Exist ?y ( and ( mso:sports.multi_event_tournament.competitor_competition_relationship 2009_World_Championships_in_Athletics ?y ) ( mso:sports.competitor_competition_relationship.medal ?y silver_medal ) ( mso:sports.competitor_competition_relationship.country ?y ?x ) ) )
==================================================
<question id=252>	what is Delta 2000 series 's place of origin
<logical form id=252>	( lambda ?x ( mso:spaceflight.rocket.country_of_origin Delta_2000_series ?x ) )
==================================================
<question id=253>	Nationals 's division
<logical form id=253>	( lambda ?x ( mso:baseball.team.division Nationals ?x ) )
==================================================
<question id=254>	the number of species at zoo with the largest number
<logical form id=254>	( Max ( lambda ?x ( IsA ?x zoo ) ) ( lambda ?x lambda ?y ( mso:zoos.zoo.num_species ?x ?y ) ) 1 )
==================================================
<question id=255>	who is captain for Dragons de Rouen
<logical form id=255>	( lambda ?x ( mso:ice_hockey.team.captain Dragons_de_Rouen ?x ) )
==================================================
<question id=256>	Avengers: Infinity War' sequel's aspect ratio
<logical form id=256>	( lambda ?x Exist ?y ( and ( mso:film.film.prequel Avengers:_Infinity_War ?y ) ( mso:film.film.aspect_ratio ?y ?x ) ) )
==================================================
<question id=257>	where is the birth place of the characters of Civil War
<logical form id=257>	( lambda ?x Exist ?y ( and ( mso:comic_books.series.featured_characters Civil_War ?y ) ( mso:fictional_universe.character.place_of_birth ?y ?x ) ) )
==================================================
<question id=258>	top written work written by Michael Nimetz
<logical form id=258>	( lambda ?x ( mso:book.author.works_written Michael_Nimetz ?x ) )
==================================================
<question id=259>	P.S.-I-Love-You song's length
<logical form id=259>	( lambda ?x Exist ?y ( and ( mso:film.film.soundtrack P.S.-I-Love-You ?y ) ( mso:music.track.length ?y ?x ) ) )
==================================================
<question id=260>	when exactly did Jaan Pihlak die
<logical form id=260>	( lambda ?x ( mso:people.deceased_person.date_of_death Jaan_Pihlak ?x ) )
==================================================
<question id=261>	team Moran Norris belonged to at the 2009 NFL season
<logical form id=261>	( lambda ?x Exist ?y ( and ( mso:american_football.player.player_receiving_statistics Moran_Norris ?y ) ( mso:american_football.player_receiving_statistics.season ?y 2009_NFL_season ) ( mso:american_football.player_receiving_statistics.team ?y ?x ) ) )
==================================================
<question id=262>	David McDonald does cinematography in a film with which art director
<logical form id=262>	( lambda ?x Exist ?y ( and ( r-mso:film.film.cinematographer David_McDonald ?y ) ( mso:film.film.art_director ?y ?x ) ) )
==================================================
<question id=263>	beginning date of festival in Venezia
<logical form id=263>	( lambda ?x Exist ?y ( and ( r-mso:film.festival_event.venue Venezia ?y ) ( mso:time.event.start_date ?y ?x ) ) )
==================================================
<question id=264>	what does 8515 Corvan orbit around
<logical form id=264>	( lambda ?x ( mso:astronomy.orbital_relationship.orbits 8515_Corvan ?x ) )
==================================================
<question id=265>	which vice president serves with George W. Bush
<logical form id=265>	( lambda ?x ( mso:government.us_president.us_vice_president George_W._Bush ?x ) )
==================================================
<question id=266>	in which field of study did Thomas D. Pollard major, for his Doctor of Medicine
<logical form id=266>	( lambda ?x Exist ?y ( and ( mso:people.person.education Thomas_D._Pollard ?y ) ( mso:education.education.educational_degree ?y Doctor_of_Medicine ) ( mso:education.education.major ?y ?x ) ) )
==================================================
<question id=267>	Gott in der Natur date of completion
<logical form id=267>	( lambda ?x ( mso:music.composition.date_completed Gott_in_der_Natur ?x ) )
==================================================
<question id=268>	when did Claudio Mezzadri turn into a pro
<logical form id=268>	( lambda ?x ( mso:tennis.player.year_turned_pro Claudio_Mezzadri ?x ) )
==================================================
<question id=269>	production designer in film with executive producer Mark Gill
<logical form id=269>	( lambda ?x Exist ?y ( and ( r-mso:film.film.executive_producer Mark_Gill ?y ) ( mso:film.film.production_designer ?y ?x ) ) )
==================================================
<question id=270>	what is most popular title written by Terry P. Speed
<logical form id=270>	( lambda ?x ( mso:book.author.works_written Terry_P._Speed ?x ) )
==================================================
<question id=271>	title Wendy Leeds-Hurwitz
<logical form id=271>	( lambda ?x ( mso:book.author.works_written Wendy_Leeds-Hurwitz ?x ) )
==================================================
<question id=272>	where is highest mountain in south korea
<logical form id=272>	( ArgMax ( lambda ?x ( and ( mso:location.location.contained_by ?x south_korea ) ( IsA ?x mountain ) ) ) ( lambda ?x ( lambda ?y ( mso:geography.mountain.elevation ?x ?y ) ) ) 1 )
==================================================
<question id=273>	time zone of the city of Vyatka River
<logical form id=273>	( lambda ?x Exist ?y ( and ( mso:geography.river.city Vyatka_River ?y ) ( mso:location.location.time_zone ?y ?x ) ) )
==================================================
<question id=274>	Joel Quarrington & David Jalbert album discography
<logical form id=274>	( lambda ?x ( mso:music.artist.album Joel_Quarrington_&_David_Jalbert ?x ) )
==================================================
<question id=275>	executive committee range 's highest mountain
<logical form id=275>	( ArgMax ( lambda ?x ( mso:geography.mountain.mountain_range ?x executive_committee_range ) ) ( lambda ?x ( lambda ?y ( mso:geography.mountain.elevation ?x ?y ) ) ) 1 )
==================================================
<question id=276>	team in which Carl Hubbell got 0 home runs
<logical form id=276>	( lambda ?x Exist ?y ( and ( mso:baseball.player.batting_statistics Carl_Hubbell ?y ) ( mso:baseball.batting_statistics.home_runs ?y 0 ) ( mso:baseball.batting_statistics.team ?y ?x ) ) )
==================================================
<question id=277>	temperature Sodium Phosphate, Dibasic, Sodium Phosphate, Monobasic, Calcium Chloride, Sodium Chloride, Sodium Bicarbonate melts at
<logical form id=277>	( lambda ?x ( mso:chemistry.chemical_element.melting_point Sodium_Phosphate,_Dibasic,_Sodium_Phosphate,_Monobasic,_Calcium_Chloride,_Sodium_Chloride,_Sodium_Bicarbonate ?x ) )
==================================================
<question id=278>	what is date retired Boeing C-108 Flying Fortress
<logical form id=278>	( lambda ?x ( mso:aviation.aircraft_model.retired Boeing_C-108_Flying_Fortress ?x ) )
==================================================
<question id=279>	Susie Figgis was casting director in what format film
<logical form id=279>	( lambda ?x Exist ?y ( and ( r-mso:film.film.casting_director Susie_Figgis ?y ) ( mso:film.film.format ?y ?x ) ) )
==================================================
<question id=280>	when did Malcolm Johnson finished playing Wide receiver
<logical form id=280>	( lambda ?x Exist ?y ( and ( mso:sports.pro_athlete.team Malcolm_Johnson ?y ) ( mso:sports.sports_team_roster.position ?y Wide_receiver ) ( mso:sports.sports_team_roster.to ?y ?x ) ) )
==================================================
<question id=281>	when is The Song of the Vowels finished
<logical form id=281>	( lambda ?x ( mso:visual_art.artwork.date_completed The_Song_of_the_Vowels ?x ) )
==================================================
<question id=282>	who produces The Young Victoria (2009) and starring in Lightning-in-a-Bottle
<logical form id=282>	( lambda ?x ( and ( mso:film.film.actor Lightning-in-a-Bottle ?x ) ( mso:film.film.producer The_Young_Victoria_(2009) ?x ) ) )
==================================================
<question id=283>	series of The Affair's initial release date
<logical form id=283>	( lambda ?x Exist ?y ( and ( mso:film.film.series The_Affair ?y ) ( mso:film.film.initial_release_date ?y ?x ) ) )
==================================================
<question id=284>	whats Cameroon currency
<logical form id=284>	( lambda ?x ( mso:location.sovereign.iso4217_currency_code Cameroon ?x ) )
==================================================
<question id=285>	what movie has editor Gerald B. Greenberg and casting director Vic Ramos
<logical form id=285>	( lambda ?x ( and ( r-mso:film.film.casting_director Vic_Ramos ?x ) ( r-mso:film.film.editor Gerald_B._Greenberg ?x ) ) )
==================================================
<question id=286>	what did randy owen alabama play in country music: the spirit of america
<logical form id=286>	( lambda ?x Exist ?y ( and ( mso:film.film.performance country_music:_the_spirit_of_america ?y ) ( mso:film.performance.actor ?y randy_owen ) ( mso:film.performance.character ?y ?x ) ) )
==================================================
<question id=287>	width The Old Little Belt Bridge
<logical form id=287>	( lambda ?x ( mso:transportation.bridge.width The_Old_Little_Belt_Bridge ?x ) )
==================================================
<question id=288>	what is profession of who wrote Ostia script
<logical form id=288>	( lambda ?x Exist ?y ( and ( mso:film.film.writer Ostia ?y ) ( mso:people.person.profession ?y ?x ) ) )
==================================================
<question id=289>	executive producer Brian Aabech works in movie with which executive producer
<logical form id=289>	( lambda ?x Exist ?y ( and ( r-mso:film.film.executive_producer Brian_Aabech ?y ) ( mso:film.film.director ?y ?x ) ) )
==================================================
<question id=290>	Ngila Dickson is costume designer in film with what subject
<logical form id=290>	( lambda ?x Exist ?y ( and ( r-mso:film.film.costume_designer Ngila_Dickson ?y ) ( mso:film.film.subject ?y ?x ) ) )
==================================================
<question id=291>	what is central processing units for Acer Swift
<logical form id=291>	( lambda ?x ( mso:computer.computer.processor Acer_Swift ?x ) )
==================================================
<question id=292>	since when is John E. Barr the leader of watchtower
<logical form id=292>	( lambda ?x Exist ?y ( and ( mso:religion.religious_organization.religious_organization_leadership watchtower ?y ) ( mso:religion.religious_organization_leadership.leader ?y John_E._Barr ) ( mso:religion.religious_organization_leadership.start_date ?y ?x ) ) )
==================================================
<question id=293>	radius of Enceladus in m
<logical form id=293>	( lambda ?x ( mso:astronomy.celestial_object.mean_radius Enceladus ?x ) )
==================================================
<question id=294>	who is film Still Me 's executive producer
<logical form id=294>	( lambda ?x ( mso:film.film.executive_producer Still_Me ?x ) )
==================================================
<question id=295>	Rayong F.C. competition wons
<logical form id=295>	( lambda ?x ( mso:award.competitor.competitions_won Rayong_F.C. ?x ) )
==================================================
<question id=296>	story writer who worked with art director DAVID LYNCH in film
<logical form id=296>	( lambda ?x Exist ?y ( and ( r-mso:film.film.art_director DAVID_LYNCH ?y ) ( mso:film.film.writer ?y ?x ) ) )
==================================================
<question id=297>	what is height McWay Falls
<logical form id=297>	( lambda ?x ( mso:geography.waterfall.height McWay_Falls ?x ) )
==================================================
<question id=298>	what is West Salem High School mascot
<logical form id=298>	( lambda ?x ( mso:education.educational_institution.school_mascot West_Salem_High_School ?x ) )
==================================================
<question id=299>	body of water with deepest mean depth
<logical form id=299>	( ArgMax ( lambda ?x ( IsA ?x body_of_water ) ) ( lambda ?x lambda ?y ( mso:geography.body_of_water.mean_depth ?x ?y ) ) 1 )
==================================================
<question id=300>	what position did Emir Spahic play until 1/1/2006
<logical form id=300>	( lambda ?x Exist ?y ( and ( mso:sports.pro_athlete.team Emir_Spahic ?y ) ( mso:sports.sports_team_roster.to ?y 1/1/2006 ) ( mso:sports.sports_team_roster.position ?y ?x ) ) )
==================================================
<question id=301>	who was director in movie with Marie France as costume designer
<logical form id=301>	( lambda ?x Exist ?y ( and ( r-mso:film.film.costume_designer Marie_France ?y ) ( mso:film.film.director ?y ?x ) ) )
==================================================
<question id=302>	Julio Solano got the gdp of 0, it was in which season
<logical form id=302>	( lambda ?x Exist ?y ( and ( mso:baseball.player.batting_statistics Julio_Solano ?y ) ( mso:baseball.batting_statistics.gdp ?y 0 ) ( mso:baseball.batting_statistics.season ?y ?x ) ) )
==================================================
<question id=303>	Viy 2: Journey to China's executive producer and 1975 Mr. Olympia's winner
<logical form id=303>	( lambda ?x ( and ( mso:film.film.executive_producer Viy_2:_Journey_to_China ?x ) ( mso:award.competition.winner 1975_Mr._Olympia ?x ) ) )
==================================================
<question id=304>	what is the name of the film from the director of the film Dunkirk
<logical form id=304>	( lambda ?x Exist ?y ( and ( mso:film.film.director Dunkirk ?y ) ( mso:film.writer.film ?y ?x ) ) )
==================================================
<question id=305>	U invited whom in U2 at the Brandenburg Gate
<logical form id=305>	( lambda ?x Exist ?y ( and ( mso:music.concert.concert_set_list U2_at_the_Brandenburg_Gate ?y ) ( mso:music.concert_set_list.artist ?y U ) ( mso:music.concert_set_list.guest_artist ?y ?x ) ) )
==================================================
<question id=306>	Jeff Weaver played in 2003 Major League Baseball season for which team
<logical form id=306>	( lambda ?x Exist ?y ( and ( mso:baseball.player.batting_statistics Jeff_Weaver ?y ) ( mso:baseball.batting_statistics.season ?y 2003_Major_League_Baseball_season ) ( mso:baseball.batting_statistics.team ?y ?x ) ) )
==================================================
<question id=307>	National Film Board of Canada (NFB) produced what 16 mm film
<logical form id=307>	( lambda ?x ( and ( r-mso:film.film.format 16_mm_film ?x ) ( r-mso:film.film.production_company National_Film_Board_of_Canada_(NFB) ?x ) ) )
==================================================
<question id=308>	what is the position of Agnes Moy-Sarns in Ann Arbor Neutral Zone
<logical form id=308>	( lambda ?x Exist ?y ( and ( mso:organization.board_member.organization_board_membership Agnes_Moy-Sarns ?y ) ( mso:organization.board_membership.organization ?y Ann_Arbor_Neutral_Zone ) ( mso:organization.board_membership.role ?y ?x ) ) )
==================================================
<question id=309>	when did Rose Island first opened
<logical form id=309>	( lambda ?x ( mso:amusement_parks.park.opened Rose_Island ?x ) )
==================================================
<question id=310>	what is East of Chicago Quarter Ham 's calorie
<logical form id=310>	( lambda ?x ( mso:food.food.energy East_of_Chicago_Quarter_Ham ?x ) )
==================================================
<question id=311>	cinematographer Janusz Kaminski worked in film with what casting director
<logical form id=311>	( lambda ?x Exist ?y ( and ( r-mso:film.film.cinematographer Janusz_Kaminski ?y ) ( mso:film.film.casting_director ?y ?x ) ) )
==================================================
<question id=312>	works of Konrad Brinck list
<logical form id=312>	( lambda ?x ( mso:book.author.works_written Konrad_Brinck ?x ) )
==================================================
<question id=313>	who is casting director in film with executive producer Jonathan King
<logical form id=313>	( lambda ?x Exist ?y ( and ( r-mso:film.film.executive_producer Jonathan_King ?y ) ( mso:film.film.casting_director ?y ?x ) ) )
==================================================
<question id=314>	film with cinematographer David Tattersall and casting director Margery Simkin
<logical form id=314>	( lambda ?x ( and ( r-mso:film.film.casting_director Margery_Simkin ?x ) ( r-mso:film.film.cinematographer David_Tattersall ?x ) ) )
==================================================
<question id=315>	glacier whose thickness is more than 380
<logical form id=315>	( ArgMore ( lambda ?x ( IsA ?x glacier ) ) ( lambda ?x lambda ?y ( mso:geography.glacier.thickness ?x ?y ) ) 380 )
==================================================
<question id=316>	where is inflows of Corrigan Lake
<logical form id=316>	( lambda ?x ( mso:geography.lake.inflow Corrigan_Lake ?x ) )
==================================================
<question id=317>	name of founder of Avizorex Pharma, S.L.
<logical form id=317>	( lambda ?x ( mso:organization.organization.founder Avizorex_Pharma,_S.L. ?x ) )
==================================================
<question id=318>	where Leverett Saltonstall I was buried
<logical form id=318>	( lambda ?x ( mso:people.deceased_person.place_of_burial Leverett_Saltonstall_I ?x ) )
==================================================
<question id=319>	which book is written by the Poptropica’s videogame designer
<logical form id=319>	( lambda ?x Exist ?y ( and ( mso:cvg.computer_videogame.designer Poptropica ?y ) ( mso:film.writer.film ?y ?x ) ) )
==================================================
<question id=320>	Next Stop Murder film directors
<logical form id=320>	( lambda ?x ( mso:film.film.director Next_Stop_Murder ?x ) )
==================================================
<question id=321>	which actor starred in Lightning-in-a-Bottle and produced Picasso & Braque Go to the Movies
<logical form id=321>	( lambda ?x ( and ( mso:film.film.actor Lightning-in-a-Bottle ?x ) ( mso:film.film.producer Picasso_&_Braque_Go_to_the_Movies ?x ) ) )
==================================================
<question id=322>	name of the film director that the character Jango Fett is in.
<logical form id=322>	( lambda ?x Exist ?y ( and ( mso:film.character.film Jango_Fett ?y ) ( mso:film.film.director ?y ?x ) ) )
==================================================
<question id=323>	name of soundtrack in Point Park U produced film
<logical form id=323>	( lambda ?x Exist ?y ( and ( r-mso:film.film.production_company Point_Park_U ?y ) ( mso:film.film.soundtrack ?y ?x ) ) )
==================================================
<question id=324>	when did Ashish Nehra finish his ODI Cricket career
<logical form id=324>	( lambda ?x Exist ?y ( and ( mso:sports.pro_athlete.sports_played_professionally Ashish_Nehra ?y ) ( mso:sports.pro_sports_played.sport ?y ODI_Cricket ) ( mso:sports.pro_sports_played.career_end ?y ?x ) ) )
==================================================
<question id=325>	date Donald Eugene Rudolph Sr. joined the 2nd Battalion
<logical form id=325>	( lambda ?x Exist ?y ( and ( mso:military.person.service Donald_Eugene_Rudolph_Sr. ?y ) ( mso:military.service.unit ?y 2nd_Battalion ) ( mso:military.service.from_date ?y ?x ) ) )
==================================================
<question id=326>	Paul Millspaugh edited movie with what executive producer
<logical form id=326>	( lambda ?x Exist ?y ( and ( r-mso:film.film.editor Paul_Millspaugh ?y ) ( mso:film.film.executive_producer ?y ?x ) ) )
==================================================
<question id=327>	1627 Ivar's discoverer and NN Hertzsprung's parent
<logical form id=327>	( lambda ?x ( and ( mso:astronomy.astronomical_discovery.discoverer 1627_Ivar ?x ) ( mso:people.person.parent NN_Hertzsprung ?x ) ) )
==================================================
<question id=328>	Darwin Dam is how tall
<logical form id=328>	( lambda ?x ( mso:architecture.structure.height_meters Darwin_Dam ?x ) )
==================================================
<question id=329>	unit of fuel economy that is bigger than 1.0 in kilometres per litre
<logical form id=329>	( ArgMore ( lambda ?x ( IsA ?x unit_of_fuel_economy ) ) ( lambda ?x lambda ?y ( mso:measurement_unit.fuel_economy_unit.economy_in_kilometres_per_litre ?x ?y ) ) 1.0 )
==================================================
<question id=330>	1963 Chatham Cup runners-up
<logical form id=330>	( lambda ?x ( mso:sports.championship_event.runner_up 1963_Chatham_Cup ?x ) )
==================================================
<question id=331>	who produced a RealD 3D format film
<logical form id=331>	( lambda ?x Exist ?y ( and ( r-mso:film.film.format RealD_3D ?y ) ( mso:film.film.producer ?y ?x ) ) )
==================================================
<question id=332>	creator of Dr. Henry "Indiana" Jones, Jr. at age 93 and designer of Boom Blox
<logical form id=332>	( lambda ?x ( and ( mso:fictional_universe.character.creator Dr._Henry_"Indiana"_Jones,_Jr._at_age_93 ?x ) ( mso:cvg.computer_videogame.designer Boom_Blox ?x ) ) )
==================================================
<question id=333>	which is Alexandria Sporting Club color
<logical form id=333>	( lambda ?x ( mso:sports.team.color Alexandria_Sporting_Club ?x ) )
==================================================
<question id=334>	in the movie with cinematographer Gianni Narzisi who was the story writer
<logical form id=334>	( lambda ?x Exist ?y ( and ( r-mso:film.film.cinematographer Gianni_Narzisi ?y ) ( mso:film.film.story ?y ?x ) ) )
==================================================
<question id=335>	popular written works authored by Paul Robin
<logical form id=335>	( lambda ?x ( mso:book.author.works_written Paul_Robin ?x ) )
==================================================
<question id=336>	what is Ealing South end date
<logical form id=336>	( lambda ?x ( mso:location.dated_location.date_dissolved Ealing_South ?x ) )
==================================================
<question id=337>	Typhoon Wayne dissipated
<logical form id=337>	( lambda ?x ( mso:meteorology.tropical_cyclone.dissipated Typhoon_Wayne ?x ) )
==================================================
<question id=338>	Phi Cassiopeiae 's radius
<logical form id=338>	( lambda ?x ( mso:astronomy.celestial_object.mean_radius Phi_Cassiopeiae ?x ) )
==================================================
<question id=339>	what's the nationality of the son of Valerie Plame
<logical form id=339>	( lambda ?x Exist ?y ( and ( mso:people.person.children Valerie_Plame ?y ) ( mso:people.person.nationality_adjectival ?y ?x ) ) )
==================================================
<question id=340>	what is the governmental body of United States (USA) from 3/4/1897
<logical form id=340>	( lambda ?x Exist ?y ( and ( mso:government.governmental_jurisdiction.governing_officials United_States_(USA) ?y ) ( mso:government.position_held.from ?y 3/4/1897 ) ( mso:government.position_held.governmental_body ?y ?x ) ) )
==================================================
<question id=341>	what is date of establishment East San Jose Carnegie Library
<logical form id=341>	( lambda ?x ( mso:library.public_library.established_in East_San_Jose_Carnegie_Library ?x ) )
==================================================
<question id=342>	what is Jock most famous comic books
<logical form id=342>	( lambda ?x ( mso:comic_books.creator.series Jock ?x ) )
==================================================
<question id=343>	country of Kasander Film Company produced movie
<logical form id=343>	( lambda ?x Exist ?y ( and ( r-mso:film.film.production_company Kasander_Film_Company ?y ) ( mso:film.film.location ?y ?x ) ) )
==================================================
<question id=344>	Stone Temple Pilots tours
<logical form id=344>	( lambda ?x ( mso:music.artist.concert_tours Stone_Temple_Pilots ?x ) )
==================================================
<question id=345>	official colors KK Zagreb
<logical form id=345>	( lambda ?x ( mso:sports.team.color KK_Zagreb ?x ) )
==================================================
<question id=346>	the amount of grand slams which Jesse Duryea got in 1893 Major League Baseball Season
<logical form id=346>	( lambda ?x Exist ?y ( and ( mso:baseball.player.batting_statistics Jesse_Duryea ?y ) ( mso:baseball.batting_statistics.season ?y 1893_Major_League_Baseball_Season ) ( mso:baseball.batting_statistics.grand_slams ?y ?x ) ) )
==================================================
<question id=347>	composers for movie Les minettes brûlantes
<logical form id=347>	( lambda ?x ( mso:film.film.music Les_minettes_brûlantes ?x ) )
==================================================
<question id=348>	who is management Le Grand Bridge
<logical form id=348>	( lambda ?x ( mso:protected_sites.protected_site.governing_body_of_protected_sites Le_Grand_Bridge ?x ) )
==================================================
<question id=349>	what is Se Quemó Marcelina 's genre
<logical form id=349>	( lambda ?x ( mso:music.track.genre Se_Quemó_Marcelina ?x ) )
==================================================
<question id=350>	things that Benjamin D. Ortiz invented
<logical form id=350>	( lambda ?x ( mso:law.inventor.inventions Benjamin_D._Ortiz ?x ) )
==================================================
<question id=351>	topic of film with art director Roy Stannard
<logical form id=351>	( lambda ?x Exist ?y ( and ( r-mso:film.film.art_director Roy_Stannard ?y ) ( mso:film.film.subject ?y ?x ) ) )
==================================================
<question id=352>	what is best novels written by Dean Shepherd
<logical form id=352>	( lambda ?x ( mso:book.author.works_written Dean_Shepherd ?x ) )
==================================================
<question id=353>	Anna B. Sheppard designed costumes in film with what director
<logical form id=353>	( lambda ?x Exist ?y ( and ( r-mso:film.film.costume_designer Anna_B._Sheppard ?y ) ( mso:film.film.director ?y ?x ) ) )
==================================================
<question id=354>	what is the child company of Regency Centers as of date 1/1/2009
<logical form id=354>	( lambda ?x Exist ?y ( and ( mso:organization.organization.child Regency_Centers ?y ) ( mso:organization.relationship.as_of_date ?y 1/1/2009 ) ( mso:organization.relationship.child ?y ?x ) ) )
==================================================
<question id=355>	what is manufacturers Cartosat-2C
<logical form id=355>	( lambda ?x ( mso:spaceflight.spacecraft.manufacturer Cartosat-2C ?x ) )
==================================================
<question id=356>	what is structure for Gadoleic acid
<logical form id=356>	( lambda ?x ( mso:chemistry.chemical_compound.formula Gadoleic_acid ?x ) )
==================================================
<question id=357>	what is tune of The Torkelsons
<logical form id=357>	( lambda ?x ( mso:tv.program.theme_song The_Torkelsons ?x ) )
==================================================
<question id=358>	which season did Buffalo Blues loss 78 times
<logical form id=358>	( lambda ?x Exist ?y ( and ( mso:baseball.team.team_stats Buffalo_Blues ?y ) ( mso:baseball.team_stats.losses ?y 78 ) ( mso:baseball.team_stats.season ?y ?x ) ) )
==================================================
<question id=359>	what is language used where Inside... The Dark Knight Rises was filmed
<logical form id=359>	( lambda ?x Exist ?y ( and ( mso:film.film.country Inside..._The_Dark_Knight_Rises ?y ) ( mso:location.sovereign.official_language ?y ?x ) ) )
==================================================
<question id=360>	what is number of levels of 807 Salmon Dr, Dallas, TX 75208
<logical form id=360>	( lambda ?x ( mso:architecture.building.floors 807_Salmon_Dr,_Dallas,_TX_75208 ?x ) )
==================================================
<question id=361>	official end of Perth and East Perthshire
<logical form id=361>	( lambda ?x ( mso:location.dated_location.date_dissolved Perth_and_East_Perthshire ?x ) )
==================================================
<question id=362>	what is featured song from Falco meets Amadeus
<logical form id=362>	( lambda ?x ( mso:theater.play.musical_soundtrack Falco_meets_Amadeus ?x ) )
==================================================
<question id=363>	what position did Randy Coffield have in Giants
<logical form id=363>	( lambda ?x Exist ?y ( and ( mso:sports.pro_athlete.team Randy_Coffield ?y ) ( mso:sports.sports_team_roster.team ?y Giants ) ( mso:sports.sports_team_roster.position ?y ?x ) ) )
==================================================
<question id=364>	which comic book series in produced by the film company of Transformers: Revenge of the Fallen (Two-Disc Special Edition) [Blu-ray] (2009)
<logical form id=364>	( lambda ?x Exist ?y ( and ( mso:film.film.production_company Transformers:_Revenge_of_the_Fallen_(Two-Disc_Special_Edition)_[Blu-ray]_(2009) ?y ) ( mso:comic_books.creator.series ?y ?x ) ) )
==================================================
<question id=365>	the filming location of Raising 16 Children and founding place of Island Def Jam Music Group
<logical form id=365>	( lambda ?x ( and ( mso:organization.organization.place_founded Island_Def_Jam_Music_Group ?x ) ( mso:film.film.country Raising_16_Children ?x ) ) )
==================================================
<question id=366>	what language was film with Edward K. Gibbon as costume designer
<logical form id=366>	( lambda ?x Exist ?y ( and ( r-mso:film.film.costume_designer Edward_K._Gibbon ?y ) ( mso:film.film.language ?y ?x ) ) )
==================================================
<question id=367>	series of movie I Love to Singa
<logical form id=367>	( lambda ?x ( mso:film.film.series I_Love_to_Singa ?x ) )
==================================================
<question id=368>	nutrient which is 0.06 in amount in Dill weed, fresh
<logical form id=368>	( lambda ?x Exist ?y ( and ( mso:food.food.nutrition_fact Dill_weed,_fresh ?y ) ( mso:food.nutrition_fact.quantity ?y 0.06 ) ( mso:food.nutrition_fact.nutrient ?y ?x ) ) )
==================================================
<question id=369>	what soundtrack was in movie with art director David McLean
<logical form id=369>	( lambda ?x Exist ?y ( and ( r-mso:film.film.art_director David_McLean ?y ) ( mso:film.film.soundtrack ?y ?x ) ) )
==================================================
<question id=370>	featured song performer in I've Seen It All and music director of Biophilia Live
<logical form id=370>	( lambda ?x ( and ( mso:film.film.music Biophilia_Live ?x ) ( mso:film.featured_song.performer I've_Seen_It_All ?x ) ) )
==================================================
<question id=371>	date Joshua Wilton House was established
<logical form id=371>	( lambda ?x ( mso:protected_sites.protected_site.date_established Joshua_Wilton_House ?x ) )
==================================================
<question id=372>	where is longest bridge world
<logical form id=372>	( ArgMax ( lambda ?x ( IsA ?x bridge ) ) ( lambda ?x ( lambda ?y ( mso:transportation.bridge.total_length ?x ?y ) ) ) 1 )
==================================================
<question id=373>	Indiana Jones: Making the Trilogy filming location with American English
<logical form id=373>	( lambda ?x ( and ( mso:language.human_language.region American_English ?x ) ( mso:film.film.country Indiana_Jones:_Making_the_Trilogy ?x ) ) )
==================================================
<question id=374>	artist for Piano Concertos 3 & 4 and composer for Once More, with Feeling!
<logical form id=374>	( lambda ?x ( and ( mso:music.album.artist Piano_Concertos_3_&_4 ?x ) ( mso:film.film.music Once_More,_with_Feeling! ?x ) ) )
==================================================
<question id=375>	in which company Lavinia Lloyd Dock has the role as the Secretary
<logical form id=375>	( lambda ?x Exist ?y ( and ( mso:business.board_member.organization_board_memberships Lavinia_Lloyd_Dock ?y ) ( mso:organization.board_membership.role ?y Secretary ) ( mso:organization.board_membership.organization ?y ?x ) ) )
==================================================
<question id=376>	who is production designer in movie with editor Jacques Gaillard
<logical form id=376>	( lambda ?x Exist ?y ( and ( r-mso:film.film.editor Jacques_Gaillard ?y ) ( mso:film.film.production_designer ?y ?x ) ) )
==================================================
<question id=377>	what did sleaze julia koschitz play in wir sind die neuen
<logical form id=377>	( lambda ?x Exist ?y ( and ( mso:film.film.performance wir_sind_die_neuen ?y ) ( mso:film.performance.actor ?y julia_koschitz ) ( mso:film.performance.character ?y ?x ) ) )
==================================================
<question id=378>	what is opened Amirthi Zoological Park
<logical form id=378>	( lambda ?x ( mso:zoos.zoo.opened Amirthi_Zoological_Park ?x ) )
==================================================
<question id=379>	who was creator of Kyle Reese and production designer in Galaxy Of Terror
<logical form id=379>	( lambda ?x ( and ( mso:fictional_universe.character.creator Kyle_Reese ?x ) ( mso:film.film.production_designer Galaxy_Of_Terror ?x ) ) )
==================================================
<question id=380>	what is maximum isp sea level of rocket engine
<logical form id=380>	( Max ( lambda ?x ( IsA ?x rocket_engine ) ) ( lambda ?x lambda ?y ( mso:spaceflight.rocket_engine.isp_sea_level ?x ?y ) ) 1 )
==================================================
<question id=381>	chemical structure of Tryptophan tryptophylquinone
<logical form id=381>	( lambda ?x ( mso:chemistry.chemical_compound.formula Tryptophan_tryptophylquinone ?x ) )
==================================================
<question id=382>	year of establishment of San Francisco Public Library
<logical form id=382>	( lambda ?x ( mso:library.public_library.established_in San_Francisco_Public_Library ?x ) )
==================================================
<question id=383>	what is most popular Peter Croxton books
<logical form id=383>	( lambda ?x ( mso:book.author.works_written Peter_Croxton ?x ) )
==================================================
<question id=384>	how many kilos is Hip Hop Project producer
<logical form id=384>	( lambda ?x Exist ?y ( and ( mso:film.film.executive_producer Hip_Hop_Project ?y ) ( mso:people.person.weight ?y ?x ) ) )
==================================================
<question id=385>	Matt Gutierrez played in 2009 NFL season for which team
<logical form id=385>	( lambda ?x Exist ?y ( and ( mso:american_football.player.player_passing_statistics Matt_Gutierrez ?y ) ( mso:american_football.player_passing_statistics.season ?y 2009_NFL_season ) ( mso:american_football.player_passing_statistics.team ?y ?x ) ) )
==================================================
<question id=386>	who is film Tamasha 's produced by
<logical form id=386>	( lambda ?x ( mso:film.film.producer Tamasha ?x ) )
==================================================
<question id=387>	when does Surface Ball: The Battle Against The Dots release date
<logical form id=387>	( lambda ?x ( mso:cvg.computer_videogame.release_date Surface_Ball:_The_Battle_Against_The_Dots ?x ) )
==================================================
<question id=388>	what year Benjamin Cook, convict 'royal Ad... was born
<logical form id=388>	( lambda ?x ( mso:people.person.date_of_birth Benjamin_Cook,_convict_'royal_Ad... ?x ) )
==================================================
<question id=389>	what production designer was in film with Participant Media production company
<logical form id=389>	( lambda ?x Exist ?y ( and ( r-mso:film.film.production_company Participant_Media ?y ) ( mso:film.film.production_designer ?y ?x ) ) )
==================================================
<question id=390>	what is Various Artists popular discography
<logical form id=390>	( lambda ?x ( mso:music.artist.album Various_Artists ?x ) )
==================================================
<question id=391>	The Pee-Wee Herman Show's lyricist and The Pee-Wee Herman Show's creator
<logical form id=391>	( lambda ?x ( and ( mso:theater.play.lyricist The_Pee-Wee_Herman_Show ?x ) ( mso:tv.program.program_creator The_Pee-wee_Herman_Show ?x ) ) )
==================================================
<question id=392>	list of movies Lenny Hayes stared in
<logical form id=392>	( lambda ?x ( mso:film.actor.film Lenny_Hayes ?x ) )
==================================================
<question id=393>	what is the weight of the daughter of Yuriy Sedykh
<logical form id=393>	( lambda ?x Exist ?y ( and ( mso:people.person.children Yuriy_Sedykh ?y ) ( mso:people.person.weight ?y ?x ) ) )
==================================================
<question id=394>	Carnegie total length
<logical form id=394>	( lambda ?x ( mso:boats.ship.length_overall Carnegie ?x ) )
==================================================
<question id=395>	child of Grace Ho and teacher of Larry Hartsell
<logical form id=395>	( lambda ?x ( and ( mso:martial_arts.martial_artist.instructor Larry_Hartsell ?x ) ( mso:people.person.children Grace_Ho ?x ) ) )
==================================================
<question id=396>	The Real Ghostbusters's creator and Ban the Sadist Videos!'s actor
<logical form id=396>	( lambda ?x ( and ( mso:film.film.actor Ban_the_Sadist_Videos! ?x ) ( mso:tv.program.program_creator The_Real_Ghostbusters ?x ) ) )
==================================================
<question id=397>	who is developing company of game Asteroids Deluxe
<logical form id=397>	( lambda ?x ( mso:cvg.game_version.developer Asteroids_Deluxe ?x ) )
==================================================
<question id=398>	oldest opened theater production
<logical form id=398>	( ArgMin ( lambda ?x ( IsA ?x theater_production ) ) ( lambda ?x lambda ?y ( mso:theater.production.date_opened ?x ?y ) ) 1 )
==================================================
<question id=399>	who composed music in movie with casting director Aisha Coley
<logical form id=399>	( lambda ?x Exist ?y ( and ( r-mso:film.film.casting_director Aisha_Coley ?y ) ( mso:film.film.music ?y ?x ) ) )
==================================================
<question id=400>	what is the date of death of John Travolta’s offspring
<logical form id=400>	( lambda ?x Exist ?y ( and ( mso:people.person.children John_Travolta ?y ) ( mso:people.deceased_person.date_of_death ?y ?x ) ) )
==================================================
<question id=401>	what movie is written by William D. Broyles Jr. and has Jarhead: Original Motion Picture Soundtrack soundtrack
<logical form id=401>	( lambda ?x ( and ( mso:film.writer.film William_D._Broyles_Jr. ?x ) ( mso:music.soundtrack.film Jarhead:_Original_Motion_Picture_Soundtrack ?x ) ) )
==================================================
<question id=402>	story writer for a IMAX format film
<logical form id=402>	( lambda ?x Exist ?y ( and ( r-mso:film.film.format IMAX ?y ) ( mso:film.film.story ?y ?x ) ) )
==================================================
<question id=403>	what is the name of the editor of Journal of Alzheimer's Disease Editor in Chief
<logical form id=403>	( lambda ?x Exist ?y ( and ( mso:book.periodical.editorial_staff Journal_of_Alzheimer's_Disease ?y ) ( mso:book.editorial_tenure.title ?y Editor_in_Chief ) ( mso:book.editorial_tenure.editor ?y ?x ) ) )
==================================================
<question id=404>	most popular list of book authored by Michael Miano
<logical form id=404>	( lambda ?x ( mso:book.author.works_written Michael_Miano ?x ) )
==================================================
<question id=405>	who is academic advisor of Korkut Uygun
<logical form id=405>	( lambda ?x ( mso:education.academic.advisors Korkut_Uygun ?x ) )
==================================================
<question id=406>	name of the Queen Elizabeth II’s offspring organization
<logical form id=406>	( lambda ?x Exist ?y ( and ( mso:people.person.children Queen_Elizabeth_II ?y ) ( mso:organization.founder.organizations_founded ?y ?x ) ) )
==================================================
<question id=407>	when is Pontiac Hotel 's founding date
<logical form id=407>	( lambda ?x ( mso:location.dated_location.date_founded Pontiac_Hotel ?x ) )
==================================================
<question id=408>	for which character was Mary Raffalli the winner of Daytime Emmy Award for Outstanding Morning Program
<logical form id=408>	( lambda ?x Exist ?y ( and ( mso:award.winner.awards_won Mary_Raffalli ?y ) ( mso:award.honor.category ?y Daytime_Emmy_Award_for_Outstanding_Morning_Program ) ( mso:award.honor.winning_work ?y ?x ) ) )
==================================================
<question id=409>	rocket engine taller than 3.38
<logical form id=409>	( ArgMore ( lambda ?x ( IsA ?x rocket_engine ) ) ( lambda ?x lambda ?y ( mso:spaceflight.rocket_engine.height ?x ?y ) ) 3.38 )
==================================================
<question id=410>	what was release date of movie with editor Conrad Buff IV
<logical form id=410>	( lambda ?x Exist ?y ( and ( r-mso:film.film.editor Conrad_Buff_IV ?y ) ( mso:film.film.initial_release_date ?y ?x ) ) )
==================================================
<question id=411>	NK-33 's sea level isp
<logical form id=411>	( lambda ?x ( mso:spaceflight.rocket_engine.isp_sea_level NK-33 ?x ) )
==================================================
<question id=412>	length Grey Line
<logical form id=412>	( lambda ?x ( mso:rail.railway.length Grey_Line ?x ) )
==================================================
<question id=413>	Péter Bokor direct what movies
<logical form id=413>	( lambda ?x ( mso:film.director.film Péter_Bokor ?x ) )
==================================================
<question id=414>	when was film released with cinematographer Richard G. Heimann
<logical form id=414>	( lambda ?x Exist ?y ( and ( r-mso:film.film.cinematographer Richard_G._Heimann ?y ) ( mso:film.film.initial_release_date ?y ?x ) ) )
==================================================
<question id=415>	who is first people to climb Mount Fay
<logical form id=415>	( lambda ?x ( mso:geography.mountain.first_ascenders Mount_Fay ?x ) )
==================================================
<question id=416>	cinematographer Travis Mathews worked with what director
<logical form id=416>	( lambda ?x Exist ?y ( and ( r-mso:film.film.cinematographer Travis_Mathews ?y ) ( mso:film.film.director ?y ?x ) ) )
==================================================
<question id=417>	who is casting directors of Call of the Wild: Dog of the Yukon
<logical form id=417>	( lambda ?x ( mso:film.film.casting_director Call_of_the_Wild:_Dog_of_the_Yukon ?x ) )
==================================================
<question id=418>	what is temperature of VV Cephei A in kelvin
<logical form id=418>	( lambda ?x ( mso:astronomy.star.temperature_k VV_Cephei_A ?x ) )
==================================================
<question id=419>	what is the name of the production company of the film starring Nancy Dussault
<logical form id=419>	( lambda ?x Exist ?y ( and ( mso:film.actor.film Nancy_Dussault ?y ) ( mso:film.film.production_company ?y ?x ) ) )
==================================================
<question id=420>	what is Tropical Storm Arlene maximum winds
<logical form id=420>	( lambda ?x ( mso:meteorology.tropical_cyclone.highest_winds Tropical_Storm_Arlene ?x ) )
==================================================
<question id=421>	Justice League's prequel's actor
<logical form id=421>	( lambda ?x Exist ?y ( and ( mso:film.film.prequel Justice_League ?y ) ( r-mso:film.character.film ?y ?x ) ) )
==================================================
<question id=422>	singer of I've Seen It All is signed to what label
<logical form id=422>	( lambda ?x Exist ?y ( and ( mso:film.featured_song.performer I've_Seen_It_All ?y ) ( mso:music.artist.record_label ?y ?x ) ) )
==================================================
<question id=423>	who is the daughter of the actor of Stuck Between Stations
<logical form id=423>	( lambda ?x Exist ?y ( and ( mso:film.film.actor Stuck_Between_Stations ?y ) ( mso:people.person.children ?y ?x ) ) )
==================================================
<question id=424>	name of the production company of the movie sequel of Bloodfist
<logical form id=424>	( lambda ?x Exist ?y ( and ( mso:film.film.sequel Bloodfist ?y ) ( mso:film.film.production_company ?y ?x ) ) )
==================================================
<question id=425>	which is highest lake
<logical form id=425>	( ArgMax ( lambda ?x ( IsA ?x lake ) ) ( lambda ?x ( lambda ?y ( mso:geography.lake.surface_elevation ?x ?y ) ) ) 1 )
==================================================
<question id=426>	who is the editor of Monthly Repository's Editor
<logical form id=426>	( lambda ?x Exist ?y ( and ( mso:book.periodical.editorial_staff Monthly_Repository ?y ) ( mso:book.editorial_tenure.title ?y Editor ) ( mso:book.editorial_tenure.editor ?y ?x ) ) )
==================================================
<question id=427>	costume degisns of movie Second Fiddle
<logical form id=427>	( lambda ?x ( mso:film.film.costume_designer Second_Fiddle ?x ) )
==================================================
<question id=428>	who is the park Nautilus' architect
<logical form id=428>	( lambda ?x Exist ?y ( and ( mso:amusement_parks.ride.park Nautilus ?y ) ( mso:architecture.structure.architect ?y ?x ) ) )
==================================================
<question id=429>	which is latest book for the young elites
<logical form id=429>	( ArgMax ( lambda ?x ( r-mso:book.literary_series.works_in_this_series ?x the_young_elites ) ) ( lambda ?x ( lambda ?y ( mso:book.written_work.date_of_first_publication ?x ?y ) ) ) 1 )
==================================================
<question id=430>	what is sea level isp of RD-106
<logical form id=430>	( lambda ?x ( mso:spaceflight.rocket_engine.isp_sea_level RD-106 ?x ) )
==================================================
<question id=431>	movie Peymanns Stuttgarter Kinder 's soundtrack composers
<logical form id=431>	( lambda ?x ( mso:film.film.music Peymanns_Stuttgarter_Kinder ?x ) )
==================================================
<question id=432>	kyrgyzstan deepest lake name
<logical form id=432>	( ArgMax ( lambda ?x ( and ( mso:location.location.contained_by ?x kyrgyzstan ) ( IsA ?x lake ) ) ) ( lambda ?x ( lambda ?y ( mso:geography.body_of_water.depth ?x ?y ) ) ) 1 )
==================================================
<question id=433>	how heavy is story writer in Days of Thunder (1990)
<logical form id=433>	( lambda ?x Exist ?y ( and ( mso:film.film.story Days_of_Thunder_(1990) ?y ) ( mso:biology.organism.weight_kg ?y ?x ) ) )
==================================================
<question id=434>	formula of a Diethylthiambutene
<logical form id=434>	( lambda ?x ( mso:chemistry.chemical_compound.formula Diethylthiambutene ?x ) )
==================================================
<question id=435>	destruction for Broome County Alms House
<logical form id=435>	( lambda ?x ( mso:architecture.structure.destruction_date Broome_County_Alms_House ?x ) )
==================================================
<question id=436>	Kate Williams edited film with what casting director
<logical form id=436>	( lambda ?x Exist ?y ( and ( r-mso:film.film.editor Kate_Williams ?y ) ( mso:film.film.casting_director ?y ?x ) ) )
==================================================
<question id=437>	XXX sequel release date
<logical form id=437>	( lambda ?x Exist ?y ( and ( mso:film.film.sequel XXX ?y ) ( mso:film.film.initial_release_date ?y ?x ) ) )
==================================================
<question id=438>	topic of movie with Sujata Sharma as costume designer
<logical form id=438>	( lambda ?x Exist ?y ( and ( r-mso:film.film.costume_designer Sujata_Sharma ?y ) ( mso:film.film.subject ?y ?x ) ) )
==================================================
<question id=439>	film written by Hallelujah [Tribute]'s music composer
<logical form id=439>	( lambda ?x Exist ?y ( and ( mso:music.composition.composer Hallelujah_[Tribute] ?y ) ( mso:film.writer.film ?y ?x ) ) )
==================================================
<question id=440>	where is burial place of Charles Grenville
<logical form id=440>	( lambda ?x ( mso:people.deceased_person.place_of_burial Charles_Grenville ?x ) )
==================================================
<question id=441>	what are the most seasons of a tv program
<logical form id=441>	( Max ( lambda ?x ( IsA ?x tv_program ) ) ( lambda ?x lambda ?y ( mso:tv.program.number_of_seasons ?x ?y ) ) 1 )
==================================================
<question id=442>	who is game Animate Me! 3D Animation For Kids developer
<logical form id=442>	( lambda ?x ( mso:cvg.computer_videogame.developer Animate_Me!_3D_Animation_For_Kids ?x ) )
==================================================
<question id=443>	discovery organization for 22981 Katz
<logical form id=443>	( lambda ?x ( mso:astronomy.astronomical_discovery.discovery_organization 22981_Katz ?x ) )
==================================================
<question id=444>	Spider-Man's author and Avengers's creator
<logical form id=444>	( lambda ?x ( and ( mso:book.literary_series.author Spider-Man ?x ) ( mso:tv.program.program_creator Avengers ?x ) ) )
==================================================
<question id=445>	Geno Petralli got 184 at bats in which season
<logical form id=445>	( lambda ?x Exist ?y ( and ( mso:baseball.player.batting_statistics Geno_Petralli ?y ) ( mso:baseball.batting_statistics.at_bats ?y 184 ) ( mso:baseball.batting_statistics.season ?y ?x ) ) )
==================================================
<question id=446>	the prequel of Avengers: Infinity War was released on which day
<logical form id=446>	( lambda ?x Exist ?y ( and ( mso:film.film.prequel Avengers:_Infinity_War ?y ) ( mso:film.film.initial_release_date ?y ?x ) ) )
==================================================
<question id=447>	which is popular albums Jonan Thomson
<logical form id=447>	( lambda ?x ( mso:music.artist.album Jonan_Thomson ?x ) )
==================================================
<question id=448>	first ever computer processor
<logical form id=448>	( ArgMax ( lambda ?x ( IsA ?x computer_processor ) ) ( lambda ?x lambda ?y ( mso:computer.processor.introduced ?x ?y ) ) 1 )
==================================================
<question id=449>	where is longest bridge
<logical form id=449>	( ArgMax ( lambda ?x ( IsA ?x bridge ) ) ( lambda ?x ( lambda ?y ( mso:transportation.bridge.total_length ?x ?y ) ) ) 1 )
==================================================
<question id=450>	when is first lit Lange Nelle Lighthouse
<logical form id=450>	( lambda ?x ( mso:architecture.lighthouse.year_first_lit Lange_Nelle_Lighthouse ?x ) )
==================================================
<question id=451>	what is country code for Bulgaria for phone calls
<logical form id=451>	( lambda ?x ( mso:location.sovereign.calling_code Bulgaria ?x ) )
==================================================
<question id=452>	movie directed by Caitriona Cantillon
<logical form id=452>	( lambda ?x ( mso:film.director.film Caitriona_Cantillon ?x ) )
==================================================
<question id=453>	where is judicial capitals for karnataka
<logical form id=453>	( lambda ?x ( mso:location.location.judicial_capital karnataka ?x ) )
==================================================
<question id=454>	what Pentaerythritol may treat
<logical form id=454>	( lambda ?x ( mso:medicine.medical_treatment.used_to_treat Pentaerythritol ?x ) )
==================================================
<question id=455>	James Towers was awarded Victoria Cross for what
<logical form id=455>	( lambda ?x Exist ?y ( and ( mso:award.winner.awards_won James_Towers ?y ) ( mso:award.honor.category ?y Victoria_Cross ) ( mso:award.honor.notes_description ?y ?x ) ) )
==================================================
<question id=456>	which is architecture firm for Custom House Tower
<logical form id=456>	( lambda ?x ( mso:architecture.structure.firm Custom_House_Tower ?x ) )
==================================================
<question id=457>	aircraft model retired earlier than 1/1/1980
<logical form id=457>	( ArgLess ( lambda ?x ( IsA ?x aircraft_model ) ) ( lambda ?x lambda ?y ( mso:aviation.aircraft_model.retired ?x ?y ) ) 1/1/1980 )
==================================================
<question id=458>	what is orbit number for Callisto
<logical form id=458>	( lambda ?x ( mso:astronomy.orbital_relationship.orbital_order Callisto ?x ) )
==================================================
<question id=459>	time zone which is park for Wild Arctic
<logical form id=459>	( lambda ?x Exist ?y ( and ( mso:amusement_parks.ride.park Wild_Arctic ?y ) ( mso:location.location.time_zone ?y ?x ) ) )
==================================================
<question id=460>	judicial capitals of Nagaland
<logical form id=460>	( lambda ?x ( mso:location.location.judicial_capital Nagaland ?x ) )
==================================================
<question id=461>	Hrvoje Spahija weight
<logical form id=461>	( lambda ?x ( mso:people.person.weight Hrvoje_Spahija ?x ) )
==================================================
<question id=462>	what Autobiography movie has Mick Rock as actor
<logical form id=462>	( lambda ?x ( and ( mso:film.genre.film Autobiography ?x ) ( mso:film.actor.film Mick_Rock ?x ) ) )
==================================================
<question id=463>	California's 7th congressional district held which position in United States (USA) government
<logical form id=463>	( lambda ?x Exist ?y ( and ( mso:government.governmental_jurisdiction.governing_officials United_States_(USA) ?y ) ( mso:government.position_held.district_represented ?y California's_7th_congressional_district ) ( mso:government.position_held.office_or_title ?y ?x ) ) )
==================================================
<question id=464>	de date of Kevin Keatts became the coach of Louisville
<logical form id=464>	( lambda ?x Exist ?y ( and ( mso:sports.team.coach Louisville ?y ) ( mso:sports.sports_team_coach_tenure.coach ?y Kevin_Keatts ) ( mso:sports.sports_team_coach_tenure.from ?y ?x ) ) )
==================================================
<question id=465>	name of the executive producer of the film starring Don Simpson
<logical form id=465>	( lambda ?x Exist ?y ( and ( mso:film.actor.film Don_Simpson ?y ) ( mso:film.film.executive_producer ?y ?x ) ) )
==================================================
<question id=466>	Power Team episode running time
<logical form id=466>	( lambda ?x ( mso:tv.program.episode_running_time Power_Team ?x ) )
==================================================
<question id=467>	in what film did Claire Jenora Bowin art direct and Terry Dresbach design costumes
<logical form id=467>	( lambda ?x ( and ( r-mso:film.film.art_director Claire_Jenora_Bowin ?x ) ( r-mso:film.film.costume_designer Terry_Dresbach ?x ) ) )
==================================================
<question id=468>	till when did Zameer Zahir played ODI Cricket
<logical form id=468>	( lambda ?x Exist ?y ( and ( mso:sports.pro_athlete.sports_played_professionally Zameer_Zahir ?y ) ( mso:sports.pro_sports_played.sport ?y ODI_Cricket ) ( mso:sports.pro_sports_played.career_end ?y ?x ) ) )
==================================================
<question id=469>	which is popular list of book Peter Oresick
<logical form id=469>	( lambda ?x ( mso:book.author.works_written Peter_Oresick ?x ) )
==================================================
<question id=470>	Justin Mulcahy directed art in film with what director
<logical form id=470>	( lambda ?x Exist ?y ( and ( r-mso:film.film.art_director Justin_Mulcahy ?y ) ( mso:film.film.director ?y ?x ) ) )
==================================================
<question id=471>	when is year of inception of Prague Metro
<logical form id=471>	( lambda ?x ( mso:metropolitan_transit.transit_system.inception Prague_Metro ?x ) )
==================================================
<question id=472>	what's the atos level of the book written by Radagast
<logical form id=472>	( lambda ?x Exist ?y ( and ( mso:book.character.appears_in_book Radagast ?y ) ( mso:book.written_work.atos_level ?y ?x ) ) )
==================================================
<question id=473>	what's the name of the parent of the actor in Dangerous Game
<logical form id=473>	( lambda ?x Exist ?y ( and ( mso:film.film.actor Dangerous_Game ?y ) ( mso:people.person.parent ?y ?x ) ) )
==================================================
<question id=474>	medium of Working drawing for Wall Drawing #380 (detail): Isometric figures drawn . .
<logical form id=474>	( lambda ?x ( mso:visual_art.artwork.medium Working_drawing_for_Wall_Drawing_#380_(detail):_Isometric_figures_drawn_._. ?x ) )
==================================================
<question id=475>	who is designers to Stone Hall
<logical form id=475>	( lambda ?x ( mso:architecture.structure.architect Stone_Hall ?x ) )
==================================================
<question id=476>	director of Femina Potens Art Gallery is who
<logical form id=476>	( lambda ?x ( mso:architecture.museum.director Femina_Potens_Art_Gallery ?x ) )
==================================================
<question id=477>	how many is Food Club Grape Drink Mix 's calories
<logical form id=477>	( lambda ?x ( mso:food.food.energy Food_Club_Grape_Drink_Mix ?x ) )
==================================================
<question id=478>	art director Alex Vetchinsky worked in film with what editor
<logical form id=478>	( lambda ?x Exist ?y ( and ( r-mso:film.film.art_director Alex_Vetchinsky ?y ) ( mso:film.film.editor ?y ?x ) ) )
==================================================
<question id=479>	how many meters is production designer of The Brown Bunny
<logical form id=479>	( lambda ?x Exist ?y ( and ( mso:film.film.production_designer The_Brown_Bunny ?y ) ( mso:people.person.height ?y ?x ) ) )
==================================================
<question id=480>	when did construction of Staples Center begin
<logical form id=480>	( lambda ?x ( mso:architecture.structure.construction_started Staples_Center ?x ) )
==================================================
<question id=481>	what is the name of the animal that is exhibited in Dolphin Bay of Texas State Aquarium
<logical form id=481>	( lambda ?x Exist ?y ( and ( mso:zoos.zoo.notable_animal Texas_State_Aquarium ?y ) ( mso:zoos.animal_captivity.exhibit ?y Dolphin_Bay ) ( mso:zoos.animal_captivity.animal ?y ?x ) ) )
==================================================
<question id=482>	language used in the sequel of the film Bloodfist
<logical form id=482>	( lambda ?x Exist ?y ( and ( mso:film.film.sequel Bloodfist ?y ) ( mso:film.film.language ?y ?x ) ) )
==================================================
<question id=483>	Alcon Entertainment is production company in film with what cinematographer
<logical form id=483>	( lambda ?x Exist ?y ( and ( r-mso:film.film.production_company Alcon_Entertainment ?y ) ( mso:film.film.cinematographer ?y ?x ) ) )
==================================================
<question id=484>	who began managing Somalia national football team on 10/1/2011
<logical form id=484>	( lambda ?x Exist ?y ( and ( mso:soccer.team.manager Somalia_national_football_team ?y ) ( mso:soccer.team_management_tenure.from ?y 10/1/2011 ) ( mso:soccer.team_management_tenure.manager ?y ?x ) ) )
==================================================
<question id=485>	who is production designer that worked with Canal+ production company
<logical form id=485>	( lambda ?x Exist ?y ( and ( r-mso:film.film.production_company Canal+ ?y ) ( mso:film.film.production_designer ?y ?x ) ) )
==================================================
<question id=486>	singer of When You Believe (from The Prince of Egypt) is signed to what label
<logical form id=486>	( lambda ?x Exist ?y ( and ( mso:film.featured_song.performer When_You_Believe_(from_The_Prince_of_Egypt) ?y ) ( mso:music.artist.record_label ?y ?x ) ) )
==================================================
<question id=487>	who created fictional character Muviro and also produced AMC The New Adventures of Tarzan (1935)
<logical form id=487>	( lambda ?x ( and ( mso:fictional_universe.character.creator Muviro ?x ) ( mso:film.film.producer AMC_The_New_Adventures_of_Tarzan_(1935) ?x ) ) )
==================================================
<question id=488>	who is Lucy 's directors
<logical form id=488>	( lambda ?x ( mso:film.film.director Lucy ?x ) )
==================================================
<question id=489>	which is Mike McAdam 's famous books
<logical form id=489>	( lambda ?x ( mso:book.author.works_written Mike_McAdam ?x ) )
==================================================
<question id=490>	who is produced by of Prisoner Interrogation
<logical form id=490>	( lambda ?x ( mso:film.film.producer Prisoner_Interrogation ?x ) )
==================================================
<question id=491>	the author of the book Penguin Classics The Picture Of Dorian Gray's cause of death
<logical form id=491>	( lambda ?x Exist ?y ( and ( mso:book.written_work.author Penguin_Classics_The_Picture_Of_Dorian_Gray ?y ) ( mso:people.deceased_person.preferred_cause_of_death ?y ?x ) ) )
==================================================
<question id=492>	who is tv program Runaround 's program creator
<logical form id=492>	( lambda ?x ( mso:tv.program.program_creator Runaround ?x ) )
==================================================
<question id=493>	what is discharge rate Osage River
<logical form id=493>	( lambda ?x ( mso:geography.river.discharge Osage_River ?x ) )
==================================================
<question id=494>	boiling point element Curium
<logical form id=494>	( lambda ?x ( mso:chemistry.chemical_element.boiling_point Curium ?x ) )
==================================================
<question id=495>	river sources for Pelly River
<logical form id=495>	( lambda ?x ( mso:geography.river.origin Pelly_River ?x ) )
==================================================
<question id=496>	what is Frontier League Championship year of first occurrence
<logical form id=496>	( lambda ?x ( mso:time.recurring_event.date_of_first_occurance Frontier_League_Championship ?x ) )
==================================================
<question id=497>	what's the name of the creator of the Matra-Cantinieau MC-101 manufacturer
<logical form id=497>	( lambda ?x Exist ?y ( and ( mso:aviation.aircraft_model.manufacturer Matra-Cantinieau_MC-101 ?y ) ( mso:organization.organization.founder ?y ?x ) ) )
==================================================
<question id=498>	Ellen Lewis directed casting in film with what production company
<logical form id=498>	( lambda ?x Exist ?y ( and ( r-mso:film.film.casting_director Ellen_Lewis ?y ) ( mso:film.film.producer ?y ?x ) ) )
==================================================
<question id=499>	what problems Arginine may treat
<logical form id=499>	( lambda ?x ( mso:medicine.medical_treatment.used_to_treat Arginine ?x ) )
==================================================
<question id=500>	name of the film producer of the movie that was written by Justin Edwards
<logical form id=500>	( lambda ?x Exist ?y ( and ( mso:film.writer.film Justin_Edwards ?y ) ( mso:film.film.producer ?y ?x ) ) )
==================================================
<question id=501>	actor who acted in Fanny Hill and child of Colin Thompson
<logical form id=501>	( lambda ?x ( and ( mso:film.film.actor Fanny_Hill ?x ) ( mso:people.person.children Colin_Thompson ?x ) ) )
==================================================
<question id=502>	longest span for Bridge Street Bridge
<logical form id=502>	( lambda ?x ( mso:transportation.bridge.longest_span Bridge_Street_Bridge ?x ) )
==================================================
<question id=503>	who directed art in movie with executive producer Holly Goline
<logical form id=503>	( lambda ?x Exist ?y ( and ( r-mso:film.film.executive_producer Holly_Goline ?y ) ( mso:film.film.art_director ?y ?x ) ) )
==================================================
<question id=504>	which is David Arthur Fluharty top list of books
<logical form id=504>	( lambda ?x ( mso:book.author.works_written David_Arthur_Fluharty ?x ) )
==================================================
<question id=505>	what is Poinsett Bridge 's location
<logical form id=505>	( lambda ?x ( mso:transportation.bridge.locale Poinsett_Bridge ?x ) )
==================================================
<question id=506>	Steve Kerr's team who won the 1956 Finals
<logical form id=506>	( lambda ?x ( and ( mso:award.competition.winner 1956_Finals ?x ) ( mso:basketball.coach.team Steve_Kerr ?x ) ) )
==================================================
<question id=507>	who won Rachael vs. Guy Celebrity Cook and directed Love Takes Wing
<logical form id=507>	( lambda ?x ( and ( mso:film.film.director Love_Takes_Wing ?x ) ( mso:award.competition.winner Rachael_vs._Guy_Celebrity_Cook ?x ) ) )
==================================================
<question id=508>	highest mountain on earth
<logical form id=508>	( ArgMax ( lambda ?x ( IsA ?x mountain ) ) ( lambda ?x ( lambda ?y ( mso:geography.mountain.elevation ?x ?y ) ) ) 1 )
==================================================
<question id=509>	name of nominated work from James Lever for Booker Prize
<logical form id=509>	( lambda ?x Exist ?y ( and ( mso:award.category.long_list_nomination Booker_Prize ?y ) ( mso:award.long_list_nomination.nominee ?y James_Lever ) ( mso:award.long_list_nomination.nominated_work ?y ?x ) ) )
==================================================
<question id=510>	Jan Lee's parent and Montana's creator
<logical form id=510>	( lambda ?x ( and ( mso:people.person.parent Jan_Lee ?x ) ( mso:comic_books.character.creator Montana ?x ) ) )
==================================================
<question id=511>	which organization founded calico-life-sciences-llc and developed Magic Cat Academy
<logical form id=511>	( lambda ?x ( and ( mso:organization.organization.founder calico-life-sciences-llc ?x ) ( mso:cvg.computer_videogame.developer Magic_Cat_Academy ?x ) ) )
==================================================
<question id=512>	names of A Certain Scientific Railgun 's characters
<logical form id=512>	( lambda ?x ( mso:comic_books.series.featured_characters A_Certain_Scientific_Railgun ?x ) )
==================================================
<question id=513>	which song was featured in the movie written by Judy Morris
<logical form id=513>	( lambda ?x Exist ?y ( and ( mso:film.writer.film Judy_Morris ?y ) ( mso:film.film.featured_song ?y ?x ) ) )
==================================================
<question id=514>	what is Sulfur date of discovery
<logical form id=514>	( lambda ?x ( mso:chemistry.chemical_element.discovery_date Sulfur ?x ) )
==================================================
<question id=515>	when is La Cage Aux Folles opening date
<logical form id=515>	( lambda ?x ( mso:theater.production.date_opened La_Cage_Aux_Folles ?x ) )
==================================================
<question id=516>	Hazel Baillie edited film with what story writer
<logical form id=516>	( lambda ?x Exist ?y ( and ( r-mso:film.film.editor Hazel_Baillie ?y ) ( mso:film.film.writer ?y ?x ) ) )
==================================================
<question id=517>	where is Lewis Ginter grave
<logical form id=517>	( lambda ?x ( mso:people.deceased_person.place_of_burial Lewis_Ginter ?x ) )
==================================================
<question id=518>	movie 'AV muri' Yumeno Ai ka 's film directors
<logical form id=518>	( lambda ?x ( mso:film.film.director 'AV_muri'_Yumeno_Ai_ka ?x ) )
==================================================
<question id=519>	what is melting point for Tantalum trialuminide
<logical form id=519>	( lambda ?x ( mso:chemistry.chemical_compound.melting_point Tantalum_trialuminide ?x ) )
==================================================
<question id=520>	death count of the number of passengers on the flight to Ratmalana in Lionair Flight 602
<logical form id=520>	( lambda ?x Exist ?y ( and ( mso:aviation.airliner_accident.aviation_incident_aircraft_relationship Lionair_Flight_602 ?y ) ( mso:aviation.aviation_incident_aircraft_relationship.flight_destination ?y Ratmalana ) ( mso:aviation.aviation_incident_aircraft_relationship.passengers ?y ?x ) ) )
==================================================
<question id=521>	what’s the date of the first publication of the comic books of Stephen L. King
<logical form id=521>	( lambda ?x Exist ?y ( and ( mso:comic_books.creator.series Stephen_L._King ?y ) ( mso:book.written_work.date_of_first_publication ?y ?x ) ) )
==================================================
<question id=522>	who is director in movie with executive producer Mark Rowen
<logical form id=522>	( lambda ?x Exist ?y ( and ( r-mso:film.film.executive_producer Mark_Rowen ?y ) ( mso:film.film.director ?y ?x ) ) )
==================================================
<question id=523>	Busting the Berlin Wall: Amazing Escape Stories was filmed in country with what official language
<logical form id=523>	( lambda ?x Exist ?y ( and ( mso:film.film.country Busting_the_Berlin_Wall:_Amazing_Escape_Stories ?y ) ( mso:location.sovereign.official_language ?y ?x ) ) )
==================================================
<question id=524>	famous adaptations Fatal Vows: The Tragic Wives of Sergeant Drew Peterson
<logical form id=524>	( lambda ?x ( mso:media_common.adapted_work.adaptations Fatal_Vows:_The_Tragic_Wives_of_Sergeant_Drew_Peterson ?x ) )
==================================================
<question id=525>	very first computer processor
<logical form id=525>	( ArgMax ( lambda ?x ( IsA ?x computer_processor ) ) ( lambda ?x lambda ?y ( mso:computer.processor.introduced ?x ?y ) ) 1 )
==================================================
<question id=526>	Lisa Nicole Brennan-Jobs parent and iMac's designer
<logical form id=526>	( lambda ?x ( and ( mso:people.person.parent Lisa_Nicole_Brennan-Jobs ?x ) ( mso:computer.computer.key_designers iMac ?x ) ) )
==================================================
<question id=527>	which format is First Snow Production film in
<logical form id=527>	( lambda ?x Exist ?y ( and ( r-mso:film.film.production_company First_Snow_Production ?y ) ( mso:film.film.format ?y ?x ) ) )
==================================================
<question id=528>	what is Artibonite River 's discharge
<logical form id=528>	( lambda ?x ( mso:geography.river.discharge Artibonite_River ?x ) )
==================================================
<question id=529>	type of performance in New Tom Green Show by MC Bones
<logical form id=529>	( lambda ?x Exist ?y ( and ( mso:tv.program.regular_cast New_Tom_Green_Show ?y ) ( mso:tv.regular_tv_appearance.actor ?y MC_Bones ) ( mso:tv.regular_tv_appearance.special_tv_performance_type ?y ?x ) ) )
==================================================
<question id=530>	mother and fathers for Albert Kuhlwein
<logical form id=530>	( lambda ?x ( mso:people.person.parent Albert_Kuhlwein ?x ) )
==================================================
<question id=531>	name of cinematographer Sofia Coppola’s father
<logical form id=531>	( lambda ?x Exist ?y ( and ( mso:people.person.parent Sofia_Coppola ?y ) ( r-mso:film.film.cinematographer ?y ?x ) ) )
==================================================
<question id=532>	place of filming Avatar 2 and the Mohaka Viaduct bridge
<logical form id=532>	( lambda ?x ( and ( mso:transportation.bridge.locale Mohaka_Viaduct ?x ) ( mso:film.film.country Avatar_2 ?x ) ) )
==================================================
<question id=533>	occupation of The White Shadow script writer
<logical form id=533>	( lambda ?x Exist ?y ( and ( mso:film.film.writer The_White_Shadow ?y ) ( mso:people.person.profession ?y ?x ) ) )
==================================================
<question id=534>	what is volcanic eruption for Mount Chiginagak
<logical form id=534>	( lambda ?x ( mso:geography.mountain.last_eruption Mount_Chiginagak ?x ) )
==================================================
<question id=535>	W. Steven Graham directed art in film with what cinematographer
<logical form id=535>	( lambda ?x Exist ?y ( and ( r-mso:film.film.art_director W._Steven_Graham ?y ) ( mso:film.film.cinematographer ?y ?x ) ) )
==================================================
<question id=536>	birth date of casting director in The Shining (1980) presented by TCM
<logical form id=536>	( lambda ?x Exist ?y ( and ( mso:film.film.casting_director The_Shining_(1980)_presented_by_TCM ?y ) ( mso:people.person.date_of_birth ?y ?x ) ) )
==================================================
<question id=537>	name of nominated work from Jill Murphy for Guardian Children's Fiction Prize
<logical form id=537>	( lambda ?x Exist ?y ( and ( mso:award.category.long_list_nomination Guardian_Children's_Fiction_Prize ?y ) ( mso:award.long_list_nomination.nominee ?y Jill_Murphy ) ( mso:award.long_list_nomination.nominated_work ?y ?x ) ) )
==================================================
<question id=538>	Netra 's date introduced
<logical form id=538>	( lambda ?x ( mso:aviation.aircraft_model.introduced Netra ?x ) )
==================================================
<question id=539>	who is Lisa Nicole Brennan-Jobs parent that invented the Retina Display
<logical form id=539>	( lambda ?x ( and ( mso:law.invention.inventor Retina_Display ?x ) ( mso:people.person.parent Lisa_Nicole_Brennan-Jobs ?x ) ) )
==================================================
<question id=540>	goals which Cammy Duncan scored in Partick Thistle F.C.
<logical form id=540>	( lambda ?x Exist ?y ( and ( mso:sports.pro_athlete.team Cammy_Duncan ?y ) ( mso:sports.sports_team_roster.team ?y Partick_Thistle_F.C. ) ( mso:sports.sports_team_roster.total_goals ?y ?x ) ) )
==================================================
<question id=541>	there were how many survivors in plane crash involving Tuninter Flight 1153 which was meant to arrive Djerba Zarzis International Airport
<logical form id=541>	( lambda ?x Exist ?y ( and ( mso:aviation.airliner_accident.aviation_incident_aircraft_relationship Tuninter_Flight_1153 ?y ) ( mso:aviation.aviation_incident_aircraft_relationship.flight_destination ?y Djerba_Zarzis_International_Airport ) ( mso:aviation.aviation_incident_aircraft_relationship.survivors ?y ?x ) ) )
==================================================
<question id=542>	what has Heinrich Wilhelm Matthias Olbers discovered and the destination of Dawn Mission
<logical form id=542>	( lambda ?x ( and ( mso:spaceflight.space_mission.destination Dawn_Mission ?x ) ( mso:astronomy.astronomer.astronomical_objects_discovered Heinrich_Wilhelm_Matthias_Olbers ?x ) ) )
==================================================
<question id=543>	movies Jaki Byard has been in
<logical form id=543>	( lambda ?x ( mso:film.actor.film Jaki_Byard ?x ) )
==================================================
<question id=544>	who is the executive producer of the film that has the character Lassie
<logical form id=544>	( lambda ?x Exist ?y ( and ( mso:film.character.film Lassie ?y ) ( mso:film.film.executive_producer ?y ?x ) ) )
==================================================
<question id=545>	Severn Bridge Junction signal box architectural firms
<logical form id=545>	( lambda ?x ( mso:architecture.structure.firm Severn_Bridge_Junction_signal_box ?x ) )
==================================================
<question id=546>	holes of Jorhat Gymkhana Club
<logical form id=546>	( lambda ?x ( mso:sports.golf_course.holes Jorhat_Gymkhana_Club ?x ) )
==================================================
<question id=547>	what language was used in Dave Brubeck - In His Own Sweet Way and is a language spoken in Hk
<logical form id=547>	( lambda ?x ( and ( mso:location.sovereign.official_language Hk ?x ) ( mso:film.film.language Dave_Brubeck_-_In_His_Own_Sweet_Way ?x ) ) )
==================================================
<question id=548>	2004 Champion's Cup 's runner up
<logical form id=548>	( lambda ?x ( mso:sports.championship_event.runner_up 2004_Champion's_Cup ?x ) )
==================================================
<question id=549>	what is titles of Zachary D. Scheidt CFA 's books
<logical form id=549>	( lambda ?x ( mso:book.author.works_written Zachary_D._Scheidt_CFA ?x ) )
==================================================
<question id=550>	Montagu Slater wrote what film with Wessex Film Productions
<logical form id=550>	( lambda ?x ( and ( r-mso:film.film.production_company Wessex_Film_Productions ?x ) ( r-mso:film.film.story Montagu_Slater ?x ) ) )
==================================================
<question id=551>	manufactured drug form first marketing end date
<logical form id=551>	( ArgMin ( lambda ?x ( IsA ?x manufactured_drug_form ) ) ( lambda ?x lambda ?y ( mso:medicine.manufactured_drug_form.marketing_end_date ?x ?y ) ) 1 )
==================================================
<question id=552>	when was the son of Sylvain born
<logical form id=552>	( lambda ?x Exist ?y ( and ( mso:people.person.children Sylvain ?y ) ( mso:people.person.date_of_birth ?y ?x ) ) )
==================================================
<question id=553>	what is Kotozakura Masakatsu 's martial arts
<logical form id=553>	( lambda ?x ( mso:martial_arts.martial_artist.martial_art Kotozakura_Masakatsu ?x ) )
==================================================
<question id=554>	what is division Cincinnati Reds
<logical form id=554>	( lambda ?x ( mso:baseball.team.division Cincinnati_Reds ?x ) )
==================================================
<question id=555>	what is maximum capacity Pavilhão Anexo
<logical form id=555>	( lambda ?x ( mso:architecture.venue.capacity Pavilhão_Anexo ?x ) )
==================================================
<question id=556>	Wilson Theleso age birthday
<logical form id=556>	( lambda ?x ( mso:people.person.date_of_birth Wilson_Theleso ?x ) )
==================================================
<question id=557>	in the film series Pitch Perfect 3, who stars in it
<logical form id=557>	( lambda ?x Exist ?y ( and ( mso:film.film.series Pitch_Perfect_3 ?y ) ( mso:film.film.actor ?y ?x ) ) )
==================================================
<question id=558>	uniform color for Buffalo Braves
<logical form id=558>	( lambda ?x ( mso:sports.team.color Buffalo_Braves ?x ) )
==================================================
<question id=559>	conference of Idaho Vandals Men's Basketball
<logical form id=559>	( lambda ?x ( mso:basketball.team.conference Idaho_Vandals_Men's_Basketball ?x ) )
==================================================
<question id=560>	what is book Trans-Atlantyk original language
<logical form id=560>	( lambda ?x ( mso:book.written_work.original_language Trans-Atlantyk ?x ) )
==================================================
<question id=561>	what is length Laser Radial
<logical form id=561>	( lambda ?x ( mso:boats.ship_class.length_overall_m Laser_Radial ?x ) )
==================================================
<question id=562>	what’s the name of the Queen Elizabeth II’s offspring organization’s name
<logical form id=562>	( lambda ?x Exist ?y ( and ( mso:people.person.children Queen_Elizabeth_II ?y ) ( mso:organization.founder.organizations_founded ?y ?x ) ) )
==================================================
<question id=563>	density of 4-Hydroxynonenal
<logical form id=563>	( lambda ?x ( mso:chemistry.chemical_compound.density 4-Hydroxynonenal ?x ) )
==================================================
<question id=564>	author of Buffy: The High School Years and creator of Tildie Soames
<logical form id=564>	( lambda ?x ( and ( mso:comic_books.character.creator Tildie_Soames ?x ) ( mso:book.literary_series.author Buffy:_The_High_School_Years ?x ) ) )
==================================================
<question id=565>	what is Vickers Valparaiso maximum speed
<logical form id=565>	( lambda ?x ( mso:aviation.aircraft_model.maximum_speed_km_h Vickers_Valparaiso ?x ) )
==================================================
<question id=566>	tallest amusement ride
<logical form id=566>	( ArgMax ( lambda ?x ( IsA ?x amusement_ride ) ) ( lambda ?x lambda ?y ( mso:amusement_parks.ride.height ?x ?y ) ) 1 )
==================================================
<question id=567>	what language spoken in Hk was used in film Magic Rails to Yesterday
<logical form id=567>	( lambda ?x ( and ( mso:location.sovereign.official_language Hk ?x ) ( mso:film.film.language Magic_Rails_to_Yesterday ?x ) ) )
==================================================
<question id=568>	genre of a Super 35 format film
<logical form id=568>	( lambda ?x Exist ?y ( and ( r-mso:film.film.format Super_35 ?y ) ( mso:film.film.genre ?y ?x ) ) )
==================================================
<question id=569>	where was a Stella Vaccaro art directed movie filmed
<logical form id=569>	( lambda ?x Exist ?y ( and ( r-mso:film.film.art_director Stella_Vaccaro ?y ) ( mso:film.film.location ?y ?x ) ) )
==================================================
<question id=570>	organization founded by the manufacturer of Space Launch System
<logical form id=570>	( lambda ?x Exist ?y ( and ( mso:spaceflight.rocket.manufacturer Space_Launch_System ?y ) ( mso:organization.organization.founder ?y ?x ) ) )
==================================================
<question id=571>	how tall is the architect that design the Hotel Negresco
<logical form id=571>	( lambda ?x Exist ?y ( and ( mso:architecture.structure.architect Hotel_Negresco ?y ) ( mso:people.person.height ?y ?x ) ) )
==================================================
<question id=572>	most popular record of DJ Armbuster Lewis
<logical form id=572>	( lambda ?x ( mso:music.artist.album DJ_Armbuster_Lewis ?x ) )
==================================================
<question id=573>	who is A Jersey Tale 's scriptwriters
<logical form id=573>	( lambda ?x ( mso:film.film.writer A_Jersey_Tale ?x ) )
==================================================
<question id=574>	what is albums by Various Artists
<logical form id=574>	( lambda ?x ( mso:music.artist.album Various_Artists ?x ) )
==================================================
<question id=575>	Evippa banarensis common and scientific names
<logical form id=575>	( lambda ?x ( mso:biology.organism_classification.scientific_name Evippa_banarensis ?x ) )
==================================================
<question id=576>	which film was edited by Alan Heim and art directed by Brian Eatwell
<logical form id=576>	( lambda ?x ( and ( r-mso:film.film.art_director Brian_Eatwell ?x ) ( r-mso:film.film.editor Alan_Heim ?x ) ) )
==================================================
<question id=577>	Ethynerone average molecular weight
<logical form id=577>	( lambda ?x ( mso:chemistry.chemical_compound.average_molar_mass Ethynerone ?x ) )
==================================================
<question id=578>	rocket with biggest mass
<logical form id=578>	( ArgMax ( lambda ?x ( IsA ?x rocket ) ) ( lambda ?x lambda ?y ( mso:spaceflight.rocket.mass ?x ?y ) ) 1 )
==================================================
<question id=579>	chemical element with the largest atomic number
<logical form id=579>	( ArgMax ( lambda ?x ( IsA ?x chemical_element ) ) ( lambda ?x lambda ?y ( mso:chemistry.chemical_element.atomic_number ?x ?y ) ) 1 )
==================================================
<question id=580>	organization founded by the film director of the film Dr. Seuss' How the Grinch Stole Christmas’s name
<logical form id=580>	( lambda ?x Exist ?y ( and ( mso:film.film.director Dr._Seuss'_How_the_Grinch_Stole_Christmas ?y ) ( mso:organization.founder.organizations_founded ?y ?x ) ) )
==================================================
<question id=581>	who is ice hockey world championships champions
<logical form id=581>	( lambda ?x ( mso:sports.championship_event.champion ( ArgMax ( lambda ?y ( mso:sports.championship.championship_event ?y ice_hockey_world_championships ) ) ( lambda ?y ( lambda ?z ( mso:time.event.end_date ?y ?z ) ) ) 1 ) ?x ) )
==================================================
<question id=582>	what is UAV 's date of first flight
<logical form id=582>	( lambda ?x ( mso:aviation.aircraft_model.maiden_flight UAV ?x ) )
==================================================
<question id=583>	how fast Type 051B destroyer
<logical form id=583>	( lambda ?x ( mso:boats.ship_class.max_speed_knots Type_051B_destroyer ?x ) )
==================================================
<question id=584>	film the loudest silence 's film directors
<logical form id=584>	( lambda ?x ( mso:film.film.director the_loudest_silence ?x ) )
==================================================
<question id=585>	what is mean orbital speed for 38 Leda
<logical form id=585>	( lambda ?x ( mso:astronomy.orbital_relationship.mean_orbital_speed 38_Leda ?x ) )
==================================================
<question id=586>	what date did Anshe Ma'ariv Synagogue begin construction
<logical form id=586>	( lambda ?x ( mso:architecture.structure.construction_started Anshe_Ma'ariv_Synagogue ?x ) )
==================================================
<question id=587>	how big is square miles Trpišovice
<logical form id=587>	( lambda ?x ( mso:location.location.area Trpišovice ?x ) )
==================================================
<question id=588>	what kind of book is My Life
<logical form id=588>	( lambda ?x ( mso:book.book.genre My_Life ?x ) )
==================================================
<question id=589>	when did Julius Nwosu start to play in Boston Celtics
<logical form id=589>	( lambda ?x Exist ?y ( and ( mso:sports.pro_athlete.team Julius_Nwosu ?y ) ( mso:sports.sports_team_roster.team ?y Boston_Celtics ) ( mso:sports.sports_team_roster.from ?y ?x ) ) )
==================================================
<question id=590>	who is the contractor of the bridge over River Thames
<logical form id=590>	( lambda ?x Exist ?y ( and ( mso:geography.body_of_water.bridge River_Thames ?y ) ( mso:architecture.structure.contractor ?y ?x ) ) )
==================================================
<question id=591>	when is date completed for De Stijl
<logical form id=591>	( lambda ?x ( mso:visual_art.art_period_movement.ended_approximately De_Stijl ?x ) )
==================================================
<question id=592>	production company 20th Century Fox De made what format of movie
<logical form id=592>	( lambda ?x Exist ?y ( and ( r-mso:film.film.production_company 20th_Century_Fox_De ?y ) ( mso:film.film.format ?y ?x ) ) )
==================================================
<question id=593>	Arnold's fitness for kids ages 6-10's author and 1974 Mr. Olympia's winner
<logical form id=593>	( lambda ?x ( and ( mso:book.written_work.author Arnold's_fitness_for_kids_ages_6-10 ?x ) ( mso:award.competition.winner 1974_Mr._Olympia ?x ) ) )
==================================================
<question id=594>	date of Roger Weaver 's birth
<logical form id=594>	( lambda ?x ( mso:people.person.date_of_birth Roger_Weaver ?x ) )
==================================================
<question id=595>	what's the name of the film that the cinematographer is the actor of Thor: Ragnarok
<logical form id=595>	( lambda ?x Exist ?y ( and ( mso:film.film.actor Thor:_Ragnarok ?y ) ( r-mso:film.film.cinematographer ?y ?x ) ) )
==================================================
<question id=596>	what is Ron Sabal 's role in footballs
<logical form id=596>	( lambda ?x ( mso:american_football.player.position Ron_Sabal ?x ) )
==================================================
<question id=597>	how many kilos is cinematographer in CZ12
<logical form id=597>	( lambda ?x Exist ?y ( and ( mso:film.film.cinematographer CZ12 ?y ) ( mso:people.person.weight ?y ?x ) ) )
==================================================
<question id=598>	Peter Teschner was editor in film with what genre
<logical form id=598>	( lambda ?x Exist ?y ( and ( r-mso:film.film.editor Peter_Teschner ?y ) ( mso:film.film.genre ?y ?x ) ) )
==================================================
<question id=599>	which film was produced by the director of the film Wonder
<logical form id=599>	( lambda ?x Exist ?y ( and ( mso:film.film.director Wonder ?y ) ( r-mso:film.film.executive_producer ?y ?x ) ) )
==================================================
<question id=600>	number of participating nations 1972 Sapporo Winter Games
<logical form id=600>	( lambda ?x ( mso:olympics.games.number_of_countries 1972_Sapporo_Winter_Games ?x ) )
==================================================
<question id=601>	cinematographer who worked in movie with casting director Zdena Munzarova
<logical form id=601>	( lambda ?x Exist ?y ( and ( r-mso:film.film.casting_director Zdena_Munzarova ?y ) ( mso:film.film.cinematographer ?y ?x ) ) )
==================================================
<question id=602>	what is genre All the way to wits' end
<logical form id=602>	( lambda ?x ( mso:book.book.genre All_the_way_to_wits'_end ?x ) )
==================================================
<question id=603>	in a 16 mm film format film who was the producer
<logical form id=603>	( lambda ?x Exist ?y ( and ( r-mso:film.film.format 16_mm_film ?y ) ( mso:film.film.producer ?y ?x ) ) )
==================================================
<question id=604>	which is constellation of HLX-1
<logical form id=604>	( lambda ?x ( mso:astronomy.star.constellation HLX-1 ?x ) )
==================================================
<question id=605>	discoverers for element Aluminium
<logical form id=605>	( lambda ?x ( mso:chemistry.chemical_element.element_discoverer Aluminium ?x ) )
==================================================
<question id=606>	which season did Brett Favre play in Minnesota Vikings
<logical form id=606>	( lambda ?x Exist ?y ( and ( mso:american_football.player.player_passing_statistics Brett_Favre ?y ) ( mso:american_football.player_passing_statistics.team ?y Minnesota_Vikings ) ( mso:american_football.player_passing_statistics.season ?y ?x ) ) )
==================================================
<question id=607>	what is popular novel authored by Robert Abdul Hayy Darr
<logical form id=607>	( lambda ?x ( mso:book.author.works_written Robert_Abdul_Hayy_Darr ?x ) )
==================================================
<question id=608>	how long Arkansas Highway 135
<logical form id=608>	( lambda ?x ( mso:transportation.road.length Arkansas_Highway_135 ?x ) )
==================================================
<question id=609>	Kevin Keathley teams
<logical form id=609>	( lambda ?x ( mso:sports.team_owner.teams_owned Kevin_Keathley ?x ) )
==================================================
<question id=610>	which is voices Alexander Kipnis
<logical form id=610>	( lambda ?x ( mso:music.opera_singer.voice_type Alexander_Kipnis ?x ) )
==================================================
<question id=611>	what film had editor Ruben Gevorkyants and production company Kissani-Film
<logical form id=611>	( lambda ?x ( and ( r-mso:film.film.production_company Kissani-Film ?x ) ( r-mso:film.film.editor Ruben_Gevorkyants ?x ) ) )
==================================================
<question id=612>	what was release date of movie with costume designer Kerrie Kordowski
<logical form id=612>	( lambda ?x Exist ?y ( and ( r-mso:film.film.costume_designer Kerrie_Kordowski ?y ) ( mso:film.film.initial_release_date ?y ?x ) ) )
==================================================
<question id=613>	Charles Altamount Doyle 's best list of books
<logical form id=613>	( lambda ?x ( mso:book.author.works_written Charles_Altamount_Doyle ?x ) )
==================================================
<question id=614>	who produced the Dragon Fighter movie and child of George Tanaka
<logical form id=614>	( lambda ?x ( and ( mso:film.film.producer Dragon_Fighter ?x ) ( mso:people.person.children George_Tanaka ?x ) ) )
==================================================
<question id=615>	who is writers to book A Coffee & Crime Mystery
<logical form id=615>	( lambda ?x ( mso:book.literary_series.author A_Coffee_&_Crime_Mystery ?x ) )
==================================================
<question id=616>	tv program with most episodes
<logical form id=616>	( ArgMax ( lambda ?x ( IsA ?x tv_program ) ) ( lambda ?x lambda ?y ( mso:tv.program.number_of_episodes ?x ?y ) ) 1 )
==================================================
<question id=617>	how much water does USS Bear displace
<logical form id=617>	( lambda ?x ( mso:boats.ship.displacement USS_Bear ?x ) )
==================================================
<question id=618>	in which team did Harry Gumbert had 2 sacrifice hits
<logical form id=618>	( lambda ?x Exist ?y ( and ( mso:baseball.player.batting_statistics Harry_Gumbert ?y ) ( mso:baseball.batting_statistics.sacrifice_hits ?y 2 ) ( mso:baseball.batting_statistics.team ?y ?x ) ) )
==================================================
<question id=619>	Super 35 format fiml used what language
<logical form id=619>	( lambda ?x Exist ?y ( and ( r-mso:film.film.format Super_35 ?y ) ( mso:film.film.language ?y ?x ) ) )
==================================================
<question id=620>	winner of Royal Rumble (2013) and child of John Cena Sr.
<logical form id=620>	( lambda ?x ( and ( mso:award.competition.winner Royal_Rumble_(2013) ?x ) ( mso:people.person.children John_Cena_Sr. ?x ) ) )
==================================================
<question id=621>	how many meters is The Life of Larry and Larry & Steve art director
<logical form id=621>	( lambda ?x Exist ?y ( and ( mso:film.film.art_director The_Life_of_Larry_and_Larry_&_Steve ?y ) ( mso:people.person.height ?y ?x ) ) )
==================================================
<question id=622>	Robin Todd movies list
<logical form id=622>	( lambda ?x ( r-mso:film.film.cinematographer Robin_Todd ?x ) )
==================================================
<question id=623>	who is the founder of the team coached by Tim Cone
<logical form id=623>	( lambda ?x Exist ?y ( and ( mso:basketball.coach.team Tim_Cone ?y ) ( mso:organization.organization.founder ?y ?x ) ) )
==================================================
<question id=624>	manufactured drug form larger than 15.0
<logical form id=624>	( ArgMore ( lambda ?x ( IsA ?x manufactured_drug_form ) ) ( lambda ?x lambda ?y ( mso:medicine.manufactured_drug_form.size ?x ?y ) ) 15.0 )
==================================================
<question id=625>	Sally Margaret Field’s parents preferred cause of death
<logical form id=625>	( lambda ?x Exist ?y ( and ( mso:people.person.parent Sally_Margaret_Field ?y ) ( mso:people.deceased_person.preferred_cause_of_death ?y ?x ) ) )
==================================================
<question id=626>	which is famous discography of JD Project
<logical form id=626>	( lambda ?x ( mso:music.artist.album JD_Project ?x ) )
==================================================
<question id=627>	what is duration Force of Will
<logical form id=627>	( lambda ?x ( mso:games.game.playing_time_minutes Force_of_Will ?x ) )
==================================================
<question id=628>	where was the Badminton held in 2010 BWF World Junior Championships
<logical form id=628>	( lambda ?x Exist ?y ( and ( mso:sports.multi_event_tournament.competitor_country_relationship 2010_BWF_World_Junior_Championships ?y ) ( mso:sports.competitor_country_relationship.sport ?y Badminton ) ( mso:sports.competitor_country_relationship.country ?y ?x ) ) )
==================================================
<question id=629>	game starring John Hurt’s release date
<logical form id=629>	( lambda ?x Exist ?y ( and ( mso:film.actor.film John_Hurt ?y ) ( mso:cvg.computer_videogame.release_date ?y ?x ) ) )
==================================================
<question id=630>	Jackie Brown (1997) has language with what language area
<logical form id=630>	( lambda ?x Exist ?y ( and ( mso:film.film.language Jackie_Brown_(1997) ?y ) ( mso:language.human_language.region ?y ?x ) ) )
==================================================
<question id=631>	program creators of Paul Lawrie Match Play Highlights
<logical form id=631>	( lambda ?x ( mso:tv.program.program_creator Paul_Lawrie_Match_Play_Highlights ?x ) )
==================================================
<question id=632>	league NorthEast United FC belonged to since 2014 Indian Super League season
<logical form id=632>	( lambda ?x Exist ?y ( and ( mso:soccer.team.league NorthEast_United_FC ?y ) ( mso:soccer.league_participation.from ?y 2014_Indian_Super_League_season ) ( mso:soccer.league_participation.league ?y ?x ) ) )
==================================================
<question id=633>	what is most popular Ryan A. Conklin titles
<logical form id=633>	( lambda ?x ( mso:book.author.works_written Ryan_A._Conklin ?x ) )
==================================================
<question id=634>	film with the character Lassie genre
<logical form id=634>	( lambda ?x Exist ?y ( and ( mso:film.character.film Lassie ?y ) ( mso:film.film.genre ?y ?x ) ) )
==================================================
<question id=635>	Washington State Cougars women's basketball conference
<logical form id=635>	( lambda ?x ( mso:basketball.team.conference Washington_State_Cougars_women's_basketball ?x ) )
==================================================
<question id=636>	name of the author of the book that includes Piglet character
<logical form id=636>	( lambda ?x Exist ?y ( and ( mso:book.character.appears_in_book Piglet ?y ) ( mso:book.written_work.author ?y ?x ) ) )
==================================================
<question id=637>	what is occupation of executive producer in Goal! The Dream Begins (Goal!: The Impossible Dream)
<logical form id=637>	( lambda ?x Exist ?y ( and ( mso:film.film.executive_producer Goal!_The_Dream_Begins_(Goal!:_The_Impossible_Dream) ?y ) ( mso:people.person.profession ?y ?x ) ) )
==================================================
<question id=638>	amount of sausage needed for Chicken Sausage Casserole
<logical form id=638>	( lambda ?x Exist ?y ( and ( mso:food.recipe.recipe_ingredient Chicken_Sausage_Casserole ?y ) ( mso:food.recipe_ingredient.ingredient ?y sausage ) ( mso:food.recipe_ingredient.quantity ?y ?x ) ) )
==================================================
<question id=639>	basin countries Xambrê River
<logical form id=639>	( lambda ?x ( mso:geography.river.basin_country Xambrê_River ?x ) )
==================================================
<question id=640>	founding anniversary of Ittihad Al-Ramtha
<logical form id=640>	( lambda ?x ( mso:sports.team.founded Ittihad_Al-Ramtha ?x ) )
==================================================
<question id=641>	when is date of establishment of Lenoir Downtown Historic District
<logical form id=641>	( lambda ?x ( mso:protected_sites.protected_site.date_established Lenoir_Downtown_Historic_District ?x ) )
==================================================
<question id=642>	what is language book The Last Star
<logical form id=642>	( lambda ?x ( mso:book.written_work.original_language The_Last_Star ?x ) )
==================================================
<question id=643>	ROBIN TROWER popular records
<logical form id=643>	( lambda ?x ( mso:music.artist.album ROBIN_TROWER ?x ) )
==================================================
<question id=644>	quotation of the artist of The Death of Nelson
<logical form id=644>	( lambda ?x Exist ?y ( and ( mso:visual_art.artwork.artist The_Death_of_Nelson ?y ) ( mso:people.person.quotation ?y ?x ) ) )
==================================================
<question id=645>	start date of career for Men In Black artist
<logical form id=645>	( lambda ?x Exist ?y ( and ( mso:film.featured_song.performer Men_In_Black ?y ) ( mso:music.artist.active_start ?y ?x ) ) )
==================================================
<question id=646>	when is release date for Crazy Love Slots - Las Vegas style slot machine with bonus games
<logical form id=646>	( lambda ?x ( mso:cvg.computer_videogame.release_date Crazy_Love_Slots_-_Las_Vegas_style_slot_machine_with_bonus_games ?x ) )
==================================================
<question id=647>	Christian Schneuwly birthdate
<logical form id=647>	( lambda ?x ( mso:biology.organism.date_of_birth Christian_Schneuwly ?x ) )
==================================================
<question id=648>	roller coaster with track length greater than 868.68
<logical form id=648>	( ArgMore ( lambda ?x ( IsA ?x roller_coaster ) ) ( lambda ?x lambda ?y ( mso:amusement_parks.roller_coaster.track_length ?x ?y ) ) 868.68 )
==================================================
<question id=649>	logo colors of Michigan Tech Huskies men's ice hockey
<logical form id=649>	( lambda ?x ( mso:sports.team.color Michigan_Tech_Huskies_men's_ice_hockey ?x ) )
==================================================
<question id=650>	official language of country where Location Hunting in Palestine was filmed
<logical form id=650>	( lambda ?x Exist ?y ( and ( mso:film.film.country Location_Hunting_in_Palestine ?y ) ( mso:location.sovereign.official_language ?y ?x ) ) )
==================================================
<question id=651>	which is longest bridge in switzerland
<logical form id=651>	( ArgMax ( lambda ?x ( and ( mso:location.location.contained_by ?x switzerland ) ( IsA ?x bridge ) ) ) ( lambda ?x ( lambda ?y ( mso:transportation.bridge.total_length ?x ?y ) ) ) 1 )
==================================================
<question id=652>	Kinetique produced what movie with VINCENT GALLO as cinematographer
<logical form id=652>	( lambda ?x ( and ( r-mso:film.film.cinematographer VINCENT_GALLO ?x ) ( r-mso:film.film.production_company Kinetique ?x ) ) )
==================================================
<question id=653>	how long is episode length of The Road to Le Mans
<logical form id=653>	( lambda ?x ( mso:tv.program.episode_running_time The_Road_to_Le_Mans ?x ) )
==================================================
<question id=654>	who's the author of The Regulators and creator of Kurt Barlow
<logical form id=654>	( lambda ?x ( and ( mso:book.written_work.author The_Regulators ?x ) ( mso:fictional_universe.character.creator Kurt_Barlow ?x ) ) )
==================================================
<question id=655>	Garrett Wolfe received how many receptions in Bears
<logical form id=655>	( lambda ?x Exist ?y ( and ( mso:american_football.player.player_receiving_statistics Garrett_Wolfe ?y ) ( mso:american_football.player_receiving_statistics.team ?y Bears ) ( mso:american_football.player_receiving_statistics.receptions ?y ?x ) ) )
==================================================
<question id=656>	stars of Alpha Herculis
<logical form id=656>	( lambda ?x ( mso:astronomy.star_system.star Alpha_Herculis ?x ) )
==================================================
<question id=657>	how many meters is production designer of Promises Written in Water
<logical form id=657>	( lambda ?x Exist ?y ( and ( mso:film.film.production_designer Promises_Written_in_Water ?y ) ( mso:people.person.height ?y ?x ) ) )
==================================================
<question id=658>	singer of Men In Black is signed to what label
<logical form id=658>	( lambda ?x Exist ?y ( and ( mso:film.featured_song.performer Men_In_Black ?y ) ( mso:music.artist.record_label ?y ?x ) ) )
==================================================
<question id=659>	An Appeal to the Jews of the World was filmed in a country that dissolved when
<logical form id=659>	( lambda ?x Exist ?y ( and ( mso:film.film.country An_Appeal_to_the_Jews_of_the_World ?y ) ( mso:location.dated_location.date_dissolved ?y ?x ) ) )
==================================================
<question id=660>	what is appearances in book for Cora
<logical form id=660>	( lambda ?x ( mso:book.character.appears_in_book Cora ?x ) )
==================================================
<question id=661>	in IMAX film what is name of costume designer
<logical form id=661>	( lambda ?x Exist ?y ( and ( r-mso:film.film.format IMAX ?y ) ( mso:film.film.costume_designer ?y ?x ) ) )
==================================================
<question id=662>	when is The Lost World: Jurassic Park time of introduction
<logical form id=662>	( lambda ?x ( mso:games.game.introduced The_Lost_World:_Jurassic_Park ?x ) )
==================================================
<question id=663>	how much area has the Sabine–Neches Waterway lake
<logical form id=663>	( lambda ?x Exist ?y ( and ( mso:geography.lake.outflow Sabine–Neches_Waterway ?y ) ( mso:location.location.area ?y ?x ) ) )
==================================================
<question id=664>	what's the date of birth of the creator of the first Tsar Cannon
<logical form id=664>	( lambda ?x Exist ?y ( and ( mso:law.invention.inventor Tsar_Cannon ?y ) ( mso:people.person.date_of_birth ?y ?x ) ) )
==================================================
<question id=665>	displacement in tons for Laser Radial
<logical form id=665>	( lambda ?x ( mso:boats.ship_class.displacement_tons Laser_Radial ?x ) )
==================================================
<question id=666>	number of Jason Culina's shirt in 2010 FIFA World Cup Group D - AUS ./. SRB
<logical form id=666>	( lambda ?x Exist ?y ( and ( mso:soccer.match.player_match_participation 2010_FIFA_World_Cup_Group_D_-_AUS_./._SRB ?y ) ( mso:soccer.player_match_participation.player ?y Jason_Culina ) ( mso:soccer.player_match_participation.shirt_number ?y ?x ) ) )
==================================================
<question id=667>	who is film Miss Robin Hood 's script writer
<logical form id=667>	( lambda ?x ( mso:film.film.writer Miss_Robin_Hood ?x ) )
==================================================
<question id=668>	in Super 35 format film who was director
<logical form id=668>	( lambda ?x Exist ?y ( and ( r-mso:film.film.format Super_35 ?y ) ( mso:film.film.director ?y ?x ) ) )
==================================================
<question id=669>	Reprise Records's founder that played in Catalunya.cat
<logical form id=669>	( lambda ?x ( and ( mso:organization.organization.founder Reprise_Records ?x ) ( mso:film.film.actor Catalunya.cat ?x ) ) )
==================================================
<question id=670>	height of the architect of the Taliesin West
<logical form id=670>	( lambda ?x Exist ?y ( and ( mso:architecture.structure.architect Taliesin_West ?y ) ( mso:people.person.height ?y ?x ) ) )
==================================================
<question id=671>	movie Gharabaher - Marathi Movie scriptwriter
<logical form id=671>	( lambda ?x ( mso:film.film.writer Gharabaher_-_Marathi_Movie ?x ) )
==================================================
<question id=672>	song featured in the adaptations of Quantum-of-Solace
<logical form id=672>	( lambda ?x Exist ?y ( and ( mso:media_common.adapted_work.adaptations Quantum-of-Solace ?y ) ( mso:film.film.featured_song ?y ?x ) ) )
==================================================
<question id=673>	what colors are T2O media from 1/1/2004
<logical form id=673>	( lambda ?x Exist ?y ( and ( mso:commerce.brand.brand_colors T2O_media ?y ) ( mso:commerce.brand_color.from_date ?y 1/1/2004 ) ( mso:commerce.brand_color.color ?y ?x ) ) )
==================================================
<question id=674>	styles for Douglass House
<logical form id=674>	( lambda ?x ( mso:architecture.structure.style Douglass_House ?x ) )
==================================================
<question id=675>	which production company produced the series Kill Bill: Volume 2
<logical form id=675>	( lambda ?x Exist ?y ( and ( mso:film.film.series Kill_Bill:_Volume_2 ?y ) ( mso:film.film.production_company ?y ?x ) ) )
==================================================
<question id=676>	what is Junkers J 2 span
<logical form id=676>	( lambda ?x ( mso:aviation.aircraft_model.wingspan Junkers_J_2 ?x ) )
==================================================
<question id=677>	where is Little Otter River source
<logical form id=677>	( lambda ?x ( mso:geography.river.origin Little_Otter_River ?x ) )
==================================================
<question id=678>	who is Young and Pretty musical artist
<logical form id=678>	( lambda ?x ( mso:music.album.artist Young_and_Pretty ?x ) )
==================================================
<question id=679>	when did Kingdom of Baguirmi dissolve
<logical form id=679>	( lambda ?x ( mso:location.dated_location.date_dissolved Kingdom_of_Baguirmi ?x ) )
==================================================
<question id=680>	which is William T. Lumpkins best titles
<logical form id=680>	( lambda ?x ( mso:book.author.works_written William_T._Lumpkins ?x ) )
==================================================
<question id=681>	original release date of movie with cinematographer Dante Spinotti
<logical form id=681>	( lambda ?x Exist ?y ( and ( r-mso:film.film.cinematographer Dante_Spinotti ?y ) ( mso:film.film.initial_release_date ?y ?x ) ) )
==================================================
<question id=682>	founding date for Natural History Museum
<logical form id=682>	( lambda ?x ( mso:architecture.museum.established Natural_History_Museum ?x ) )
==================================================
<question id=683>	from 1/1/2017 the coach of Sacramento Kings is whom
<logical form id=683>	( lambda ?x Exist ?y ( and ( mso:sports.team.coach Sacramento_Kings ?y ) ( mso:sports.sports_team_coach_tenure.from ?y 1/1/2017 ) ( mso:sports.sports_team_coach_tenure.coach ?y ?x ) ) )
==================================================
<question id=684>	Grzegorz Głowania got in 1980 Blue Swords which rank at athletic performances
<logical form id=684>	( lambda ?x Exist ?y ( and ( mso:sports.multi_event_tournament.competitor_competition_relationship 1980_Blue_Swords ?y ) ( mso:sports.competitor_competition_relationship.competitor ?y Grzegorz_Głowania ) ( mso:sports.competitor_competition_relationship.rank ?y ?x ) ) )
==================================================
<question id=685>	costume designer Catherine Marie Thomas was in film with which story writer
<logical form id=685>	( lambda ?x Exist ?y ( and ( r-mso:film.film.costume_designer Catherine_Marie_Thomas ?y ) ( mso:film.film.story ?y ?x ) ) )
==================================================
<question id=686>	who is film Ant: America's Ready screenwriter
<logical form id=686>	( lambda ?x ( mso:film.film.writer Ant:_America's_Ready ?x ) )
==================================================
<question id=687>	who was in the team Denver Broncos in New Orleans Saints at Denver Broncos, 2008-09-21
<logical form id=687>	( lambda ?x Exist ?y ( and ( mso:american_football.game.game_receiving_statistics New_Orleans_Saints_at_Denver_Broncos,_2008-09-21 ?y ) ( mso:american_football.game_receiving_statistics.team ?y Denver_Broncos ) ( mso:american_football.game_receiving_statistics.player ?y ?x ) ) )
==================================================
<question id=688>	series of movie Home Alone 2: Lost in New York produced by who
<logical form id=688>	( lambda ?x Exist ?y ( and ( mso:film.film.series Home_Alone_2:_Lost_in_New_York ?y ) ( mso:film.film.producer ?y ?x ) ) )
==================================================
<question id=689>	what is the movie with film format 35 mm film and art director César Macarrón
<logical form id=689>	( lambda ?x ( and ( r-mso:film.film.format 35_mm_film ?x ) ( r-mso:film.film.art_director César_Macarrón ?x ) ) )
==================================================
<question id=690>	what is the minor of John O'Loughlin when he pursued his Doctor of Philosophy degree
<logical form id=690>	( lambda ?x Exist ?y ( and ( mso:people.person.education John_O'Loughlin ?y ) ( mso:education.education.educational_degree ?y Doctor_of_Philosophy ) ( mso:education.education.minor ?y ?x ) ) )
==================================================
<question id=691>	what is school color Wasco High
<logical form id=691>	( lambda ?x ( mso:education.educational_institution.color Wasco_High ?x ) )
==================================================
<question id=692>	nutrient which is 1.08 in amount in Crustaceans, shrimp, mixed species, cooked, moist heat
<logical form id=692>	( lambda ?x Exist ?y ( and ( mso:food.food.nutrition_fact Crustaceans,_shrimp,_mixed_species,_cooked,_moist_heat ?y ) ( mso:food.nutrition_fact.quantity ?y 1.08 ) ( mso:food.nutrition_fact.nutrient ?y ?x ) ) )
==================================================
<question id=693>	what is Lee House date of establishment
<logical form id=693>	( lambda ?x ( mso:protected_sites.protected_site.date_established Lee_House ?x ) )
==================================================
<question id=694>	in the 59th Annual Outer Critics Circle Awards Lorenzo Pisoni was honored which award
<logical form id=694>	( lambda ?x Exist ?y ( and ( mso:award.winner.awards_won Lorenzo_Pisoni ?y ) ( mso:award.honor.ceremony ?y 59th_Annual_Outer_Critics_Circle_Awards ) ( mso:award.honor.winning_work ?y ?x ) ) )
==================================================
<question id=695>	who is the founder of manufacturer of aircraft model Matra-Cantinieau MC-101
<logical form id=695>	( lambda ?x Exist ?y ( and ( mso:aviation.aircraft_model.manufacturer Matra-Cantinieau_MC-101 ?y ) ( mso:organization.organization.founder ?y ?x ) ) )
==================================================
<question id=696>	Tony Rigby was played by whom in Season 2
<logical form id=696>	( lambda ?x Exist ?y ( and ( mso:tv.character.appeared_in_tv_program Tony_Rigby ?y ) ( mso:tv.regular_tv_appearance.series_season ?y Season_2 ) ( mso:tv.regular_tv_appearance.actor ?y ?x ) ) )
==================================================
<question id=697>	Willis Harlow Shapley's child that discovered 878 Mildred
<logical form id=697>	( lambda ?x ( and ( mso:astronomy.astronomical_discovery.discoverer 878_Mildred ?x ) ( mso:people.person.children Willis_Harlow_Shapley ?x ) ) )
==================================================
<question id=698>	another organization founded by the founder of Pilot
<logical form id=698>	( lambda ?x Exist ?y ( and ( mso:organization.organization.founder Pilot ?y ) ( mso:organization.founder.organizations_founded ?y ?x ) ) )
==================================================
<question id=699>	which is famous written works authored by Jake Zywiol
<logical form id=699>	( lambda ?x ( mso:book.author.works_written Jake_Zywiol ?x ) )
==================================================
<question id=700>	main character of Civil War and parent of Hope Pym
<logical form id=700>	( lambda ?x ( and ( mso:comic_books.series.featured_characters Civil_War ?x ) ( mso:fictional_universe.character.parents Hope_Pym ?x ) ) )
==================================================
<question id=701>	which basketball coach has the most season losses
<logical form id=701>	( ArgMax ( lambda ?x ( IsA ?x basketball_coach ) ) ( lambda ?x lambda ?y ( mso:basketball.coach.season_losses ?x ?y ) ) 1 )
==================================================
<question id=702>	what's the name of Keanu Reeves's film soundtrack's composer
<logical form id=702>	( lambda ?x Exist ?y ( and ( mso:film.director.film Keanu_Reeves ?y ) ( mso:film.film.music ?y ?x ) ) )
==================================================
<question id=703>	what is date of founding Urbis
<logical form id=703>	( lambda ?x ( mso:architecture.museum.established Urbis ?x ) )
==================================================
<question id=704>	what is size of 588 Achilles in miles
<logical form id=704>	( lambda ?x ( mso:astronomy.celestial_object.mean_radius 588_Achilles ?x ) )
==================================================
<question id=705>	what is surface area for William Barlow House
<logical form id=705>	( lambda ?x ( mso:location.location.area William_Barlow_House ?x ) )
==================================================
<question id=706>	story writer Rene Cardona worked with what production designer
<logical form id=706>	( lambda ?x Exist ?y ( and ( r-mso:film.film.story Rene_Cardona ?y ) ( mso:film.film.production_designer ?y ?x ) ) )
==================================================
<question id=707>	in which team Yohann Auvitu has been as number 81
<logical form id=707>	( lambda ?x Exist ?y ( and ( mso:sports.pro_athlete.team Yohann_Auvitu ?y ) ( mso:sports.sports_team_roster.number ?y 81 ) ( mso:sports.sports_team_roster.team ?y ?x ) ) )
==================================================
<question id=708>	the House of Commons of the United Kingdom of Great Britain and Northern Ireland in East Londonderry is held by whom
<logical form id=708>	( lambda ?x Exist ?y ( and ( mso:government.governmental_jurisdiction.governing_officials East_Londonderry ?y ) ( mso:government.position_held.governmental_body ?y House_of_Commons_of_the_United_Kingdom_of_Great_Britain_and_Northern_Ireland ) ( mso:government.position_held.office_holder ?y ?x ) ) )
==================================================
<question id=709>	Chief Menominee Memorial Site 's date of establishment
<logical form id=709>	( lambda ?x ( mso:protected_sites.protected_site.date_established Chief_Menominee_Memorial_Site ?x ) )
==================================================
<question id=710>	what was genre of movie where Patricia Mock directed casting
<logical form id=710>	( lambda ?x Exist ?y ( and ( r-mso:film.film.casting_director Patricia_Mock ?y ) ( mso:film.film.genre ?y ?x ) ) )
==================================================
<question id=711>	State Representative of arkansas holds which title
<logical form id=711>	( lambda ?x Exist ?y ( and ( mso:government.governmental_jurisdiction.governing_officials arkansas ?y ) ( mso:government.position_held.basic_title ?y State_Representative ) ( mso:government.position_held.office_or_title ?y ?x ) ) )
==================================================
<question id=712>	what language of film was Bodo Kessler cinematographer in
<logical form id=712>	( lambda ?x Exist ?y ( and ( r-mso:film.film.cinematographer Bodo_Kessler ?y ) ( mso:film.film.language ?y ?x ) ) )
==================================================
<question id=713>	which is Janice Daphne top list of book
<logical form id=713>	( lambda ?x ( mso:book.author.works_written Janice_Daphne ?x ) )
==================================================
<question id=714>	who taught Darnell Garcia martial art
<logical form id=714>	( lambda ?x ( mso:martial_arts.martial_artist.instructor Darnell_Garcia ?x ) )
==================================================
<question id=715>	which production company produced the film written by Gary Oldman
<logical form id=715>	( lambda ?x Exist ?y ( and ( mso:film.writer.film Gary_Oldman ?y ) ( mso:film.film.production_company ?y ?x ) ) )
==================================================
<question id=716>	book Υπερχρεωμένα Νοικοκυριά authors
<logical form id=716>	( lambda ?x ( mso:book.written_work.author Υπερχρεωμένα_Νοικοκυριά ?x ) )
==================================================
<question id=717>	destruction method for Tom Riddle's diary
<logical form id=717>	( lambda ?x ( mso:fictional_universe.object.object_destruction_method Tom_Riddle's_diary ?x ) )
==================================================
<question id=718>	what is profession of producer in Last Samurai, The
<logical form id=718>	( lambda ?x Exist ?y ( and ( mso:film.film.producer Last_Samurai,_The ?y ) ( mso:people.person.profession ?y ?x ) ) )
==================================================
<question id=719>	who is the Chairman of SC Tinqueux
<logical form id=719>	( lambda ?x Exist ?y ( and ( mso:organization.organization.leadership SC_Tinqueux ?y ) ( mso:organization.leadership.title ?y Chairman ) ( mso:organization.leadership.person ?y ?x ) ) )
==================================================
<question id=720>	what is Hilda Aed v. Aid 's death day
<logical form id=720>	( lambda ?x ( mso:people.deceased_person.date_of_death Hilda_Aed_v._Aid ?x ) )
==================================================
<question id=721>	what is Shaolin Kung Fu 's famous practitioners
<logical form id=721>	( lambda ?x ( mso:martial_arts.martial_art.well_known_practitioner Shaolin_Kung_Fu ?x ) )
==================================================
<question id=722>	what is the location of Geoffrey II, Duke of Brittany burial and Jean de Chelles
<logical form id=722>	( lambda ?x ( and ( mso:people.deceased_person.place_of_burial Geoffrey_II,_Duke_of_Brittany ?x ) ( mso:architecture.architect.structure Jean_de_Chelles ?x ) ) )
==================================================
<question id=723>	Bobby Shantz had 2 hits in which season
<logical form id=723>	( lambda ?x Exist ?y ( and ( mso:baseball.player.batting_statistics Bobby_Shantz ?y ) ( mso:baseball.batting_statistics.hits ?y 2 ) ( mso:baseball.batting_statistics.season ?y ?x ) ) )
==================================================
<question id=724>	date which the judge Sir Edward Harris took office on Court of King's Bench
<logical form id=724>	( lambda ?x Exist ?y ( and ( mso:law.court.judge Court_of_King's_Bench ?y ) ( mso:law.judicial_tenure.judge ?y Sir_Edward_Harris ) ( mso:law.judicial_tenure.from_date ?y ?x ) ) )
==================================================
<question id=725>	how many words does the sequel of the book By the Pricking of My Thumbs (Agatha Christie Collection) have
<logical form id=725>	( lambda ?x Exist ?y ( and ( mso:book.written_work.next_in_series By_the_Pricking_of_My_Thumbs_(Agatha_Christie_Collection) ?y ) ( mso:book.written_work.word_count ?y ?x ) ) )
==================================================
<question id=726>	Grenada area code telephone
<logical form id=726>	( lambda ?x ( mso:location.sovereign.calling_code Grenada ?x ) )
==================================================
<question id=727>	release date for The Flourishing & Withering of the Soul
<logical form id=727>	( lambda ?x ( mso:tv.program.air_date_of_first_episode The_Flourishing_&_Withering_of_the_Soul ?x ) )
==================================================
<question id=728>	argentina 's highest mountain
<logical form id=728>	( ArgMax ( lambda ?x ( and ( mso:location.location.contained_by ?x argentina ) ( IsA ?x mountain ) ) ) ( lambda ?x ( lambda ?y ( mso:geography.mountain.elevation ?x ?y ) ) ) 1 )
==================================================
<question id=729>	what's the name of The Greenbrier's designer's parent
<logical form id=729>	( lambda ?x Exist ?y ( and ( mso:architecture.structure.architect The_Greenbrier ?y ) ( mso:people.person.parent ?y ?x ) ) )
==================================================
<question id=730>	the .EDU Film Festival was held in which country where German, Hutterite Language is spoken
<logical form id=730>	( lambda ?x ( and ( mso:language.human_language.region German,_Hutterite_Language ?x ) ( mso:film.festival.location .EDU_Film_Festival ?x ) ) )
==================================================
<question id=731>	scriptwriter for an Dcp film
<logical form id=731>	( lambda ?x Exist ?y ( and ( r-mso:film.film.format Dcp ?y ) ( mso:film.film.writer ?y ?x ) ) )
==================================================
<question id=732>	birthday of director in The Life of Larry and Larry & Steve
<logical form id=732>	( lambda ?x Exist ?y ( and ( mso:film.film.director The_Life_of_Larry_and_Larry_&_Steve ?y ) ( mso:people.person.date_of_birth ?y ?x ) ) )
==================================================
<question id=733>	whose shirt number is 10 in 2010 FIFA World Cup Group G - CIV ./. POR
<logical form id=733>	( lambda ?x Exist ?y ( and ( mso:soccer.match.player_match_participation 2010_FIFA_World_Cup_Group_G_-_CIV_./._POR ?y ) ( mso:soccer.player_match_participation.shirt_number ?y 10 ) ( mso:soccer.player_match_participation.player ?y ?x ) ) )
==================================================
<question id=734>	soundtracd used in film with art director Chris Farmer
<logical form id=734>	( lambda ?x Exist ?y ( and ( r-mso:film.film.art_director Chris_Farmer ?y ) ( mso:film.film.soundtrack ?y ?x ) ) )
==================================================
<question id=735>	Redoutable-class submarine how long
<logical form id=735>	( lambda ?x ( mso:boats.ship.length_overall Redoutable-class_submarine ?x ) )
==================================================
<question id=736>	which kind of chemical element has the most atomic number
<logical form id=736>	( ArgMax ( lambda ?x ( IsA ?x chemical_element ) ) ( lambda ?x lambda ?y ( mso:chemistry.chemical_element.atomic_number ?x ?y ) ) 1 )
==================================================
<question id=737>	Nauru 's fips code
<logical form id=737>	( lambda ?x ( mso:location.sovereign.fips10_4 Nauru ?x ) )
==================================================
<question id=738>	language used in film with Dan Rae as editor
<logical form id=738>	( lambda ?x Exist ?y ( and ( r-mso:film.film.editor Dan_Rae ?y ) ( mso:film.film.language ?y ?x ) ) )
==================================================
<question id=739>	occupation of story writer in Alien Legacy
<logical form id=739>	( lambda ?x Exist ?y ( and ( mso:film.film.story Alien_Legacy ?y ) ( mso:people.person.profession ?y ?x ) ) )
==================================================
<question id=740>	who is game Dick Tracy (1990) 's publishers
<logical form id=740>	( lambda ?x ( mso:cvg.computer_videogame.publisher Dick_Tracy_(1990) ?x ) )
==================================================
<question id=741>	artist of the song featured in The Breakfast Club 30th Anniversary
<logical form id=741>	( lambda ?x Exist ?y ( and ( mso:film.film.featured_song The_Breakfast_Club_30th_Anniversary ?y ) ( mso:music.album.artist ?y ?x ) ) )
==================================================
<question id=742>	theme song To Love-Ru name
<logical form id=742>	( lambda ?x ( mso:tv.program.theme_song To_Love-Ru ?x ) )
==================================================
<question id=743>	boil temp of Methyl salicylate
<logical form id=743>	( lambda ?x ( mso:chemistry.chemical_compound.boiling_point Methyl_salicylate ?x ) )
==================================================
<question id=744>	what is famous novel of Craig Stone
<logical form id=744>	( lambda ?x ( mso:book.author.works_written Craig_Stone ?x ) )
==================================================
<question id=745>	Bungay railway station closed
<logical form id=745>	( lambda ?x ( mso:architecture.structure.closed Bungay_railway_station ?x ) )
==================================================
<question id=746>	date of opening Montague Island Light
<logical form id=746>	( lambda ?x ( mso:architecture.structure.opened Montague_Island_Light ?x ) )
==================================================
<question id=747>	editor John Gilbert worked in movie with what art director
<logical form id=747>	( lambda ?x Exist ?y ( and ( r-mso:film.film.editor John_Gilbert ?y ) ( mso:film.film.art_director ?y ?x ) ) )
==================================================
<question id=748>	which match did Vicente del Bosque work in Spain participate in
<logical form id=748>	( lambda ?x Exist ?y ( and ( mso:soccer.team_manager.team_manager_match_participation Vicente_del_Bosque ?y ) ( mso:soccer.team_manager_match_participation.team ?y Spain ) ( mso:soccer.team_manager_match_participation.match ?y ?x ) ) )
==================================================
<question id=749>	how tall is film director from The Devil's Backbone (El Espinazo del diablo)
<logical form id=749>	( lambda ?x Exist ?y ( and ( mso:film.film.director The_Devil's_Backbone_(El_Espinazo_del_diablo) ?y ) ( mso:biology.organism.height_meters ?y ?x ) ) )
==================================================
<question id=750>	when is launch date for SMS Sachsen
<logical form id=750>	( lambda ?x ( mso:boats.ship.launched SMS_Sachsen ?x ) )
==================================================
<question id=751>	who was production designer for film with story writer J G Ballard
<logical form id=751>	( lambda ?x Exist ?y ( and ( r-mso:film.film.story J_G_Ballard ?y ) ( mso:film.film.production_designer ?y ?x ) ) )
==================================================
<question id=752>	date Pont Morand fell
<logical form id=752>	( lambda ?x ( mso:architecture.structure.destruction_date Pont_Morand ?x ) )
==================================================
<question id=753>	cinematographer Jacob Findlater worked with what composer
<logical form id=753>	( lambda ?x Exist ?y ( and ( r-mso:film.film.cinematographer Jacob_Findlater ?y ) ( mso:film.film.music ?y ?x ) ) )
==================================================
<question id=754>	former names for Yankees PR Dept.
<logical form id=754>	( lambda ?x ( mso:sports.team.previously_known_as Yankees_PR_Dept. ?x ) )
==================================================
<question id=755>	director of Stan Lee's Mighty 7 and creator of Clint Barton a.k.a. Hawkeye universe
<logical form id=755>	( lambda ?x ( and ( mso:fictional_universe.character.creator Clint_Barton_a.k.a._Hawkeye ?x ) ( mso:film.film.director Stan_Lee's_Mighty_7 ?x ) ) )
==================================================
<question id=756>	which is Eastern Michigan University 's architectures
<logical form id=756>	( lambda ?x ( mso:architecture.structure.style Eastern_Michigan_University ?x ) )
==================================================
<question id=757>	musical artist for Crazy Love [Hollywood Edition] and parent of Noah Buble
<logical form id=757>	( lambda ?x ( and ( mso:music.album.artist Crazy_Love_[Hollywood_Edition] ?x ) ( mso:people.person.parent Noah_Buble ?x ) ) )
==================================================
<question id=758>	what is date that Mount Karthala last erupted
<logical form id=758>	( lambda ?x ( mso:geography.mountain.last_eruption Mount_Karthala ?x ) )
==================================================
<question id=759>	which film was edited by Won Novalis and art directed by Christian Gaskins
<logical form id=759>	( lambda ?x ( and ( r-mso:film.film.art_director Christian_Gaskins ?x ) ( r-mso:film.film.editor Won_Novalis ?x ) ) )
==================================================
<question id=760>	highest skyscraper in world
<logical form id=760>	( ArgMax ( lambda ?x ( IsA ?x skyscraper ) ) ( lambda ?x ( lambda ?y ( mso:architecture.structure.height_meters ?x ?y ) ) ) 1 )
==================================================
<question id=761>	what do Spanish Empire people speak
<logical form id=761>	( lambda ?x ( mso:location.sovereign.official_language Spanish_Empire ?x ) )
==================================================
<question id=762>	Steve Wilkinson is the Board Member of which organization
<logical form id=762>	( lambda ?x Exist ?y ( and ( mso:organization.board_member.organization_board_membership Steve_Wilkinson ?y ) ( mso:organization.board_membership.role ?y Board_Member ) ( mso:organization.board_membership.organization ?y ?x ) ) )
==================================================
<question id=763>	when do Thank You (Originally Performed by Dido) [Karaoke Version] come out
<logical form id=763>	( lambda ?x ( mso:music.album.release_date Thank_You_(Originally_Performed_by_Dido)_[Karaoke_Version] ?x ) )
==================================================
<question id=764>	best of Stanley R. Jaffe quotes
<logical form id=764>	( lambda ?x ( mso:people.person.quotation Stanley_R._Jaffe ?x ) )
==================================================
<question id=765>	what is languages of Parasite Planet
<logical form id=765>	( lambda ?x ( mso:book.written_work.original_language Parasite_Planet ?x ) )
==================================================
<question id=766>	what is date launched of USS Pharris (FF-1094)
<logical form id=766>	( lambda ?x ( mso:boats.ship.launched USS_Pharris_(FF-1094) ?x ) )
==================================================
<question id=767>	Le baiser de la fée first performance and Inglorious Bastards filming were where
<logical form id=767>	( lambda ?x ( and ( mso:music.composition.place_of_first_performance Le_baiser_de_la_fée ?x ) ( mso:film.film.location Inglorious_Bastards ?x ) ) )
==================================================
<question id=768>	Pedro Feliz played in San Francisco Giants in which season
<logical form id=768>	( lambda ?x Exist ?y ( and ( mso:baseball.player.batting_statistics Pedro_Feliz ?y ) ( mso:baseball.batting_statistics.team ?y San_Francisco_Giants ) ( mso:baseball.batting_statistics.season ?y ?x ) ) )
==================================================
<question id=769>	ПФК ЦСКА Москва is Manager by whom
<logical form id=769>	( lambda ?x Exist ?y ( and ( mso:sports.team.coach ПФК_ЦСКА_Москва ?y ) ( mso:sports.sports_team_coach_tenure.position ?y Manager ) ( mso:sports.sports_team_coach_tenure.coach ?y ?x ) ) )
==================================================
<question id=770>	what's the name of the contractors where is Houston Astros' stadium
<logical form id=770>	( lambda ?x Exist ?y ( and ( mso:sports.team.facility Houston_Astros ?y ) ( mso:architecture.structure.contractor ?y ?x ) ) )
==================================================
<question id=771>	what month was Northern Virginia Royals founded
<logical form id=771>	( lambda ?x ( mso:sports.team.founded Northern_Virginia_Royals ?x ) )
==================================================
<question id=772>	from which date did Dunham Tavern Museum become the occupant of Dunham Tavern Museum
<logical form id=772>	( lambda ?x Exist ?y ( and ( mso:architecture.building.occupancy Dunham_Tavern_Museum ?y ) ( mso:architecture.occupancy.building_occupant ?y Dunham_Tavern_Museum ) ( mso:architecture.occupancy.from ?y ?x ) ) )
==================================================
<question id=773>	which is George Atherton Aitken 's most famous books list
<logical form id=773>	( lambda ?x ( mso:book.author.works_written George_Atherton_Aitken ?x ) )
==================================================
<question id=774>	height of Buffalo '66 story writer
<logical form id=774>	( lambda ?x Exist ?y ( and ( mso:film.film.story Buffalo_'66 ?y ) ( mso:people.person.height ?y ?x ) ) )
==================================================
<question id=775>	career start date of Men In Black performer
<logical form id=775>	( lambda ?x Exist ?y ( and ( mso:film.featured_song.performer Men_In_Black ?y ) ( mso:music.artist.active_start ?y ?x ) ) )
==================================================
<question id=776>	where is lake deepest
<logical form id=776>	( ArgMax ( lambda ?x ( IsA ?x lake ) ) ( lambda ?x ( lambda ?y ( mso:geography.body_of_water.depth ?x ?y ) ) ) 1 )
==================================================
<question id=777>	what is Fun Fun Fun Fest first occurrence
<logical form id=777>	( lambda ?x ( mso:time.recurring_event.date_of_first_occurance Fun_Fun_Fun_Fest ?x ) )
==================================================
<question id=778>	what film has casting director Zdena Munzarova and cinematographer Alexander Surkala
<logical form id=778>	( lambda ?x ( and ( r-mso:film.film.casting_director Zdena_Munzarova ?x ) ( r-mso:film.film.cinematographer Alexander_Surkala ?x ) ) )
==================================================
<question id=779>	winner of 1973 Mr. Olympia and executive producer of Viy 2: Journey to China
<logical form id=779>	( lambda ?x ( and ( mso:film.film.executive_producer Viy_2:_Journey_to_China ?x ) ( mso:award.competition.winner 1973_Mr._Olympia ?x ) ) )
==================================================
<question id=780>	death day for Leon Garfield
<logical form id=780>	( lambda ?x ( mso:biology.deceased_organism.date_of_death Leon_Garfield ?x ) )
==================================================
<question id=781>	which ceremony did Les Mills win Primetime Emmy Award for Outstanding Individual Achievement in Animation
<logical form id=781>	( lambda ?x Exist ?y ( and ( mso:award.winner.awards_won Les_Mills ?y ) ( mso:award.honor.category ?y Primetime_Emmy_Award_for_Outstanding_Individual_Achievement_in_Animation ) ( mso:award.honor.ceremony ?y ?x ) ) )
==================================================
<question id=782>	what is constellation of Big Dipper
<logical form id=782>	( lambda ?x ( mso:astronomy.asterism.constellation Big_Dipper ?x ) )
==================================================
<question id=783>	name of the film of the tv program creator of Agents of SHIELD
<logical form id=783>	( lambda ?x Exist ?y ( and ( mso:tv.program.program_creator Agents_of_SHIELD ?y ) ( r-mso:film.film.editor ?y ?x ) ) )
==================================================
<question id=784>	sport for Lithuania Under-21
<logical form id=784>	( lambda ?x ( mso:sports.team.sport Lithuania_Under-21 ?x ) )
==================================================
<question id=785>	what is naloxone pregnancy risk category
<logical form id=785>	( lambda ?x ( mso:medicine.drug.drug_pregnancy_category naloxone ?x ) )
==================================================
<question id=786>	Ed Marx edited film with what music composer
<logical form id=786>	( lambda ?x Exist ?y ( and ( r-mso:film.film.editor Ed_Marx ?y ) ( mso:film.film.music ?y ?x ) ) )
==================================================
<question id=787>	at&t byron nelson 's most famous winners
<logical form id=787>	( lambda ?x ( mso:award.competition.winner ( ArgMax ( lambda ?y ( mso:time.recurring_event.instance ?y at&t_byron_nelson ) ) ( lambda ?y ( lambda ?z ( mso:time.event.start_date ?y ?z ) ) ) 1 ) ?x ) )
==================================================
<question id=788>	who participated in the Design and construction of BOUND TETRAHEDRON project until 1/1/2010
<logical form id=788>	( lambda ?x Exist ?y ( and ( mso:projects.project.project_participation Design_and_construction_of_BOUND_TETRAHEDRON ?y ) ( mso:projects.project_participation.to_date ?y 1/1/2010 ) ( mso:projects.project_participation.project_participant ?y ?x ) ) )
==================================================
<question id=789>	1926 Nassau hurricane affected area and filming country of The Barefoot Bandit Documentary
<logical form id=789>	( lambda ?x ( and ( mso:meteorology.tropical_cyclone.affected_area 1926_Nassau_hurricane ?x ) ( mso:film.film.country The_Barefoot_Bandit_Documentary ?x ) ) )
==================================================
<question id=790>	when is Borriquito - Single released to public
<logical form id=790>	( lambda ?x ( mso:music.album.release_date Borriquito_-_Single ?x ) )
==================================================
<question id=791>	film Overkill 's mpaa rating
<logical form id=791>	( lambda ?x ( mso:film.film.rating Overkill ?x ) )
==================================================
<question id=792>	film producer of Pitch Perfect 3's prequel
<logical form id=792>	( lambda ?x Exist ?y ( and ( mso:film.film.prequel Pitch_Perfect_3 ?y ) ( mso:film.film.producer ?y ?x ) ) )
==================================================
<question id=793>	filming location of Rasputin and affected area of "Capella" storm
<logical form id=793>	( lambda ?x ( and ( mso:meteorology.tropical_cyclone.affected_area "Capella"_storm ?x ) ( mso:film.film.country Rasputin ?x ) ) )
==================================================
<question id=794>	what is the number of floors of the building location of the film Zodiac (2007)
<logical form id=794>	( lambda ?x Exist ?y ( and ( mso:film.film.location Zodiac_(2007) ?y ) ( mso:architecture.building.floors ?y ?x ) ) )
==================================================
<question id=795>	Molybdenum van der waals radius
<logical form id=795>	( lambda ?x ( mso:chemistry.chemical_element.van_der_waals_radius Molybdenum ?x ) )
==================================================
<question id=796>	Danilo Donati designe costumes in film with what cinematographer
<logical form id=796>	( lambda ?x Exist ?y ( and ( r-mso:film.film.costume_designer Danilo_Donati ?y ) ( mso:film.film.cinematographer ?y ?x ) ) )
==================================================
<question id=797>	who founded the organizatiion which manuafacture the spaceflight ATS-4
<logical form id=797>	( lambda ?x Exist ?y ( and ( mso:spaceflight.spacecraft.manufacturer ATS-4 ?y ) ( mso:organization.organization.founder ?y ?x ) ) )
==================================================
<question id=798>	heaviest organism in the world
<logical form id=798>	( ArgMax ( lambda ?x ( IsA ?x organism ) ) ( lambda ?x lambda ?y ( mso:biology.organism.weight_kg ?x ?y ) ) 1 )
==================================================
<question id=799>	who is Phosphorus discoverers
<logical form id=799>	( lambda ?x ( mso:chemistry.chemical_element.element_discoverer Phosphorus ?x ) )
==================================================
<question id=800>	Sima Niroumand starred in A Boy's Own Story as which character
<logical form id=800>	( lambda ?x Exist ?y ( and ( mso:film.film.performance A_Boy's_Own_Story ?y ) ( mso:film.performance.actor ?y Sima_Niroumand ) ( mso:film.performance.character_note ?y ?x ) ) )
==================================================
<question id=801>	who produced a film with casting director Lynn Stalmaster
<logical form id=801>	( lambda ?x Exist ?y ( and ( r-mso:film.film.casting_director Lynn_Stalmaster ?y ) ( mso:film.film.producer ?y ?x ) ) )
==================================================
<question id=802>	who write story for film with art director Jack Martin Smith
<logical form id=802>	( lambda ?x Exist ?y ( and ( r-mso:film.film.art_director Jack_Martin_Smith ?y ) ( mso:film.film.story ?y ?x ) ) )
==================================================
<question id=803>	Esther Israel Levy 's birthday age
<logical form id=803>	( lambda ?x ( mso:people.person.date_of_birth Esther_Israel_Levy ?x ) )
==================================================
<question id=804>	Stuart McLean scored 13 goals for which team
<logical form id=804>	( lambda ?x Exist ?y ( and ( mso:sports.pro_athlete.team Stuart_McLean ?y ) ( mso:sports.sports_team_roster.total_goals ?y 13 ) ( mso:sports.sports_team_roster.team ?y ?x ) ) )
==================================================
<question id=805>	fastest aircraft model
<logical form id=805>	( ArgMax ( lambda ?x ( IsA ?x aircraft_model ) ) ( lambda ?x lambda ?y ( mso:aviation.aircraft_model.maximum_speed_km_h ?x ?y ) ) 1 )
==================================================
<question id=806>	who was story writer in movie with costume designer Michèle Cerf
<logical form id=806>	( lambda ?x Exist ?y ( and ( r-mso:film.film.costume_designer Michèle_Cerf ?y ) ( mso:film.film.story ?y ?x ) ) )
==================================================
<question id=807>	Leo Estrella got 0 at bats in which season
<logical form id=807>	( lambda ?x Exist ?y ( and ( mso:baseball.player.batting_statistics Leo_Estrella ?y ) ( mso:baseball.batting_statistics.at_bats ?y 0 ) ( mso:baseball.batting_statistics.season ?y ?x ) ) )
==================================================
<question id=808>	which is rated for film 12 on One
<logical form id=808>	( lambda ?x ( mso:film.film.rating 12_on_One ?x ) )
==================================================
<question id=809>	who was story writer in Jackie Burch cast directed film
<logical form id=809>	( lambda ?x Exist ?y ( and ( r-mso:film.film.casting_director Jackie_Burch ?y ) ( mso:film.film.story ?y ?x ) ) )
==================================================
<question id=810>	which movie was written by Francis Coppola and art directed by Federico G. Cambero
<logical form id=810>	( lambda ?x ( and ( r-mso:film.film.art_director Federico_G._Cambero ?x ) ( r-mso:film.film.story Francis_Coppola ?x ) ) )
==================================================
<question id=811>	who is the owner or Santa Cruz Warriors team and champion of 1947 BAA Finals
<logical form id=811>	( lambda ?x ( and ( mso:sports.professional_sports_team.team_owner Santa_Cruz_Warriors ?x ) ( mso:sports.championship_event.champion 1947_BAA_Finals ?x ) ) )
==================================================
<question id=812>	which unit did Brendan O'Connor join in in 1/1/1980
<logical form id=812>	( lambda ?x Exist ?y ( and ( mso:military.person.service Brendan_O'Connor ?y ) ( mso:military.service.from_date ?y 1/1/1980 ) ( mso:military.service.unit ?y ?x ) ) )
==================================================
<question id=813>	Eternity writer is how tall
<logical form id=813>	( lambda ?x Exist ?y ( and ( mso:film.film.writer Eternity ?y ) ( mso:people.person.height ?y ?x ) ) )
==================================================
<question id=814>	what's the location area which is first ascents in Fritz Wiessner
<logical form id=814>	( lambda ?x Exist ?y ( and ( mso:geography.mountaineer.first_ascents Fritz_Wiessner ?y ) ( mso:location.location.area ?y ?x ) ) )
==================================================
<question id=815>	Gunhild Jørgensdatter Eriksrud dob
<logical form id=815>	( lambda ?x ( mso:people.person.date_of_birth Gunhild_Jørgensdatter_Eriksrud ?x ) )
==================================================
<question id=816>	what IMAX had executive producer Thomas Tull
<logical form id=816>	( lambda ?x ( and ( r-mso:film.film.format IMAX ?x ) ( r-mso:film.film.executive_producer Thomas_Tull ?x ) ) )
==================================================
<question id=817>	what is founding date Kanta Museum
<logical form id=817>	( lambda ?x ( mso:architecture.museum.established Kanta_Museum ?x ) )
==================================================
<question id=818>	how long is Greyhawk Wars 's length
<logical form id=818>	( lambda ?x ( mso:games.game.playing_time_minutes Greyhawk_Wars ?x ) )
==================================================
<question id=819>	how long Lepenac
<logical form id=819>	( lambda ?x ( mso:geography.river.length Lepenac ?x ) )
==================================================
<question id=820>	who wrote the The Antiquities of the Jews (Volume II) (Dodo Press)
<logical form id=820>	( lambda ?x Exist ?y ( and ( mso:book.written_work.previous_in_series The_Antiquities_of_the_Jews_(Volume_II)_(Dodo_Press) ?y ) ( mso:book.written_work.author ?y ?x ) ) )
==================================================
<question id=821>	which is top book authored by Julia E. Diggins
<logical form id=821>	( lambda ?x ( mso:book.author.works_written Julia_E._Diggins ?x ) )
==================================================
<question id=822>	Lily Potter was portrayed in Harry Potter on which date
<logical form id=822>	( lambda ?x Exist ?y ( and ( mso:fictional_universe.character.date_of_birth Lily_Potter ?y ) ( mso:fictional_universe.date_time.portrayed_in ?y Harry_Potter ) ( mso:fictional_universe.date_time.date_time ?y ?x ) ) )
==================================================
<question id=823>	creator Danaë
<logical form id=823>	( lambda ?x ( mso:visual_art.art_series.artist Danaë ?x ) )
==================================================
<question id=824>	Transformers: Revenge of the Fallen (Two-Disc Special Edition) [Blu-ray] (2009)'s production company created which comic
<logical form id=824>	( lambda ?x Exist ?y ( and ( mso:film.film.production_company Transformers:_Revenge_of_the_Fallen_(Two-Disc_Special_Edition)_[Blu-ray]_(2009) ?y ) ( mso:comic_books.creator.series ?y ?x ) ) )
==================================================
<question id=825>	characters on The Beano
<logical form id=825>	( lambda ?x ( mso:comic_books.series.featured_characters The_Beano ?x ) )
==================================================
<question id=826>	what's the name of the parent of Movie projector inventor
<logical form id=826>	( lambda ?x Exist ?y ( and ( mso:law.invention.inventor Movie_projector ?y ) ( mso:people.person.parent ?y ?x ) ) )
==================================================
<question id=827>	40 Eridani 's star system
<logical form id=827>	( lambda ?x ( mso:astronomy.star_system.constellation 40_Eridani ?x ) )
==================================================
<question id=828>	cinematographer Chung Yuan Chen worked with what director
<logical form id=828>	( lambda ?x Exist ?y ( and ( r-mso:film.film.cinematographer Chung_Yuan_Chen ?y ) ( mso:film.film.director ?y ?x ) ) )
==================================================
<question id=829>	the production company for The Answer Man, #1 was founded where
<logical form id=829>	( lambda ?x Exist ?y ( and ( mso:film.film.production_company The_Answer_Man,_#1 ?y ) ( mso:organization.organization.place_founded ?y ?x ) ) )
==================================================
<question id=830>	Hobson's Choice writers
<logical form id=830>	( lambda ?x ( mso:film.film.story Hobson's_Choice ?x ) )
==================================================
<question id=831>	Fanatic Ultra Boa speed
<logical form id=831>	( lambda ?x ( mso:boats.ship_class.max_speed_knots Fanatic_Ultra_Boa ?x ) )
==================================================
<question id=832>	Star Lake surface area
<logical form id=832>	( lambda ?x ( mso:geography.body_of_water.surface_area Star_Lake ?x ) )
==================================================
<question id=833>	manufacturer of MSX and publisher of Salamander
<logical form id=833>	( lambda ?x ( and ( mso:computer.computer.manufacturer_brand MSX ?x ) ( mso:cvg.game_version.publisher Salamander ?x ) ) )
==================================================
<question id=834>	Cleveland Naps lost 64 times in which season
<logical form id=834>	( lambda ?x Exist ?y ( and ( mso:baseball.team.team_stats Cleveland_Naps ?y ) ( mso:baseball.team_stats.losses ?y 64 ) ( mso:baseball.team_stats.season ?y ?x ) ) )
==================================================
<question id=835>	what is the Mud Lake city time zone
<logical form id=835>	( lambda ?x Exist ?y ( and ( mso:geography.lake.city Mud_Lake ?y ) ( mso:location.location.time_zone ?y ?x ) ) )
==================================================
<question id=836>	opening song from Shameless
<logical form id=836>	( lambda ?x ( mso:tv.program.theme_song Shameless ?x ) )
==================================================
<question id=837>	who make Nokia Lumia 510
<logical form id=837>	( lambda ?x ( mso:computer.computer.manufacturer_brand Nokia_Lumia_510 ?x ) )
==================================================
<question id=838>	Imagine Entertainment production company made film of what subject
<logical form id=838>	( lambda ?x Exist ?y ( and ( r-mso:film.film.production_company Imagine_Entertainment ?y ) ( mso:film.film.subject ?y ?x ) ) )
==================================================
<question id=839>	what does Csilla Németh weigh
<logical form id=839>	( lambda ?x ( mso:people.person.weight Csilla_Németh ?x ) )
==================================================
<question id=840>	editor for Shadows In the Sun has what job
<logical form id=840>	( lambda ?x Exist ?y ( and ( mso:film.film.editor Shadows_In_the_Sun ?y ) ( mso:people.person.profession ?y ?x ) ) )
==================================================
<question id=841>	what was langauge of Jeremiah Samuels executively produced film
<logical form id=841>	( lambda ?x Exist ?y ( and ( r-mso:film.film.executive_producer Jeremiah_Samuels ?y ) ( mso:film.film.language ?y ?x ) ) )
==================================================
<question id=842>	where is mountain highest
<logical form id=842>	( ArgMax ( lambda ?x ( IsA ?x mountain ) ) ( lambda ?x ( lambda ?y ( mso:geography.mountain.elevation ?x ?y ) ) ) 1 )
==================================================
<question id=843>	publisher Snow Bike Stunt Simulator 3D
<logical form id=843>	( lambda ?x ( mso:cvg.computer_videogame.publisher Snow_Bike_Stunt_Simulator_3D ?x ) )
==================================================
<question id=844>	zoo with biggest number of animal species
<logical form id=844>	( ArgMax ( lambda ?x ( IsA ?x zoo ) ) ( lambda ?x lambda ?y ( mso:zoos.zoo.num_species ?x ?y ) ) 1 )
==================================================
<question id=845>	time zone which is park for BrainSurge
<logical form id=845>	( lambda ?x Exist ?y ( and ( mso:amusement_parks.ride.park BrainSurge ?y ) ( mso:location.location.time_zone ?y ?x ) ) )
==================================================
<question id=846>	what is skiable area Mount Hotham
<logical form id=846>	( lambda ?x ( mso:skiing.ski_area.skiable_area Mount_Hotham ?x ) )
==================================================
<question id=847>	what is Baby 's soundtracks
<logical form id=847>	( lambda ?x ( mso:theater.play.musical_soundtrack Baby ?x ) )
==================================================
<question id=848>	Cheongdam-dong Scandal place of origin
<logical form id=848>	( lambda ?x ( mso:tv.program.country_of_origin Cheongdam-dong_Scandal ?x ) )
==================================================
<question id=849>	which is popular records by Giorgio Villani
<logical form id=849>	( lambda ?x ( mso:music.artist.album Giorgio_Villani ?x ) )
==================================================
<question id=850>	what has Pancratius Cornelis Beentjes written
<logical form id=850>	( lambda ?x ( mso:book.author.works_written Pancratius_Cornelis_Beentjes ?x ) )
==================================================
<question id=851>	Strangers in a Strange Land developer's name
<logical form id=851>	( lambda ?x ( mso:cvg.computer_videogame.developer Strangers_in_a_Strange_Land ?x ) )
==================================================
<question id=852>	Frank Stanley is cinematographer in film with what subject
<logical form id=852>	( lambda ?x Exist ?y ( and ( r-mso:film.film.cinematographer Frank_Stanley ?y ) ( mso:film.film.subject ?y ?x ) ) )
==================================================
<question id=853>	founder of Fabletics and parent of Bingham Hawn Bellamy
<logical form id=853>	( lambda ?x ( and ( mso:people.person.parent Bingham_Hawn_Bellamy ?x ) ( mso:organization.organization.founder Fabletics ?x ) ) )
==================================================
<question id=854>	when is time of introduction Tactics
<logical form id=854>	( lambda ?x ( mso:games.game.introduced Tactics ?x ) )
==================================================
<question id=855>	what’s the name of the organization founded by Big Brother 6 program creator
<logical form id=855>	( lambda ?x Exist ?y ( and ( mso:tv.program.program_creator Big_Brother_6 ?y ) ( mso:organization.founder.organizations_founded ?y ?x ) ) )
==================================================
<question id=856>	stars at Andromeda and discovered by Geoffrey Marcy
<logical form id=856>	( lambda ?x ( and ( mso:astronomy.constellation.contains Andromeda ?x ) ( mso:astronomy.astronomer.astronomical_objects_discovered Geoffrey_Marcy ?x ) ) )
==================================================
<question id=857>	name of the company founded by the writer of Google
<logical form id=857>	( lambda ?x Exist ?y ( and ( mso:book.written_work.author Google ?y ) ( mso:organization.founder.organizations_founded ?y ?x ) ) )
==================================================
<question id=858>	founder of the program creating organization that created Band of Brothers
<logical form id=858>	( lambda ?x Exist ?y ( and ( mso:tv.program.program_creator Band_of_Brothers ?y ) ( mso:organization.organization.founder ?y ?x ) ) )
==================================================
<question id=859>	cinematographer in film with art director Eric Luling
<logical form id=859>	( lambda ?x Exist ?y ( and ( r-mso:film.film.art_director Eric_Luling ?y ) ( mso:film.film.cinematographer ?y ?x ) ) )
==================================================
<question id=860>	who is soundtrack composer for Doshanbeh-ye Akhar
<logical form id=860>	( lambda ?x ( mso:film.film.music Doshanbeh-ye_Akhar ?x ) )
==================================================
<question id=861>	organization founded by the film director of the film Valerian and the City’s name
<logical form id=861>	( lambda ?x Exist ?y ( and ( mso:film.film.director Valerian_and_the_City ?y ) ( mso:organization.founder.organizations_founded ?y ?x ) ) )
==================================================
<question id=862>	average density of 949 Hel
<logical form id=862>	( lambda ?x ( mso:astronomy.celestial_object.mean_density 949_Hel ?x ) )
==================================================
<question id=863>	mascots Eastern Washington Eagles football
<logical form id=863>	( lambda ?x ( mso:sports.team.mascot Eastern_Washington_Eagles_football ?x ) )
==================================================
<question id=864>	width Réservoir Saint-Michel
<logical form id=864>	( lambda ?x ( mso:geography.lake.width Réservoir_Saint-Michel ?x ) )
==================================================
<question id=865>	what’s the author’s name that wrote the The Austere Academy#N#       #N#          (A Series of Unfortunate Events #5)
<logical form id=865>	( lambda ?x Exist ?y ( and ( mso:book.written_work.previous_in_series The_Austere_Academy#N#_______#N#__________(A_Series_of_Unfortunate_Events_#5) ?y ) ( mso:book.written_work.author ?y ?x ) ) )
==================================================
<question id=866>	what is length Japan National Route 22
<logical form id=866>	( lambda ?x ( mso:transportation.road.length Japan_National_Route_22 ?x ) )
==================================================
<question id=867>	higher classifications for Iodate
<logical form id=867>	( lambda ?x ( mso:chemistry.chemical_classification.higher_classifications Iodate ?x ) )
==================================================
<question id=868>	organization founded by the manufacturer of Vostok
<logical form id=868>	( lambda ?x Exist ?y ( and ( mso:spaceflight.rocket.manufacturer Vostok ?y ) ( mso:organization.organization.founder ?y ?x ) ) )
==================================================
<question id=869>	which place was the festival Camerimage in and the Solokiia riversource is from
<logical form id=869>	( lambda ?x ( and ( mso:geography.river.origin Solokiia ?x ) ( mso:film.festival.location Camerimage ?x ) ) )
==================================================
<question id=870>	on which season did Walt Masterson play 29 games
<logical form id=870>	( lambda ?x Exist ?y ( and ( mso:baseball.player.batting_statistics Walt_Masterson ?y ) ( mso:baseball.batting_statistics.games ?y 29 ) ( mso:baseball.batting_statistics.season ?y ?x ) ) )
==================================================
<question id=871>	how big is Irosin 's square miles
<logical form id=871>	( lambda ?x ( mso:location.location.area Irosin ?x ) )
==================================================
<question id=872>	art director of The Life of Larry and Larry & Steve and creator of character Meg (Production Season 2+)
<logical form id=872>	( lambda ?x ( and ( mso:fictional_universe.character.creator Meg_(Production_Season_2+) ?x ) ( mso:film.film.art_director The_Life_of_Larry_and_Larry_&_Steve ?x ) ) )
==================================================
<question id=873>	where is deepest lake in zambia
<logical form id=873>	( ArgMax ( lambda ?x ( and ( mso:location.location.contained_by ?x zambia ) ( IsA ?x lake ) ) ) ( lambda ?x ( lambda ?y ( mso:geography.body_of_water.depth ?x ?y ) ) ) 1 )
==================================================
<question id=874>	what was release date of movie with cinematographer Douglas Miller
<logical form id=874>	( lambda ?x Exist ?y ( and ( r-mso:film.film.cinematographer Douglas_Miller ?y ) ( mso:film.film.initial_release_date ?y ?x ) ) )
==================================================
<question id=875>	world's highest lake
<logical form id=875>	( ArgMax ( lambda ?x ( IsA ?x lake ) ) ( lambda ?x ( lambda ?y ( mso:geography.lake.surface_elevation ?x ?y ) ) ) 1 )
==================================================
<question id=876>	who is art director Wari to hima na sentaichô no ichinichi
<logical form id=876>	( lambda ?x ( mso:film.film.art_director Wari_to_hima_na_sentaichô_no_ichinichi ?x ) )
==================================================
<question id=877>	cinematographer Stephen H. Burum was in movie with what language
<logical form id=877>	( lambda ?x Exist ?y ( and ( r-mso:film.film.cinematographer Stephen_H._Burum ?y ) ( mso:film.film.language ?y ?x ) ) )
==================================================
<question id=878>	what is mascots of Wheaton Academy
<logical form id=878>	( lambda ?x ( mso:education.educational_institution.school_mascot Wheaton_Academy ?x ) )
==================================================
<question id=879>	who is Las canciones del valle de los perros script writer
<logical form id=879>	( lambda ?x ( mso:film.film.writer Las_canciones_del_valle_de_los_perros ?x ) )
==================================================
<question id=880>	person with birthday before the date 7/30/1975
<logical form id=880>	( ArgLess ( lambda ?x ( IsA ?x person ) ) ( lambda ?x lambda ?y ( mso:people.person.date_of_birth ?x ?y ) ) 7/30/1975 )
==================================================
<question id=881>	genre of film with costume designer Milena Canonero
<logical form id=881>	( lambda ?x Exist ?y ( and ( r-mso:film.film.costume_designer Milena_Canonero ?y ) ( mso:film.film.genre ?y ?x ) ) )
==================================================
<question id=882>	Inside Monkey Zetterland filming location with American English
<logical form id=882>	( lambda ?x ( and ( mso:language.human_language.region American_English ?x ) ( mso:film.film.country Inside_Monkey_Zetterland ?x ) ) )
==================================================
<question id=883>	what is Cârligele River 's starts
<logical form id=883>	( lambda ?x ( mso:geography.river.origin Cârligele_River ?x ) )
==================================================
<question id=884>	when is date of establishment of East Cheltenham Free Library
<logical form id=884>	( lambda ?x ( mso:library.public_library.established_in East_Cheltenham_Free_Library ?x ) )
==================================================
<question id=885>	Bad Taste filmed in what location that is also the origin of Electron
<logical form id=885>	( lambda ?x ( and ( mso:spaceflight.rocket.country_of_origin Electron ?x ) ( mso:film.film.country Bad_Taste ?x ) ) )
==================================================
<question id=886>	whom composed Beautiful Darling: The Life and Times of Candy Darling, Andy Warhol Superstar movie's music and created The Thin White Duke
<logical form id=886>	( lambda ?x ( and ( mso:film.film.music Beautiful_Darling:_The_Life_and_Times_of_Candy_Darling,_Andy_Warhol_Superstar ?x ) ( mso:fictional_universe.character.creator The_Thin_White_Duke ?x ) ) )
==================================================
<question id=887>	from which film is the soundtrack of play The King and I
<logical form id=887>	( lambda ?x Exist ?y ( and ( mso:theater.play.musical_soundtrack The_King_and_I ?y ) ( mso:music.soundtrack.film ?y ?x ) ) )
==================================================
<question id=888>	what is capacity for Orange Bowl Stadium
<logical form id=888>	( lambda ?x ( mso:architecture.venue.capacity Orange_Bowl_Stadium ?x ) )
==================================================
<question id=889>	who is film art directors of Incarcerita
<logical form id=889>	( lambda ?x ( mso:film.film.art_director Incarcerita ?x ) )
==================================================
<question id=890>	Joachim Löw worked for which team in 2010 FIFA World Cup Semi-finals - GER ./. ESP
<logical form id=890>	( lambda ?x Exist ?y ( and ( mso:soccer.team_manager.team_manager_match_participation Joachim_Löw ?y ) ( mso:soccer.team_manager_match_participation.match ?y 2010_FIFA_World_Cup_Semi-finals_-_GER_./._ESP ) ( mso:soccer.team_manager_match_participation.team ?y ?x ) ) )
==================================================
<question id=891>	when was released the sequel Bloodfist
<logical form id=891>	( lambda ?x Exist ?y ( and ( mso:film.film.sequel Bloodfist ?y ) ( mso:film.film.initial_release_date ?y ?x ) ) )
==================================================
<question id=892>	maximum cost of Flying Flea series in US$s
<logical form id=892>	( lambda ?x Exist ?y ( and ( mso:aviation.aircraft_model.unit_cost Flying_Flea_series ?y ) ( mso:measurement_unit.monetary_range.currency ?y US$ ) ( mso:measurement_unit.monetary_range.max_value ?y ?x ) ) )
==================================================
<question id=893>	first computer operating system release date
<logical form id=893>	( ArgMax ( lambda ?x ( IsA ?x operating_system ) ) ( lambda ?x lambda ?y ( mso:computer.operating_system.release_date ?x ?y ) ) 1 )
==================================================
<question id=894>	Warren Hacker got 0.0 slugging pct in which season
<logical form id=894>	( lambda ?x Exist ?y ( and ( mso:baseball.player.batting_statistics Warren_Hacker ?y ) ( mso:baseball.batting_statistics.slugging_pct ?y 0.0 ) ( mso:baseball.batting_statistics.season ?y ?x ) ) )
==================================================
<question id=895>	Dennis Waight joined the No. 22 Squadron RAF on which date
<logical form id=895>	( lambda ?x Exist ?y ( and ( mso:military.person.service Dennis_Waight ?y ) ( mso:military.service.unit ?y No._22_Squadron_RAF ) ( mso:military.service.from_date ?y ?x ) ) )
==================================================
<question id=896>	John Drake is cinematographer in film with what casting director
<logical form id=896>	( lambda ?x Exist ?y ( and ( r-mso:film.film.cinematographer John_Drake ?y ) ( mso:film.film.casting_director ?y ?x ) ) )
==================================================
<question id=897>	what's the name of the production company of the movie that contains the character Jango Fett
<logical form id=897>	( lambda ?x Exist ?y ( and ( mso:film.character.film Jango_Fett ?y ) ( mso:film.film.production_company ?y ?x ) ) )
==================================================
<question id=898>	who is head coach in moldova national football team
<logical form id=898>	( lambda ?x Exist ?y ( and ( mso:sports.team.coach moldova_national_football_team ?y ) ( mso:sports.sports_team_coach_tenure.position ?y ?x ) ( mso:sports.sports_team_coach_tenure.coach ?y ?x ) ) )
==================================================
<question id=899>	Once Upon A Time In Mexico movie has production designer with what profession
<logical form id=899>	( lambda ?x Exist ?y ( and ( mso:film.film.production_designer Once_Upon_A_Time_In_Mexico ?y ) ( mso:people.person.profession ?y ?x ) ) )
==================================================
<question id=900>	what is clearance for Bullards Bridge
<logical form id=900>	( lambda ?x ( mso:transportation.bridge.clearance_below Bullards_Bridge ?x ) )
==================================================
<question id=901>	what is opening date for Cape Cod and Hyannis Railroad
<logical form id=901>	( lambda ?x ( mso:rail.railway.opened Cape_Cod_and_Hyannis_Railroad ?x ) )
==================================================
<question id=902>	how hot is Beta Lyrae B kelvin
<logical form id=902>	( lambda ?x ( mso:astronomy.star.temperature_k Beta_Lyrae_B ?x ) )
==================================================
<question id=903>	The Valley was filmed in country with what official language
<logical form id=903>	( lambda ?x Exist ?y ( and ( mso:film.film.country The_Valley ?y ) ( mso:location.sovereign.official_language ?y ?x ) ) )
==================================================
<question id=904>	genre of movie with Jennifer Johnson as costume designer
<logical form id=904>	( lambda ?x Exist ?y ( and ( r-mso:film.film.costume_designer Jennifer_Johnson ?y ) ( mso:film.film.genre ?y ?x ) ) )
==================================================
<question id=905>	when did Edgar Kaufmann become the occupant of FallingWater
<logical form id=905>	( lambda ?x Exist ?y ( and ( mso:architecture.building.occupancy FallingWater ?y ) ( mso:architecture.occupancy.building_occupant ?y Edgar_Kaufmann ) ( mso:architecture.occupancy.from ?y ?x ) ) )
==================================================
<question id=906>	cinematographer Dean Cundey was in movie filmed where
<logical form id=906>	( lambda ?x Exist ?y ( and ( r-mso:film.film.cinematographer Dean_Cundey ?y ) ( mso:film.film.location ?y ?x ) ) )
==================================================
<question id=907>	David Offner as art director worked with what story writer in film
<logical form id=907>	( lambda ?x Exist ?y ( and ( r-mso:film.film.art_director David_Offner ?y ) ( mso:film.film.writer ?y ?x ) ) )
==================================================
<question id=908>	what is Hamilton Olympic stadium called
<logical form id=908>	( lambda ?x ( mso:sports.team.facility Hamilton_Olympic ?x ) )
==================================================
<question id=909>	film produced by Spike has what subtitle language
<logical form id=909>	( lambda ?x Exist ?y ( and ( r-mso:film.film.production_company Spike ?y ) ( mso:film.film.language ?y ?x ) ) )
==================================================
<question id=910>	Bob Dylan story writer of what genre film
<logical form id=910>	( lambda ?x Exist ?y ( and ( r-mso:film.film.story Bob_Dylan ?y ) ( mso:film.film.genre ?y ?x ) ) )
==================================================
<question id=911>	Mr Folorunso Eddo books full list
<logical form id=911>	( lambda ?x ( mso:book.author.works_written Mr_Folorunso_Eddo ?x ) )
==================================================
<question id=912>	duration for C'est Canteloup
<logical form id=912>	( lambda ?x ( mso:tv.program.episode_running_time C'est_Canteloup ?x ) )
==================================================
<question id=913>	maximum altitude for Stratocumulus cloud
<logical form id=913>	( lambda ?x ( mso:meteorology.cloud.maximum_altitude_m Stratocumulus_cloud ?x ) )
==================================================
<question id=914>	captain of the ice hockey team of EV Zug's height
<logical form id=914>	( lambda ?x Exist ?y ( and ( mso:ice_hockey.team.captain EV_Zug ?y ) ( mso:people.person.height ?y ?x ) ) )
==================================================
<question id=915>	Marissa Schwartz designed costumes in film from what location
<logical form id=915>	( lambda ?x Exist ?y ( and ( r-mso:film.film.costume_designer Marissa_Schwartz ?y ) ( mso:film.film.location ?y ?x ) ) )
==================================================
<question id=916>	since when did Eelco Schattorie become the manager of United S.C.
<logical form id=916>	( lambda ?x Exist ?y ( and ( mso:soccer.team.manager United_S.C. ?y ) ( mso:soccer.team_management_tenure.manager ?y Eelco_Schattorie ) ( mso:soccer.team_management_tenure.from ?y ?x ) ) )
==================================================
<question id=917>	highest locomotive in world
<logical form id=917>	( ArgMax ( lambda ?x ( IsA ?x locomotive_class ) ) ( lambda ?x lambda ?y ( mso:rail.locomotive_class.height ?x ?y ) ) 1 )
==================================================
<question id=918>	settings from The Bard's Tale III: Thief of Fate
<logical form id=918>	( lambda ?x ( mso:fictional_universe.work_of_fiction.setting The_Bard's_Tale_III:_Thief_of_Fate ?x ) )
==================================================
<question id=919>	Selena Gomez's event's start date
<logical form id=919>	( lambda ?x Exist ?y ( and ( mso:film.actor.film Selena_Gomez ?y ) ( mso:time.event.start_date ?y ?x ) ) )
==================================================
<question id=920>	what’s the location of film starring the actor Mira Sorvino
<logical form id=920>	( lambda ?x Exist ?y ( and ( mso:film.actor.film Mira_Sorvino ?y ) ( mso:film.film.location ?y ?x ) ) )
==================================================
<question id=921>	what's the series of film Freddy vs. Jason's color
<logical form id=921>	( lambda ?x Exist ?y ( and ( mso:film.film.series Freddy_vs._Jason ?y ) ( mso:film.film.color ?y ?x ) ) )
==================================================
<question id=922>	name of the Mayor of Clohars-Fouesnant
<logical form id=922>	( lambda ?x Exist ?y ( and ( mso:government.governmental_jurisdiction.governing_officials Clohars-Fouesnant ?y ) ( mso:government.position_held.basic_title ?y Mayor ) ( mso:government.position_held.office_holder ?y ?x ) ) )
==================================================
<question id=923>	who is NRL Rugby League 's designer
<logical form id=923>	( lambda ?x ( mso:cvg.computer_videogame.designer NRL_Rugby_League ?x ) )
==================================================
<question id=924>	James McAleer's slugging pct in the 1895 Major League Baseball Season
<logical form id=924>	( lambda ?x Exist ?y ( and ( mso:baseball.player.batting_statistics James_McAleer ?y ) ( mso:baseball.batting_statistics.season ?y 1895_Major_League_Baseball_Season ) ( mso:baseball.batting_statistics.slugging_pct ?y ?x ) ) )
==================================================
<question id=925>	compositional form of Ghost
<logical form id=925>	( lambda ?x ( mso:music.composition.compositional_form Ghost ?x ) )
==================================================
<question id=926>	how many kilos is art director in The Life of Larry and Larry & Steve
<logical form id=926>	( lambda ?x Exist ?y ( and ( mso:film.film.art_director The_Life_of_Larry_and_Larry_&_Steve ?y ) ( mso:people.person.weight ?y ?x ) ) )
==================================================
<question id=927>	Ben Horne was a character created by which cinematographer in Six Men Getting Sick (Six Times)
<logical form id=927>	( lambda ?x ( and ( mso:fictional_universe.character.creator Ben_Horne ?x ) ( mso:film.film.cinematographer Six_Men_Getting_Sick_(Six_Times) ?x ) ) )
==================================================
<question id=928>	where Richard "Dickie" Stabler was born
<logical form id=928>	( lambda ?x ( mso:fictional_universe.character.place_of_birth Richard_"Dickie"_Stabler ?x ) )
==================================================
<question id=929>	number of strikeouts- Ernie Bowman got on 1962 Major League Baseball Season
<logical form id=929>	( lambda ?x Exist ?y ( and ( mso:baseball.player.batting_statistics Ernie_Bowman ?y ) ( mso:baseball.batting_statistics.season ?y 1962_Major_League_Baseball_Season ) ( mso:baseball.batting_statistics.strikeouts ?y ?x ) ) )
==================================================
<question id=930>	what is the number of floors of the building location of the film Mrs. Doubtfire
<logical form id=930>	( lambda ?x Exist ?y ( and ( mso:film.film.location Mrs._Doubtfire ?y ) ( mso:architecture.building.floors ?y ?x ) ) )
==================================================
<question id=931>	casting director in movie with executive producer Ying Kate Liu
<logical form id=931>	( lambda ?x Exist ?y ( and ( r-mso:film.film.executive_producer Ying_Kate_Liu ?y ) ( mso:film.film.casting_director ?y ?x ) ) )
==================================================
<question id=932>	format of film Mali Finn worked as casting director
<logical form id=932>	( lambda ?x Exist ?y ( and ( r-mso:film.film.casting_director Mali_Finn ?y ) ( mso:film.film.format ?y ?x ) ) )
==================================================
<question id=933>	which ompany produced a Super 35 format film
<logical form id=933>	( lambda ?x Exist ?y ( and ( r-mso:film.film.format Super_35 ?y ) ( mso:film.film.production_company ?y ?x ) ) )
==================================================
<question id=934>	who is vp for Roosevelt, Theodore
<logical form id=934>	( lambda ?x ( mso:government.us_president.us_vice_president Roosevelt,_Theodore ?x ) )
==================================================
<question id=935>	what is the position of Anders Lindback from 1/1/2015
<logical form id=935>	( lambda ?x Exist ?y ( and ( mso:sports.pro_athlete.team Anders_Lindback ?y ) ( mso:sports.sports_team_roster.from ?y 1/1/2015 ) ( mso:sports.sports_team_roster.position ?y ?x ) ) )
==================================================
<question id=936>	what is central processing unit for PS
<logical form id=936>	( lambda ?x ( mso:computer.computer.processor PS ?x ) )
==================================================
<question id=937>	how long is wingspan for Grahame-White Baby
<logical form id=937>	( lambda ?x ( mso:aviation.aircraft_model.wingspan Grahame-White_Baby ?x ) )
==================================================
<question id=938>	what movie was written by Tim Herlihy and had casting director Angela Demo
<logical form id=938>	( lambda ?x ( and ( r-mso:film.film.casting_director Angela_Demo ?x ) ( r-mso:film.film.story Tim_Herlihy ?x ) ) )
==================================================
<question id=939>	which architecture firm designed Ministry of Finance Building, Brunei
<logical form id=939>	( lambda ?x ( mso:architecture.structure.firm Ministry_of_Finance_Building,_Brunei ?x ) )
==================================================
<question id=940>	when is 21684 Alinafiocca was discovered
<logical form id=940>	( lambda ?x ( mso:astronomy.astronomical_discovery.discovery_date 21684_Alinafiocca ?x ) )
==================================================
<question id=941>	correct formula for 3-Methylglutaconyl-CoA
<logical form id=941>	( lambda ?x ( mso:chemistry.chemical_compound.formula 3-Methylglutaconyl-CoA ?x ) )
==================================================
<question id=942>	preferred cause of death of the artist of Cinderella
<logical form id=942>	( lambda ?x Exist ?y ( and ( mso:visual_art.artwork.artist Cinderella ?y ) ( mso:people.deceased_person.preferred_cause_of_death ?y ?x ) ) )
==================================================
<question id=943>	from which day did Rupert Ward-Lewis start acting in Heartbeat
<logical form id=943>	( lambda ?x Exist ?y ( and ( mso:tv.program.regular_cast Heartbeat ?y ) ( mso:tv.regular_tv_appearance.actor ?y Rupert_Ward-Lewis ) ( mso:tv.regular_tv_appearance.from ?y ?x ) ) )
==================================================
<question id=944>	Guillermo Navarro was cinematographer for what film with executive producer Edmundo Gil Casas
<logical form id=944>	( lambda ?x ( and ( r-mso:film.film.cinematographer Guillermo_Navarro ?x ) ( r-mso:film.film.executive_producer Edmundo_Gil_Casas ?x ) ) )
==================================================
<question id=945>	name of the featured song on the movie played by Tom Cruise
<logical form id=945>	( lambda ?x Exist ?y ( and ( mso:film.actor.film Tom_Cruise ?y ) ( mso:film.film.featured_song ?y ?x ) ) )
==================================================
<question id=946>	renowned Great American Tragedians, Comedians, Clowns and Rope Dancers in Their Favorite Characters art work
<logical form id=946>	( lambda ?x ( mso:visual_art.art_series.artwork Great_American_Tragedians,_Comedians,_Clowns_and_Rope_Dancers_in_Their_Favorite_Characters ?x ) )
==================================================
<question id=947>	what's the name of Château de Selles-sur-Cher's designer's parent
<logical form id=947>	( lambda ?x Exist ?y ( and ( mso:architecture.structure.architect Château_de_Selles-sur-Cher ?y ) ( mso:people.person.parent ?y ?x ) ) )
==================================================
<question id=948>	album released date Talar
<logical form id=948>	( lambda ?x ( mso:music.album.release_date Talar ?x ) )
==================================================
<question id=949>	when is Jadcherla established
<logical form id=949>	( lambda ?x ( mso:location.dated_location.date_founded Jadcherla ?x ) )
==================================================
<question id=950>	distance of WR 104 to earth
<logical form id=950>	( lambda ?x ( mso:astronomy.celestial_object.cosmological_distance WR_104 ?x ) )
==================================================
<question id=951>	who was story contributor in Joseph E. Levine Productions film
<logical form id=951>	( lambda ?x Exist ?y ( and ( r-mso:film.film.production_company Joseph_E._Levine_Productions ?y ) ( mso:film.film.story ?y ?x ) ) )
==================================================
<question id=952>	who is composer in film with casting director Angela Demo
<logical form id=952>	( lambda ?x Exist ?y ( and ( r-mso:film.film.casting_director Angela_Demo ?y ) ( mso:film.film.music ?y ?x ) ) )
==================================================
<question id=953>	what is famous comic by Nick Spencer
<logical form id=953>	( lambda ?x ( mso:comic_books.creator.series Nick_Spencer ?x ) )
==================================================
<question id=954>	Mark Rowen was executive producer in what film with editor Andy Cohen
<logical form id=954>	( lambda ?x ( and ( r-mso:film.film.executive_producer Mark_Rowen ?x ) ( r-mso:film.film.editor Andy_Cohen ?x ) ) )
==================================================
<question id=955>	what is date Pseto come out
<logical form id=955>	( lambda ?x ( mso:music.track.date Pseto ?x ) )
==================================================
<question id=956>	Madman Comics 's characters
<logical form id=956>	( lambda ?x ( mso:comic_books.series.featured_characters Madman_Comics ?x ) )
==================================================
<question id=957>	what is marriage date for danielle steel
<logical form id=957>	( lambda ?x Exist ?y ( and ( mso:people.person.marriage danielle_steel ?y ) ( mso:people.marriage.type ?y marriage ) ( mso:time.event.start_date ?y ?x ) ) )
==================================================
<question id=958>	Marching on to Season Two filmed in country of what size
<logical form id=958>	( lambda ?x Exist ?y ( and ( mso:film.film.country Marching_on_to_Season_Two ?y ) ( mso:location.location.area ?y ?x ) ) )
==================================================
<question id=959>	who is Bowman Homestead 's management service
<logical form id=959>	( lambda ?x ( mso:protected_sites.protected_site.governing_body_of_protected_sites Bowman_Homestead ?x ) )
==================================================
<question id=960>	what is length of 2004 Chevrolet Express Cargo 3500 HD
<logical form id=960>	( lambda ?x ( mso:automotive.automotive_class.length 2004_Chevrolet_Express_Cargo_3500_HD ?x ) )
==================================================
<question id=961>	Sound Reproduction System's inventor's quote
<logical form id=961>	( lambda ?x Exist ?y ( and ( mso:law.us_patent.inventor Sound_Reproduction_System ?y ) ( mso:people.person.quotation ?y ?x ) ) )
==================================================
<question id=962>	what is the name of the film from the director of the film Star Wars: Episode VIII - The Last Jedi
<logical form id=962>	( lambda ?x Exist ?y ( and ( mso:film.film.director Star_Wars:_Episode_VIII_-_The_Last_Jedi ?y ) ( mso:film.writer.film ?y ?x ) ) )
==================================================
<question id=963>	how big is Huguenot Memorial Bridge
<logical form id=963>	( lambda ?x ( mso:transportation.bridge.total_length Huguenot_Memorial_Bridge ?x ) )
==================================================
<question id=964>	United States Representative of United States (USA) government was held by whom
<logical form id=964>	( lambda ?x Exist ?y ( and ( mso:government.governmental_jurisdiction.governing_officials United_States_(USA) ?y ) ( mso:government.position_held.office_or_title ?y United_States_Representative ) ( mso:government.position_held.district_represented ?y ?x ) ) )
==================================================
<question id=965>	which song did Vortigern, King of the Britons sing in The Freddie Mercury Tribute Concert
<logical form id=965>	( lambda ?x Exist ?y ( and ( mso:music.concert.concert_set_list The_Freddie_Mercury_Tribute_Concert ?y ) ( mso:music.concert_set_list.guest_artist ?y Vortigern,_King_of_the_Britons ) ( mso:music.concert_set_list.song ?y ?x ) ) )
==================================================
<question id=966>	when did the lyricist of Hallelujah [Tribute] die
<logical form id=966>	( lambda ?x Exist ?y ( and ( mso:music.composition.lyricist Hallelujah_[Tribute] ?y ) ( mso:people.deceased_person.date_of_death ?y ?x ) ) )
==================================================
<question id=967>	Walter Reisch wrote a film starred by whom
<logical form id=967>	( lambda ?x Exist ?y ( and ( mso:film.writer.film Walter_Reisch ?y ) ( mso:film.film.actor ?y ?x ) ) )
==================================================
<question id=968>	which player is captain of Denmark
<logical form id=968>	( lambda ?x ( mso:ice_hockey.team.captain Denmark ?x ) )
==================================================
<question id=969>	who wrote Spider-Man and has parent named Jack Lieber
<logical form id=969>	( lambda ?x ( and ( mso:book.literary_series.author Spider-Man ?x ) ( mso:people.person.children Jack_Lieber ?x ) ) )
==================================================
<question id=970>	magnitude Theta Virginis
<logical form id=970>	( lambda ?x ( mso:astronomy.celestial_object.magnitude Theta_Virginis ?x ) )
==================================================
<question id=971>	what is the Soil Moisture Active Passive launch site’s time zone
<logical form id=971>	( lambda ?x Exist ?y ( and ( mso:spaceflight.satellite.launch_site Soil_Moisture_Active_Passive ?y ) ( mso:location.location.time_zone ?y ?x ) ) )
==================================================
<question id=972>	what company did Nicoletta Donadio found
<logical form id=972>	( lambda ?x ( mso:organization.founder.organizations_founded Nicoletta_Donadio ?x ) )
==================================================
<question id=973>	what's the location area of Pasaleng Bay's nearest city
<logical form id=973>	( lambda ?x Exist ?y ( and ( mso:geography.lake.city Pasaleng_Bay ?y ) ( mso:location.location.area ?y ?x ) ) )
==================================================
<question id=974>	Super Mario Bros 3 's game designer
<logical form id=974>	( lambda ?x ( mso:cvg.computer_videogame.designer Super_Mario_Bros_3 ?x ) )
==================================================
<question id=975>	best art work in The Madonna of Port Lligat
<logical form id=975>	( lambda ?x ( mso:visual_art.art_series.artwork The_Madonna_of_Port_Lligat ?x ) )
==================================================
<question id=976>	what is highest lake on earth
<logical form id=976>	( ArgMax ( lambda ?x ( IsA ?x lake ) ) ( lambda ?x ( lambda ?y ( mso:geography.lake.surface_elevation ?x ?y ) ) ) 1 )
==================================================
<question id=977>	architecture companies of Rio Tinto Stadium
<logical form id=977>	( lambda ?x ( mso:architecture.structure.firm Rio_Tinto_Stadium ?x ) )
==================================================
<question id=978>	in film with story writer Roger Avary who was casting director
<logical form id=978>	( lambda ?x Exist ?y ( and ( r-mso:film.film.story Roger_Avary ?y ) ( mso:film.film.casting_director ?y ?x ) ) )
==================================================
<question id=979>	who is director for museum UTSA Institute of Texan Cultures
<logical form id=979>	( lambda ?x ( mso:architecture.museum.director UTSA_Institute_of_Texan_Cultures ?x ) )
==================================================
<question id=980>	astronomical discoveries before 8/23/1990
<logical form id=980>	( ArgLess ( lambda ?x ( IsA ?x astronomical_discovery ) ) ( lambda ?x lambda ?y ( mso:astronomy.astronomical_discovery.discovery_date ?x ?y ) ) 8/23/1990 )
==================================================
<question id=981>	inception of Mariánské Lázně trolleybus system
<logical form id=981>	( lambda ?x ( mso:metropolitan_transit.transit_system.inception Mariánské_Lázně_trolleybus_system ?x ) )
==================================================
<question id=982>	who acted in the video featuring J-Lo
<logical form id=982>	( lambda ?x Exist ?y ( and ( mso:music.artist.album J-Lo ?y ) ( mso:film.film.actor ?y ?x ) ) )
==================================================
<question id=983>	what's the nationality of the The Fabulous Fox Theatre' architect
<logical form id=983>	( lambda ?x Exist ?y ( and ( mso:architecture.structure.architect The_Fabulous_Fox_Theatre ?y ) ( mso:people.person.nationality_adjectival ?y ?x ) ) )
==================================================
<question id=984>	team owned by Sam Kennedy and practiced at the McKechnie Field
<logical form id=984>	( lambda ?x ( and ( mso:sports.team_owner.teams_owned Sam_Kennedy ?x ) ( mso:sports.facility.teams McKechnie_Field ?x ) ) )
==================================================
<question id=985>	prequel to film Hitori mono
<logical form id=985>	( lambda ?x ( mso:film.film.prequel Hitori_mono ?x ) )
==================================================
<question id=986>	what is museum Ujjayanta Palace date of founding
<logical form id=986>	( lambda ?x ( mso:architecture.museum.established Ujjayanta_Palace ?x ) )
==================================================
<question id=987>	Bohemia 's main languages
<logical form id=987>	( lambda ?x ( mso:location.sovereign.official_language Bohemia ?x ) )
==================================================
<question id=988>	till when Maryland Terrapins women's gymnastics stop being a Assistant Coach
<logical form id=988>	( lambda ?x Exist ?y ( and ( mso:sports.team.coach Maryland_Terrapins_women's_gymnastics ?y ) ( mso:sports.sports_team_coach_tenure.position ?y Assistant_Coach ) ( mso:sports.sports_team_coach_tenure.to ?y ?x ) ) )
==================================================
<question id=989>	WILL SMITH was story writer in filmwith what editor
<logical form id=989>	( lambda ?x Exist ?y ( and ( r-mso:film.film.story WILL_SMITH ?y ) ( mso:film.film.editor ?y ?x ) ) )
==================================================
<question id=990>	who was director in movie with art director Patrick M. Sullivan Jr.
<logical form id=990>	( lambda ?x Exist ?y ( and ( r-mso:film.film.art_director Patrick_M._Sullivan_Jr. ?y ) ( mso:film.film.director ?y ?x ) ) )
==================================================
<question id=991>	who is developers for Playing Tic Tac Toe For Chromecast
<logical form id=991>	( lambda ?x ( mso:cvg.computer_videogame.developer Playing_Tic_Tac_Toe_For_Chromecast ?x ) )
==================================================
<question id=992>	Peter Weatherley is editor in film with what production designer
<logical form id=992>	( lambda ?x Exist ?y ( and ( r-mso:film.film.editor Peter_Weatherley ?y ) ( mso:film.film.production_designer ?y ?x ) ) )
==================================================
<question id=993>	who acted in the prequel of xXx: Return of Xander Cage
<logical form id=993>	( lambda ?x Exist ?y ( and ( mso:film.film.prequel xXx:_Return_of_Xander_Cage ?y ) ( r-mso:film.character.film ?y ?x ) ) )
==================================================
<question id=994>	what is top list of book by Kei Kanai
<logical form id=994>	( lambda ?x ( mso:book.author.works_written Kei_Kanai ?x ) )
==================================================
<question id=995>	what’s the quotation of the Pendulum clock inventor
<logical form id=995>	( lambda ?x Exist ?y ( and ( mso:law.invention.inventor Pendulum_clock ?y ) ( mso:people.person.quotation ?y ?x ) ) )
==================================================
<question id=996>	which season of tv program Outsourced began cast from 9/23/2010
<logical form id=996>	( lambda ?x Exist ?y ( and ( mso:tv.program.regular_cast Outsourced ?y ) ( mso:tv.regular_tv_appearance.from ?y 9/23/2010 ) ( mso:tv.regular_tv_appearance.series_season ?y ?x ) ) )
==================================================
<question id=997>	film with casting director Sabyn Mayfield released when
<logical form id=997>	( lambda ?x Exist ?y ( and ( r-mso:film.film.casting_director Sabyn_Mayfield ?y ) ( mso:film.film.initial_release_date ?y ?x ) ) )
==================================================
<question id=998>	when did Eric Wolford finish his coach career in San Francisco 49ers
<logical form id=998>	( lambda ?x Exist ?y ( and ( mso:sports.team.coach San_Francisco_49ers ?y ) ( mso:sports.sports_team_coach_tenure.coach ?y Eric_Wolford ) ( mso:sports.sports_team_coach_tenure.to ?y ?x ) ) )
==================================================
<question id=999>	soccer player with most international goals
<logical form id=999>	( ArgMax ( lambda ?x ( IsA ?x soccer_player ) ) ( lambda ?x lambda ?y ( mso:soccer.player.total_international_goals ?x ?y ) ) 1 )
==================================================
<question id=1000>	height of tallest locomotive in the world
<logical form id=1000>	( Max ( lambda ?x ( IsA ?x locomotive_class ) ) ( lambda ?x lambda ?y ( mso:rail.locomotive_class.height ?x ?y ) ) 1 )
==================================================
<question id=1001>	the story contributor in film produced by WingNut Films
<logical form id=1001>	( lambda ?x Exist ?y ( and ( r-mso:film.film.production_company WingNut_Films ?y ) ( mso:film.film.story ?y ?x ) ) )
==================================================
<question id=1002>	what is beginnings for Labasa River
<logical form id=1002>	( lambda ?x ( mso:geography.river.origin Labasa_River ?x ) )
==================================================
<question id=1003>	executive producer Jean-Marie Duprez was in film with what art director
<logical form id=1003>	( lambda ?x Exist ?y ( and ( r-mso:film.film.executive_producer Jean-Marie_Duprez ?y ) ( mso:film.film.art_director ?y ?x ) ) )
==================================================
<question id=1004>	what is names of books Crazy Driver wrote
<logical form id=1004>	( lambda ?x ( mso:book.author.works_written Crazy_Driver ?x ) )
==================================================
<question id=1005>	what is symbol of element Unbitrium
<logical form id=1005>	( lambda ?x ( mso:chemistry.chemical_element.symbol Unbitrium ?x ) )
==================================================
<question id=1006>	which is most famous album by Amy Goloby
<logical form id=1006>	( lambda ?x ( mso:music.artist.album Amy_Goloby ?x ) )
==================================================
<question id=1007>	who is the Owner of Vitamin Records
<logical form id=1007>	( lambda ?x Exist ?y ( and ( mso:organization.organization.leadership Vitamin_Records ?y ) ( mso:organization.leadership.role ?y Owner ) ( mso:organization.leadership.person ?y ?x ) ) )
==================================================
<question id=1008>	which is world's highest mountain
<logical form id=1008>	( ArgMax ( lambda ?x ( IsA ?x mountain ) ) ( lambda ?x ( lambda ?y ( mso:geography.mountain.elevation ?x ?y ) ) ) 1 )
==================================================
<question id=1009>	who is Say Hello to Blackjack main characters
<logical form id=1009>	( lambda ?x ( mso:comic_books.series.featured_characters Say_Hello_to_Blackjack ?x ) )
==================================================
<question id=1010>	editor Alan Heim is in movie from what location
<logical form id=1010>	( lambda ?x Exist ?y ( and ( r-mso:film.film.editor Alan_Heim ?y ) ( mso:film.film.country ?y ?x ) ) )
==================================================
<question id=1011>	when is Voyager program started
<logical form id=1011>	( lambda ?x ( mso:spaceflight.space_program.started Voyager_program ?x ) )
==================================================
<question id=1012>	on what date was William Alva Fragar born
<logical form id=1012>	( lambda ?x ( mso:people.person.date_of_birth William_Alva_Fragar ?x ) )
==================================================
<question id=1013>	costume designer in Super 35 movie
<logical form id=1013>	( lambda ?x Exist ?y ( and ( r-mso:film.film.format Super_35 ?y ) ( mso:film.film.costume_designer ?y ?x ) ) )
==================================================
<question id=1014>	track length OzIris
<logical form id=1014>	( lambda ?x ( mso:amusement_parks.roller_coaster.track_length OzIris ?x ) )
==================================================
<question id=1015>	how large is Titania in square miles
<logical form id=1015>	( lambda ?x ( mso:astronomy.celestial_object.surface_area Titania ?x ) )
==================================================
<question id=1016>	Akihiro Gono divisions
<logical form id=1016>	( lambda ?x ( mso:boxing.boxer.weight_division Akihiro_Gono ?x ) )
==================================================
<question id=1017>	Doña Lupe's casting director and El Santos vs. La Tetona Mendoza's actor
<logical form id=1017>	( lambda ?x ( and ( mso:film.film.casting_director Doña_Lupe ?x ) ( mso:film.film.actor El_Santos_vs._La_Tetona_Mendoza ?x ) ) )
==================================================
<question id=1018>	who is kids names Marmaduke D. Kimbrough, Jr
<logical form id=1018>	( lambda ?x ( mso:people.person.children Marmaduke_D._Kimbrough,_Jr ?x ) )
==================================================
<question id=1019>	Aharon Karaoghlanian is in Cyprus Airways as which title
<logical form id=1019>	( lambda ?x Exist ?y ( and ( mso:organization.organization.leadership Cyprus_Airways ?y ) ( mso:organization.leadership.person ?y Aharon_Karaoghlanian ) ( mso:organization.leadership.title ?y ?x ) ) )
==================================================
<question id=1020>	in which film did story writer Carroll Lewis 1832-1898 and art director Bill Brodie work in
<logical form id=1020>	( lambda ?x ( and ( r-mso:film.film.art_director Bill_Brodie ?x ) ( r-mso:film.film.story Carroll_Lewis_1832-1898 ?x ) ) )
==================================================
<question id=1021>	Jessie Arms Botke 's periods
<logical form id=1021>	( lambda ?x ( mso:visual_art.visual_artist.associated_periods_or_movements Jessie_Arms_Botke ?x ) )
==================================================
<question id=1022>	Y&R movie with Rock On 2 soundtrack
<logical form id=1022>	( lambda ?x ( and ( mso:film.genre.film Y&R ?x ) ( mso:music.soundtrack.film Rock_On_2 ?x ) ) )
==================================================
<question id=1023>	20th Century Fox Television produced what film with story writer SETH MACFARLANE
<logical form id=1023>	( lambda ?x ( and ( r-mso:film.film.production_company 20th_Century_Fox_Television ?x ) ( r-mso:film.film.story SETH_MACFARLANE ?x ) ) )
==================================================
<question id=1024>	what is mean orbital speed 109 Felicitas
<logical form id=1024>	( lambda ?x ( mso:astronomy.orbital_relationship.mean_orbital_speed 109_Felicitas ?x ) )
==================================================
<question id=1025>	Latin American studies was taken as a minor by Rick Loomis in which university
<logical form id=1025>	( lambda ?x Exist ?y ( and ( mso:people.person.education Rick_Loomis ?y ) ( mso:education.education.minor ?y Latin_American_studies ) ( mso:education.education.educational_institution ?y ?x ) ) )
==================================================
<question id=1026>	directors of Collegium Maius
<logical form id=1026>	( lambda ?x ( mso:architecture.museum.director Collegium_Maius ?x ) )
==================================================
<question id=1027>	editor Gerald B. Greenberg and casting director Vic Ramos were in which film
<logical form id=1027>	( lambda ?x ( and ( r-mso:film.film.casting_director Vic_Ramos ?x ) ( r-mso:film.film.editor Gerald_B._Greenberg ?x ) ) )
==================================================
<question id=1028>	who directed the film that was edited by Richard Chew
<logical form id=1028>	( lambda ?x Exist ?y ( and ( r-mso:film.film.editor Richard_Chew ?y ) ( mso:film.film.director ?y ?x ) ) )
==================================================
<question id=1029>	Justin Edwards movie whose director is Paul King
<logical form id=1029>	( lambda ?x ( and ( mso:film.actor.film Justin_Edwards ?x ) ( mso:film.director.film Paul_King ?x ) ) )
==================================================
<question id=1030>	where is editor Richard A. Harris ’s movie filmed
<logical form id=1030>	( lambda ?x Exist ?y ( and ( r-mso:film.film.editor Richard_A._Harris ?y ) ( mso:film.film.location ?y ?x ) ) )
==================================================
<question id=1031>	how many kilos is "Everybody Needs A Best Friend" from Ted story writer
<logical form id=1031>	( lambda ?x Exist ?y ( and ( mso:film.film.writer "Everybody_Needs_A_Best_Friend"_from_Ted ?y ) ( mso:people.person.weight ?y ?x ) ) )
==================================================
<question id=1032>	Jean Doucet parents
<logical form id=1032>	( lambda ?x ( mso:people.person.parent Jean_Doucet ?x ) )
==================================================
<question id=1033>	what's the name of the parents of the film director of Justice League
<logical form id=1033>	( lambda ?x Exist ?y ( and ( mso:film.film.director Justice_League ?y ) ( mso:people.person.parent ?y ?x ) ) )
==================================================
<question id=1034>	Swaziland country code number
<logical form id=1034>	( lambda ?x ( mso:location.sovereign.calling_code Swaziland ?x ) )
==================================================
<question id=1035>	what is VMS Eve aircraft model
<logical form id=1035>	( lambda ?x ( mso:aviation.aircraft.aircraft_model VMS_Eve ?x ) )
==================================================
<question id=1036>	number of hit by pitches Larry McWilliams had on 1989 Major League Baseball Season
<logical form id=1036>	( lambda ?x Exist ?y ( and ( mso:baseball.player.batting_statistics Larry_McWilliams ?y ) ( mso:baseball.batting_statistics.season ?y 1989_Major_League_Baseball_Season ) ( mso:baseball.batting_statistics.hit_by_pitch ?y ?x ) ) )
==================================================
<question id=1037>	in 2000 Major League Baseball season how much sacrifice hits did Danny Kolb
<logical form id=1037>	( lambda ?x Exist ?y ( and ( mso:baseball.player.batting_statistics Danny_Kolb ?y ) ( mso:baseball.batting_statistics.season ?y 2000_Major_League_Baseball_season ) ( mso:baseball.batting_statistics.sacrifice_hits ?y ?x ) ) )
==================================================
<question id=1038>	how tall is the first ascender of Imja Tse
<logical form id=1038>	( lambda ?x Exist ?y ( and ( mso:geography.mountain.first_ascenders Imja_Tse ?y ) ( mso:people.person.height ?y ?x ) ) )
==================================================
<question id=1039>	screenwriters of movie Porträtt av en flykting
<logical form id=1039>	( lambda ?x ( mso:film.film.writer Porträtt_av_en_flykting ?x ) )
==================================================
<question id=1040>	what movie is directed by Lynne Ramsay and has Student #1 character
<logical form id=1040>	( lambda ?x ( and ( mso:film.director.film Lynne_Ramsay ?x ) ( mso:film.character.film Student_#1 ?x ) ) )
==================================================
<question id=1041>	Mississippi Highway 305 is how long
<logical form id=1041>	( lambda ?x ( mso:transportation.road.length Mississippi_Highway_305 ?x ) )
==================================================
<question id=1042>	what is Sophia Petrillo 's place of births
<logical form id=1042>	( lambda ?x ( mso:fictional_universe.character.place_of_birth Sophia_Petrillo ?x ) )
==================================================
<question id=1043>	which producer is in film with cinematographer Amy Vincent
<logical form id=1043>	( lambda ?x Exist ?y ( and ( r-mso:film.film.cinematographer Amy_Vincent ?y ) ( mso:film.film.producer ?y ?x ) ) )
==================================================
<question id=1044>	what is New Hampshire Route 112 's cities
<logical form id=1044>	( lambda ?x ( mso:transportation.road.major_cities New_Hampshire_Route_112 ?x ) )
==================================================
<question id=1045>	what’s the date of death of the artwork artist of "Chim Chim Cher-ee" from Mary Poppins
<logical form id=1045>	( lambda ?x Exist ?y ( and ( mso:visual_art.artwork.artist "Chim_Chim_Cher-ee"_from_Mary_Poppins ?y ) ( mso:people.deceased_person.date_of_death ?y ?x ) ) )
==================================================
<question id=1046>	total fatalities of Hurricane Naomi
<logical form id=1046>	( lambda ?x ( mso:meteorology.tropical_cyclone.total_fatalities Hurricane_Naomi ?x ) )
==================================================
<question id=1047>	when is Ultimate Poker (2012) date of release
<logical form id=1047>	( lambda ?x ( mso:cvg.computer_videogame.release_date Ultimate_Poker_(2012) ?x ) )
==================================================
<question id=1048>	what is practitioners Kendo
<logical form id=1048>	( lambda ?x ( mso:martial_arts.martial_art.well_known_practitioner Kendo ?x ) )
==================================================
<question id=1049>	who wrote film with art director Stephen Goosson
<logical form id=1049>	( lambda ?x Exist ?y ( and ( r-mso:film.film.art_director Stephen_Goosson ?y ) ( mso:film.film.writer ?y ?x ) ) )
==================================================
<question id=1050>	Korea calling country code
<logical form id=1050>	( lambda ?x ( mso:location.sovereign.calling_code Korea ?x ) )
==================================================
<question id=1051>	major U.S. Route 30 in Indiana cities
<logical form id=1051>	( lambda ?x ( mso:transportation.road.major_cities U.S._Route_30_in_Indiana ?x ) )
==================================================
<question id=1052>	Zhijinghe River Bridge 's longest section is how long
<logical form id=1052>	( lambda ?x ( mso:transportation.bridge.longest_span Zhijinghe_River_Bridge ?x ) )
==================================================
<question id=1053>	what is rated of film The Best by Private 92: Fucking with the 3 of Them
<logical form id=1053>	( lambda ?x ( mso:film.film.rating The_Best_by_Private_92:_Fucking_with_the_3_of_Them ?x ) )
==================================================
<question id=1054>	what is judicial capitals Jharkhand
<logical form id=1054>	( lambda ?x ( mso:location.location.judicial_capital Jharkhand ?x ) )
==================================================
<question id=1055>	the prequel of National Lampoon s Christmas Vacation was released on which day
<logical form id=1055>	( lambda ?x Exist ?y ( and ( mso:film.film.prequel National_Lampoon_s_Christmas_Vacation ?y ) ( mso:film.film.initial_release_date ?y ?x ) ) )
==================================================
<question id=1056>	actor starred in Ban the Sadist Videos! and created Dolly
<logical form id=1056>	( lambda ?x ( and ( mso:film.film.actor Ban_the_Sadist_Videos! ?x ) ( mso:tv.program.program_creator Dolly ?x ) ) )
==================================================
<question id=1057>	how tall Doru Nicolae
<logical form id=1057>	( lambda ?x ( mso:people.person.height Doru_Nicolae ?x ) )
==================================================
<question id=1058>	who designed costumes in Super 35 film
<logical form id=1058>	( lambda ?x Exist ?y ( and ( r-mso:film.film.format Super_35 ?y ) ( mso:film.film.costume_designer ?y ?x ) ) )
==================================================
<question id=1059>	Walter Thornburg education
<logical form id=1059>	( lambda ?x ( mso:fictional_universe.character.education Walter_Thornburg ?x ) )
==================================================
<question id=1060>	films Kanagal Prabhakara Sastry was director of
<logical form id=1060>	( lambda ?x ( mso:film.director.film Kanagal_Prabhakara_Sastry ?x ) )
==================================================
<question id=1061>	Catherine Marie Thomas designed costumes in film with what casting director
<logical form id=1061>	( lambda ?x Exist ?y ( and ( r-mso:film.film.costume_designer Catherine_Marie_Thomas ?y ) ( mso:film.film.casting_director ?y ?x ) ) )
==================================================
<question id=1062>	what is popular list of book of R. S. J. Clarke
<logical form id=1062>	( lambda ?x ( mso:book.author.works_written R._S._J._Clarke ?x ) )
==================================================
<question id=1063>	how long a year on 414 Liriope
<logical form id=1063>	( lambda ?x ( mso:astronomy.orbital_relationship.orbital_period 414_Liriope ?x ) )
==================================================
<question id=1064>	in Banshee Origins who was casted from 1/11/2013
<logical form id=1064>	( lambda ?x Exist ?y ( and ( mso:tv.program.regular_cast Banshee_Origins ?y ) ( mso:tv.regular_tv_appearance.from ?y 1/11/2013 ) ( mso:tv.regular_tv_appearance.actor ?y ?x ) ) )
==================================================
<question id=1065>	how many calories does a Doritos Jacked Test Flavor: 2653 - #2 Blue Tortilla Chips have
<logical form id=1065>	( lambda ?x ( mso:food.food.energy Doritos_Jacked_Test_Flavor:_2653_-_#2_Blue_Tortilla_Chips ?x ) )
==================================================
<question id=1066>	what is Crawford and Co Building architecture style
<logical form id=1066>	( lambda ?x ( mso:architecture.structure.style Crawford_and_Co_Building ?x ) )
==================================================
<question id=1067>	Kill Bill Vol. 1 costume designer has which profession
<logical form id=1067>	( lambda ?x Exist ?y ( and ( mso:film.film.costume_designer Kill_Bill_Vol._1 ?y ) ( mso:people.person.profession ?y ?x ) ) )
==================================================
<question id=1068>	what is formed 1876 San Felipe hurricane
<logical form id=1068>	( lambda ?x ( mso:meteorology.tropical_cyclone.formed 1876_San_Felipe_hurricane ?x ) )
==================================================
<question id=1069>	season in which Mike Smithson got 0.0 slugging pct
<logical form id=1069>	( lambda ?x Exist ?y ( and ( mso:baseball.player.batting_statistics Mike_Smithson ?y ) ( mso:baseball.batting_statistics.slugging_pct ?y 0.0 ) ( mso:baseball.batting_statistics.season ?y ?x ) ) )
==================================================
<question id=1070>	what is well-known practitioners Tenjin Shin'yō-ryū
<logical form id=1070>	( lambda ?x ( mso:martial_arts.martial_art.well_known_practitioner Tenjin_Shin'yō-ryū ?x ) )
==================================================
<question id=1071>	Orrin Ford 's children name
<logical form id=1071>	( lambda ?x ( mso:people.person.children Orrin_Ford ?x ) )
==================================================
<question id=1072>	how much calories are in Lean Cuisine Simple Favorites, Classic Macaroni & Beef, frozen
<logical form id=1072>	( lambda ?x ( mso:food.food.energy Lean_Cuisine_Simple_Favorites,_Classic_Macaroni_&_Beef,_frozen ?x ) )
==================================================
<question id=1073>	how many sacrifice hits was done by Tom Miller when he was in Boston Braves
<logical form id=1073>	( lambda ?x Exist ?y ( and ( mso:baseball.player.batting_statistics Tom_Miller ?y ) ( mso:baseball.batting_statistics.team ?y Boston_Braves ) ( mso:baseball.batting_statistics.sacrifice_hits ?y ?x ) ) )
==================================================
<question id=1074>	when is American Popular Song with Alec Wilder and Friends 's year of last broadcast
<logical form id=1074>	( lambda ?x ( mso:radio.radio_program.final_broadcast American_Popular_Song_with_Alec_Wilder_and_Friends ?x ) )
==================================================
<question id=1075>	stadium at which Dean Cokinos coaches his team
<logical form id=1075>	( lambda ?x Exist ?y ( and ( mso:american_football.coach.current_team_head_coached Dean_Cokinos ?y ) ( mso:sports.team.facility ?y ?x ) ) )
==================================================
<question id=1076>	El pasajero clandestino 's composers
<logical form id=1076>	( lambda ?x ( mso:film.film.music El_pasajero_clandestino ?x ) )
==================================================
<question id=1077>	Black Eagle Brewery 's architecture companies
<logical form id=1077>	( lambda ?x ( mso:architecture.structure.firm Black_Eagle_Brewery ?x ) )
==================================================
<question id=1078>	Suresh Raina team facility
<logical form id=1078>	( lambda ?x Exist ?y ( and ( mso:sports.team_owner.teams_owned Suresh_Raina ?y ) ( mso:sports.team.facility ?y ?x ) ) )
==================================================
<question id=1079>	the author of the book Strange Case of Dr Jekyll and MR Hyde...'s cause of death
<logical form id=1079>	( lambda ?x Exist ?y ( and ( mso:book.written_work.author Strange_Case_of_Dr_Jekyll_and_MR_Hyde... ?y ) ( mso:people.deceased_person.preferred_cause_of_death ?y ?x ) ) )
==================================================
<question id=1080>	quantity of sacrifice flies Lee Stange got in Indians
<logical form id=1080>	( lambda ?x Exist ?y ( and ( mso:baseball.player.batting_statistics Lee_Stange ?y ) ( mso:baseball.batting_statistics.team ?y Indians ) ( mso:baseball.batting_statistics.sacrifice_flies ?y ?x ) ) )
==================================================
<question id=1081>	melting temperatures of Iodine
<logical form id=1081>	( lambda ?x ( mso:chemistry.chemical_element.melting_point Iodine ?x ) )
==================================================
<question id=1082>	where was the film directed by Rudolf Ising set
<logical form id=1082>	( lambda ?x Exist ?y ( and ( mso:film.director.film Rudolf_Ising ?y ) ( mso:film.film.location ?y ?x ) ) )
==================================================
<question id=1083>	what is date of marriage of phan thi kim phuc
<logical form id=1083>	( lambda ?x Exist ?y ( and ( mso:people.person.marriage phan_thi_kim_phuc ?y ) ( mso:people.marriage.type ?y marriage ) ( mso:time.event.start_date ?y ?x ) ) )
==================================================
<question id=1084>	what is Finsevatnet shore length
<logical form id=1084>	( lambda ?x ( mso:geography.lake.shore_length Finsevatnet ?x ) )
==================================================
<question id=1085>	what’s the nationality of the astronauts in the Mercury-Atlas 6 space mission
<logical form id=1085>	( lambda ?x Exist ?y ( and ( mso:spaceflight.space_mission.astronauts Mercury-Atlas_6 ?y ) ( mso:people.person.nationality_adjectival ?y ?x ) ) )
==================================================
<question id=1086>	who is authors for A dual role for planar cell polarity genes in ciliated cells.
<logical form id=1086>	( lambda ?x ( mso:book.written_work.author A_dual_role_for_planar_cell_polarity_genes_in_ciliated_cells. ?x ) )
==================================================
<question id=1087>	which is processors Acer Swift
<logical form id=1087>	( lambda ?x ( mso:computer.computer.processor Acer_Swift ?x ) )
==================================================
<question id=1088>	Tyler Perry’s film first performance date
<logical form id=1088>	( lambda ?x Exist ?y ( and ( mso:film.writer.film Tyler_Perry ?y ) ( mso:theater.play.date_of_first_performance ?y ?x ) ) )
==================================================
<question id=1089>	Linda Schuyler is executive producer with which film director
<logical form id=1089>	( lambda ?x Exist ?y ( and ( r-mso:film.film.executive_producer Linda_Schuyler ?y ) ( mso:film.film.director ?y ?x ) ) )
==================================================
<question id=1090>	weight of the actor of the movie Jumanji: Welcome to the Jungle
<logical form id=1090>	( lambda ?x Exist ?y ( and ( mso:film.film.actor Jumanji:_Welcome_to_the_Jungle ?y ) ( mso:people.person.weight ?y ?x ) ) )
==================================================
<question id=1091>	which film included the music Baby, It's Cold Outside (Glee Cast Version)
<logical form id=1091>	( lambda ?x Exist ?y ( and ( mso:music.composition.lyricist Baby,_It's_Cold_Outside_(Glee_Cast_Version) ?y ) ( mso:film.writer.film ?y ?x ) ) )
==================================================
<question id=1092>	movie made by the artist of Ghost Busters (1984)
<logical form id=1092>	( lambda ?x Exist ?y ( and ( mso:visual_art.artwork.artist Ghost_Busters_(1984) ?y ) ( mso:film.producer.film ?y ?x ) ) )
==================================================
<question id=1093>	Spider-Man [Ultra HD] film producer preferred cause of death
<logical form id=1093>	( lambda ?x Exist ?y ( and ( mso:film.film.producer Spider-Man_[Ultra_HD] ?y ) ( mso:people.deceased_person.preferred_cause_of_death ?y ?x ) ) )
==================================================
<question id=1094>	which is Countdown to Carmageddon: The 405 Closure 's mpaa rating
<logical form id=1094>	( lambda ?x ( mso:film.film.rating Countdown_to_Carmageddon:_The_405_Closure ?x ) )
==================================================
<question id=1095>	Manny Jasus albums all
<logical form id=1095>	( lambda ?x ( mso:music.artist.album Manny_Jasus ?x ) )
==================================================
<question id=1096>	what is name of Doc Martin theme
<logical form id=1096>	( lambda ?x ( mso:tv.program.theme_song Doc_Martin ?x ) )
==================================================
<question id=1097>	release day for MS-DOS 3.0
<logical form id=1097>	( lambda ?x ( mso:computer.operating_system.release_date MS-DOS_3.0 ?x ) )
==================================================
<question id=1098>	Adrian Adolph Greenberg was costume designer in movie from where
<logical form id=1098>	( lambda ?x Exist ?y ( and ( r-mso:film.film.costume_designer Adrian_Adolph_Greenberg ?y ) ( mso:film.film.country ?y ?x ) ) )
==================================================
<question id=1099>	how long is Rasova River
<logical form id=1099>	( lambda ?x ( mso:geography.river.length Rasova_River ?x ) )
==================================================
<question id=1100>	Club Atlético Ciclón competitions wons
<logical form id=1100>	( lambda ?x ( mso:award.competitor.competitions_won Club_Atlético_Ciclón ?x ) )
==================================================
<question id=1101>	Nil by Mouth 's casting director's name
<logical form id=1101>	( lambda ?x ( mso:film.film.casting_director Nil_by_Mouth ?x ) )
==================================================
<question id=1102>	who was the cinematographer in Aliens Of The Deep and also created the character Kyle Reese
<logical form id=1102>	( lambda ?x ( and ( mso:fictional_universe.character.creator Kyle_Reese ?x ) ( mso:film.film.cinematographer Aliens_Of_The_Deep ?x ) ) )
==================================================
<question id=1103>	what is Darmstadtium 's discovery date
<logical form id=1103>	( lambda ?x ( mso:chemistry.chemical_element.discovery_date Darmstadtium ?x ) )
==================================================
<question id=1104>	PRISMA date launched
<logical form id=1104>	( lambda ?x ( mso:spaceflight.satellite.launch_date PRISMA ?x ) )
==================================================
<question id=1105>	what is names used for Sportsnet Pacific
<logical form id=1105>	( lambda ?x ( mso:tv.network.former_names Sportsnet_Pacific ?x ) )
==================================================
<question id=1106>	Olav Solgaard participated in the Stanford Network for Translational Research in Optical Imaging from which date
<logical form id=1106>	( lambda ?x Exist ?y ( and ( mso:projects.project.project_participation Stanford_Network_for_Translational_Research_in_Optical_Imaging ?y ) ( mso:projects.project_participation.project_participant ?y Olav_Solgaard ) ( mso:projects.project_participation.from_date ?y ?x ) ) )
==================================================
<question id=1107>	Pen-y-Pass height
<logical form id=1107>	( lambda ?x ( mso:geography.mountain_pass.elevation Pen-y-Pass ?x ) )
==================================================
<question id=1108>	Brian Sipe played at 1/1/1983 for which team
<logical form id=1108>	( lambda ?x Exist ?y ( and ( mso:sports.pro_athlete.team Brian_Sipe ?y ) ( mso:sports.sports_team_roster.to ?y 1/1/1983 ) ( mso:sports.sports_team_roster.team ?y ?x ) ) )
==================================================
<question id=1109>	date of death of the designer of Grand Theatre, Wolverhampton
<logical form id=1109>	( lambda ?x Exist ?y ( and ( mso:architecture.structure.architect Grand_Theatre,_Wolverhampton ?y ) ( mso:people.deceased_person.date_of_death ?y ?x ) ) )
==================================================
<question id=1110>	what is rotation rate Polaris A
<logical form id=1110>	( lambda ?x ( mso:astronomy.star.rotation Polaris_A ?x ) )
==================================================
<question id=1111>	what's the height of the engineer of Rouzat Viaduct
<logical form id=1111>	( lambda ?x Exist ?y ( and ( mso:architecture.structure.engineer Rouzat_Viaduct ?y ) ( mso:people.person.height ?y ?x ) ) )
==================================================
<question id=1112>	Member of the Pennsylvania House of Representatives of PA government is represented by whom
<logical form id=1112>	( lambda ?x Exist ?y ( and ( mso:government.governmental_jurisdiction.governing_officials PA ?y ) ( mso:government.position_held.office_or_title ?y Member_of_the_Pennsylvania_House_of_Representatives ) ( mso:government.position_held.district_represented ?y ?x ) ) )
==================================================
<question id=1113>	what film has Super 35 format and cinematographer Andrew Lesnie
<logical form id=1113>	( lambda ?x ( and ( r-mso:film.film.format Super_35 ?x ) ( r-mso:film.film.cinematographer Andrew_Lesnie ?x ) ) )
==================================================
<question id=1114>	what is drug class for Potassium Phosphate, Monobasic, Sodium Phosphate, Monobasic
<logical form id=1114>	( lambda ?x ( mso:medicine.drug.drug_class Potassium_Phosphate,_Monobasic,_Sodium_Phosphate,_Monobasic ?x ) )
==================================================
<question id=1115>	what is football position for Brian Cahill
<logical form id=1115>	( lambda ?x ( mso:american_football.player.position Brian_Cahill ?x ) )
==================================================
<question id=1116>	writer book Radial artery intima-media thickness regresses after secondary prevention interventions in patients’ post-acute coronary syndrome and is associated with cardiac and kidney biomarkers
<logical form id=1116>	( lambda ?x ( mso:book.written_work.author Radial_artery_intima-media_thickness_regresses_after_secondary_prevention_interventions_in_patients’_post-acute_coronary_syndrome_and_is_associated_with_cardiac_and_kidney_biomarkers ?x ) )
==================================================
<question id=1117>	what is premiere for Pistruiatul
<logical form id=1117>	( lambda ?x ( mso:tv.program.air_date_of_first_episode Pistruiatul ?x ) )
==================================================
<question id=1118>	which title did editor Corby Kummer edit in The Atlantic
<logical form id=1118>	( lambda ?x Exist ?y ( and ( mso:book.periodical.editorial_staff The_Atlantic ?y ) ( mso:book.editorial_tenure.editor ?y Corby_Kummer ) ( mso:book.editorial_tenure.title ?y ?x ) ) )
==================================================
<question id=1119>	film directors of More Than a Handful 12
<logical form id=1119>	( lambda ?x ( mso:film.film.director More_Than_a_Handful_12 ?x ) )
==================================================
<question id=1120>	what's the color of the film starring Piglet
<logical form id=1120>	( lambda ?x Exist ?y ( and ( mso:film.character.film Piglet ?y ) ( mso:film.film.color ?y ?x ) ) )
==================================================
<question id=1121>	what is CANT Z.506 's date of introduction
<logical form id=1121>	( lambda ?x ( mso:aviation.aircraft_model.introduced CANT_Z.506 ?x ) )
==================================================
<question id=1122>	what is China Standard Time 's offset
<logical form id=1122>	( lambda ?x ( mso:time.time_zone.offset_from_uct China_Standard_Time ?x ) )
==================================================
<question id=1123>	who directed art in movie with editor Joel Negron
<logical form id=1123>	( lambda ?x Exist ?y ( and ( r-mso:film.film.editor Joel_Negron ?y ) ( mso:film.film.art_director ?y ?x ) ) )
==================================================
<question id=1124>	music directors of Sanderson Country
<logical form id=1124>	( lambda ?x ( mso:film.film.music Sanderson_Country ?x ) )
==================================================
<question id=1125>	Roman Zozulya's career start at which date as an Futbol player
<logical form id=1125>	( lambda ?x Exist ?y ( and ( mso:sports.pro_athlete.sports_played_professionally Roman_Zozulya ?y ) ( mso:sports.pro_sports_played.sport ?y Futbol ) ( mso:sports.pro_sports_played.career_start ?y ?x ) ) )
==================================================
<question id=1126>	who wrote the Guarded, Season 9 and Firefly: Main Title lyric
<logical form id=1126>	( lambda ?x ( and ( mso:book.written_work.author Guarded,_Season_9 ?x ) ( mso:music.composition.lyricist Firefly:_Main_Title ?x ) ) )
==================================================
<question id=1127>	who was story writer that worked with art director Dorothée Smith
<logical form id=1127>	( lambda ?x Exist ?y ( and ( r-mso:film.film.art_director Dorothée_Smith ?y ) ( mso:film.film.writer ?y ?x ) ) )
==================================================
<question id=1128>	Mike Fox was cinematographer for what film with executive producer Norm Waitt
<logical form id=1128>	( lambda ?x ( and ( r-mso:film.film.cinematographer Mike_Fox ?x ) ( r-mso:film.film.executive_producer Norm_Waitt ?x ) ) )
==================================================
<question id=1129>	which did Strathmore Wheatland Kings stop being a Head coach
<logical form id=1129>	( lambda ?x Exist ?y ( and ( mso:sports.team.coach Strathmore_Wheatland_Kings ?y ) ( mso:sports.sports_team_coach_tenure.position ?y Head_coach ) ( mso:sports.sports_team_coach_tenure.to ?y ?x ) ) )
==================================================
<question id=1130>	what was soundtrack of film with cinematographer Andrzej Sekula
<logical form id=1130>	( lambda ?x Exist ?y ( and ( r-mso:film.film.cinematographer Andrzej_Sekula ?y ) ( mso:film.film.soundtrack ?y ?x ) ) )
==================================================
<question id=1131>	most popular Alice Mak comics
<logical form id=1131>	( lambda ?x ( mso:comic_books.creator.series Alice_Mak ?x ) )
==================================================
<question id=1132>	weight of the actor of the movie It
<logical form id=1132>	( lambda ?x Exist ?y ( and ( mso:film.film.actor It ?y ) ( mso:people.person.weight ?y ?x ) ) )
==================================================
<question id=1133>	the sequel of the film 8213: Gacy House/Paranormal Entity 2's language
<logical form id=1133>	( lambda ?x Exist ?y ( and ( mso:film.film.sequel 8213:_Gacy_House/Paranormal_Entity_2 ?y ) ( mso:film.film.language ?y ?x ) ) )
==================================================
<question id=1134>	genres The Ballot-o-Maniac
<logical form id=1134>	( lambda ?x ( mso:film.film.genre The_Ballot-o-Maniac ?x ) )
==================================================
<question id=1135>	what's the name of the film art director in which ROSE MCGOWAN acted
<logical form id=1135>	( lambda ?x Exist ?y ( and ( mso:film.actor.film ROSE_MCGOWAN ?y ) ( mso:film.film.art_director ?y ?x ) ) )
==================================================
<question id=1136>	when is beginning date Ahmedabad–Mumbai Main Line
<logical form id=1136>	( lambda ?x ( mso:rail.railway.opened Ahmedabad–Mumbai_Main_Line ?x ) )
==================================================
<question id=1137>	what is North Florida Ospreys women's basketball 's conference
<logical form id=1137>	( lambda ?x ( mso:basketball.team.conference North_Florida_Ospreys_women's_basketball ?x ) )
==================================================
<question id=1138>	how much does director of The Brave weigh
<logical form id=1138>	( lambda ?x Exist ?y ( and ( mso:film.film.director The_Brave ?y ) ( mso:biology.organism.weight_kg ?y ?x ) ) )
==================================================
<question id=1139>	Lago di Mezzola 's area measurement
<logical form id=1139>	( lambda ?x ( mso:geography.body_of_water.surface_area Lago_di_Mezzola ?x ) )
==================================================
<question id=1140>	how many meters is costume designer in The Spirit of '76
<logical form id=1140>	( lambda ?x Exist ?y ( and ( mso:film.film.costume_designer The_Spirit_of_'76 ?y ) ( mso:biology.organism.height_meters ?y ?x ) ) )
==================================================
<question id=1141>	musical scale of Baby, It’s Cold Outside
<logical form id=1141>	( lambda ?x ( mso:music.composition.musical_scale Baby,_It’s_Cold_Outside ?x ) )
==================================================
<question id=1142>	game 8Realms 's game developers
<logical form id=1142>	( lambda ?x ( mso:cvg.game_version.developer 8Realms ?x ) )
==================================================
<question id=1143>	in which country was Bad Taste filmed and the boat Ragtime was built
<logical form id=1143>	( lambda ?x ( and ( mso:boats.ship.place_built Ragtime ?x ) ( mso:film.film.country Bad_Taste ?x ) ) )
==================================================
<question id=1144>	which is famous book authored by M.D. Palmer Michael
<logical form id=1144>	( lambda ?x ( mso:book.author.works_written M.D._Palmer_Michael ?x ) )
==================================================
<question id=1145>	soundtrack composers of movie Mit besten Empfehlungen
<logical form id=1145>	( lambda ?x ( mso:film.film.music Mit_besten_Empfehlungen ?x ) )
==================================================
<question id=1146>	who was story writer in movie with editor Billy Simpson
<logical form id=1146>	( lambda ?x Exist ?y ( and ( r-mso:film.film.editor Billy_Simpson ?y ) ( mso:film.film.writer ?y ?x ) ) )
==================================================
<question id=1147>	what's the nationality of the Daytona IntlSpeedway' architect
<logical form id=1147>	( lambda ?x Exist ?y ( and ( mso:architecture.structure.architect Daytona_IntlSpeedway ?y ) ( mso:people.person.nationality_adjectival ?y ?x ) ) )
==================================================
<question id=1148>	Hello 2014 - House Edition musician
<logical form id=1148>	( lambda ?x ( mso:music.album.artist Hello_2014_-_House_Edition ?x ) )
==================================================
<question id=1149>	how many time was Matt Flynn intercepted at the 2009 NFL season
<logical form id=1149>	( lambda ?x Exist ?y ( and ( mso:american_football.player.player_passing_statistics Matt_Flynn ?y ) ( mso:american_football.player_passing_statistics.season ?y 2009_NFL_season ) ( mso:american_football.player_passing_statistics.interceptions ?y ?x ) ) )
==================================================
<question id=1150>	Die toten Augen 's date of first performance
<logical form id=1150>	( lambda ?x ( mso:opera.opera.date_of_first_performance Die_toten_Augen ?x ) )
==================================================
<question id=1151>	parent of Jan Lee and creator of Sandman character
<logical form id=1151>	( lambda ?x ( and ( mso:people.person.parent Jan_Lee ?x ) ( mso:comic_books.character.creator Sandman ?x ) ) )
==================================================
<question id=1152>	who is editor of movie Death to the Seveth Power
<logical form id=1152>	( lambda ?x ( mso:film.film.editor Death_to_the_Seveth_Power ?x ) )
==================================================
<question id=1153>	who is scriptwriter movie Night of Violence
<logical form id=1153>	( lambda ?x ( mso:film.film.writer Night_of_Violence ?x ) )
==================================================
<question id=1154>	who is music composers Kaulah
<logical form id=1154>	( lambda ?x ( mso:film.film.music Kaulah ?x ) )
==================================================
<question id=1155>	chemical elements Nonmetal
<logical form id=1155>	( lambda ?x ( mso:chemistry.chemical_series.chemical_element Nonmetal ?x ) )
==================================================
<question id=1156>	what is White Castle Double Bacon Jalapeno Cheese Slider calorie
<logical form id=1156>	( lambda ?x ( mso:food.food.energy White_Castle_Double_Bacon_Jalapeno_Cheese_Slider ?x ) )
==================================================
<question id=1157>	what is mascot Fayetteville High School
<logical form id=1157>	( lambda ?x ( mso:education.educational_institution.school_mascot Fayetteville_High_School ?x ) )
==================================================
<question id=1158>	Krypton-91 's half life
<logical form id=1158>	( lambda ?x ( mso:chemistry.isotope.half_life Krypton-91 ?x ) )
==================================================
<question id=1159>	how much does Journey 2: The Mysterious Island (2012) producer weigh
<logical form id=1159>	( lambda ?x Exist ?y ( and ( mso:film.film.producer Journey_2:_The_Mysterious_Island_(2012) ?y ) ( mso:biology.organism.weight_kg ?y ?x ) ) )
==================================================
<question id=1160>	when is founding date for museum Musee Rude
<logical form id=1160>	( lambda ?x ( mso:architecture.museum.established Musee_Rude ?x ) )
==================================================
<question id=1161>	uniform colors of CH Collado Villalba
<logical form id=1161>	( lambda ?x ( mso:sports.team.color CH_Collado_Villalba ?x ) )
==================================================
<question id=1162>	Johannes Zeiler 's place of birth
<logical form id=1162>	( lambda ?x ( mso:biology.organism.place_of_birth Johannes_Zeiler ?x ) )
==================================================
<question id=1163>	what is character Tam O'Shanter
<logical form id=1163>	( lambda ?x ( mso:book.poem.poem_character Tam_O'Shanter ?x ) )
==================================================
<question id=1164>	film Tales from the Wild 's rated
<logical form id=1164>	( lambda ?x ( mso:film.film.rating Tales_from_the_Wild ?x ) )
==================================================
<question id=1165>	platforms of Gods & Heroes: Rome Rising (Collector's Edition)
<logical form id=1165>	( lambda ?x ( mso:cvg.computer_videogame.platform Gods_&_Heroes:_Rome_Rising_(Collector's_Edition) ?x ) )
==================================================
<question id=1166>	who are the competitors of SpaIN in 2012 Summer Paralympics
<logical form id=1166>	( lambda ?x Exist ?y ( and ( mso:sports.multi_event_tournament.competitor_competition_relationship 2012_Summer_Paralympics ?y ) ( mso:sports.competitor_competition_relationship.country ?y SpaIN ) ( mso:sports.competitor_competition_relationship.competitor ?y ?x ) ) )
==================================================
<question id=1167>	popular discography God Warriors
<logical form id=1167>	( lambda ?x ( mso:music.artist.album God_Warriors ?x ) )
==================================================
<question id=1168>	what was soundtrack in R. Rodriguez written film
<logical form id=1168>	( lambda ?x Exist ?y ( and ( r-mso:film.film.story R._Rodriguez ?y ) ( mso:film.film.soundtrack ?y ?x ) ) )
==================================================
<question id=1169>	what is weight of executive producer in The Others (2001)
<logical form id=1169>	( lambda ?x Exist ?y ( and ( mso:film.film.executive_producer The_Others_(2001) ?y ) ( mso:biology.organism.weight_kg ?y ?x ) ) )
==================================================
<question id=1170>	team manager for sultanes de monterrey
<logical form id=1170>	( lambda ?x Exist ?y ( and ( mso:sports.team.coach sultanes_de_monterrey ?y ) ( mso:sports.sports_team_coach_tenure.position ?y ?x ) ( mso:sports.sports_team_coach_tenure.coach ?y ?x ) ) )
==================================================
<question id=1171>	whose work, Almost English was nominated for the Booker Prize
<logical form id=1171>	( lambda ?x Exist ?y ( and ( mso:award.category.long_list_nomination Booker_Prize ?y ) ( mso:award.long_list_nomination.nominated_work ?y Almost_English ) ( mso:award.long_list_nomination.nominee ?y ?x ) ) )
==================================================
<question id=1172>	who directs casting in movie with J. Michael Riva as art director
<logical form id=1172>	( lambda ?x Exist ?y ( and ( r-mso:film.film.art_director J._Michael_Riva ?y ) ( mso:film.film.casting_director ?y ?x ) ) )
==================================================
<question id=1173>	architect of park Super Slide
<logical form id=1173>	( lambda ?x Exist ?y ( and ( mso:amusement_parks.ride.park Super_Slide ?y ) ( mso:architecture.structure.architect ?y ?x ) ) )
==================================================
<question id=1174>	which name is governmental body which held Brazil from 1/1/2007
<logical form id=1174>	( lambda ?x Exist ?y ( and ( mso:government.governmental_jurisdiction.governing_officials Brazil ?y ) ( mso:government.position_held.from ?y 1/1/2007 ) ( mso:government.position_held.governmental_body ?y ?x ) ) )
==================================================
<question id=1175>	height of More Things That Happened director
<logical form id=1175>	( lambda ?x Exist ?y ( and ( mso:film.film.director More_Things_That_Happened ?y ) ( mso:people.person.height ?y ?x ) ) )
==================================================
<question id=1176>	when did William Long start his leadership at The Church of England
<logical form id=1176>	( lambda ?x Exist ?y ( and ( mso:religion.religious_organization.religious_organization_leadership The_Church_of_England ?y ) ( mso:religion.religious_organization_leadership.leader ?y William_Long ) ( mso:religion.religious_organization_leadership.start_date ?y ?x ) ) )
==================================================
<question id=1177>	IMAX is the format of a film with what production designer
<logical form id=1177>	( lambda ?x Exist ?y ( and ( r-mso:film.film.format IMAX ?y ) ( mso:film.film.production_designer ?y ?x ) ) )
==================================================
<question id=1178>	who produces a film with editor Humphrey Dixon
<logical form id=1178>	( lambda ?x Exist ?y ( and ( r-mso:film.film.editor Humphrey_Dixon ?y ) ( mso:film.film.producer ?y ?x ) ) )
==================================================
<question id=1179>	what year did Bishop McDevitt High School start
<logical form id=1179>	( lambda ?x ( mso:organization.organization.date_founded Bishop_McDevitt_High_School ?x ) )
==================================================
<question id=1180>	what is Captain America Comics main characters
<logical form id=1180>	( lambda ?x ( mso:comic_books.series.featured_characters Captain_America_Comics ?x ) )
==================================================
<question id=1181>	which is top novels by Patti Harter
<logical form id=1181>	( lambda ?x ( mso:book.author.works_written Patti_Harter ?x ) )
==================================================
<question id=1182>	who is screenwriters King of Hoops
<logical form id=1182>	( lambda ?x ( mso:film.film.writer King_of_Hoops ?x ) )
==================================================
<question id=1183>	Collings Productions Ltd. won Australian Film Institute Award for Best Public Relations Film at which ceremony
<logical form id=1183>	( lambda ?x Exist ?y ( and ( mso:award.winner.awards_won Collings_Productions_Ltd. ?y ) ( mso:award.honor.category ?y Australian_Film_Institute_Award_for_Best_Public_Relations_Film ) ( mso:award.honor.ceremony ?y ?x ) ) )
==================================================
<question id=1184>	where was the author of the book Mindhunter: Inside the FBI's Elite Serial Crime Unit#N#       #N#          (Mindhunter #1) from
<logical form id=1184>	( lambda ?x Exist ?y ( and ( mso:book.written_work.author Mindhunter:_Inside_the_FBI's_Elite_Serial_Crime_Unit#N#_______#N#__________(Mindhunter_#1) ?y ) ( mso:people.person.nationality_adjectival ?y ?x ) ) )
==================================================
<question id=1185>	who acted in David Lynch: A BAFTA Interview and created Nothing Is Making Any Sense For Instance Why Is That Boy Bleeding From The Mouth
<logical form id=1185>	( lambda ?x ( and ( mso:film.film.actor David_Lynch:_A_BAFTA_Interview ?x ) ( mso:visual_art.artwork.artist Nothing_Is_Making_Any_Sense_For_Instance_Why_Is_That_Boy_Bleeding_From_The_Mouth ?x ) ) )
==================================================
<question id=1186>	Jim McAnany got 2 at bats at which season
<logical form id=1186>	( lambda ?x Exist ?y ( and ( mso:baseball.player.batting_statistics Jim_McAnany ?y ) ( mso:baseball.batting_statistics.at_bats ?y 2 ) ( mso:baseball.batting_statistics.season ?y ?x ) ) )
==================================================
<question id=1187>	who is game Football Manager 2013 developing company
<logical form id=1187>	( lambda ?x ( mso:cvg.game_version.developer Football_Manager_2013 ?x ) )
==================================================
<question id=1188>	when is The Cry of the Poor 's release date
<logical form id=1188>	( lambda ?x ( mso:music.album.release_date The_Cry_of_the_Poor ?x ) )
==================================================
<question id=1189>	when did Pinacoteca do Estado de São Paulo opened
<logical form id=1189>	( lambda ?x ( mso:architecture.structure.opened Pinacoteca_do_Estado_de_São_Paulo ?x ) )
==================================================
<question id=1190>	name of the book author of the film that Lana Turner plays in
<logical form id=1190>	( lambda ?x Exist ?y ( and ( mso:film.actor.film Lana_Turner ?y ) ( mso:book.written_work.author ?y ?x ) ) )
==================================================
<question id=1191>	who is parents for Louisa
<logical form id=1191>	( lambda ?x ( mso:fictional_universe.character.parents Louisa ?x ) )
==================================================
<question id=1192>	in which team did Wilson Delgado have 0 hit by pitches
<logical form id=1192>	( lambda ?x Exist ?y ( and ( mso:baseball.player.batting_statistics Wilson_Delgado ?y ) ( mso:baseball.batting_statistics.hit_by_pitch ?y 0 ) ( mso:baseball.batting_statistics.team ?y ?x ) ) )
==================================================
<question id=1193>	what is Claudia González competition won
<logical form id=1193>	( lambda ?x ( mso:award.competitor.competitions_won Claudia_González ?x ) )
==================================================
<question id=1194>	use of Psyllium
<logical form id=1194>	( lambda ?x ( mso:medicine.medical_treatment.used_to_treat Psyllium ?x ) )
==================================================
<question id=1195>	what is New River 's cities
<logical form id=1195>	( lambda ?x ( mso:geography.river.city New_River ?x ) )
==================================================
<question id=1196>	name of the featured song on the movie played by Lee Williams
<logical form id=1196>	( lambda ?x Exist ?y ( and ( mso:film.actor.film Lee_Williams ?y ) ( mso:film.film.featured_song ?y ?x ) ) )
==================================================
<question id=1197>	Zirconium atomic symbol
<logical form id=1197>	( lambda ?x ( mso:chemistry.chemical_element.symbol Zirconium ?x ) )
==================================================
<question id=1198>	name of the organization founded by videogame Second Life’s designer
<logical form id=1198>	( lambda ?x Exist ?y ( and ( mso:cvg.computer_videogame.designer Second_Life ?y ) ( mso:organization.founder.organizations_founded ?y ?x ) ) )
==================================================
<question id=1199>	under which specialization does the major field of study of Stefan Loska, bioscience, belong to
<logical form id=1199>	( lambda ?x Exist ?y ( and ( mso:people.person.education Stefan_Loska ?y ) ( mso:education.education.major ?y bioscience ) ( mso:education.education.specialization ?y ?x ) ) )
==================================================
<question id=1200>	beginning of Expressionism
<logical form id=1200>	( lambda ?x ( mso:visual_art.art_period_movement.began_approximately Expressionism ?x ) )
==================================================
<question id=1201>	what is most popular records Benfay
<logical form id=1201>	( lambda ?x ( mso:music.artist.album Benfay ?x ) )
==================================================
<question id=1202>	major languages of Galmudug
<logical form id=1202>	( lambda ?x ( mso:location.sovereign.official_language Galmudug ?x ) )
==================================================
<question id=1203>	who directed art in movie with editor Terilyn A. Shropshire
<logical form id=1203>	( lambda ?x Exist ?y ( and ( r-mso:film.film.editor Terilyn_A._Shropshire ?y ) ( mso:film.film.art_director ?y ?x ) ) )
==================================================
<question id=1204>	earliest programming language to be introduced
<logical form id=1204>	( ArgMin ( lambda ?x ( IsA ?x programming_language ) ) ( lambda ?x lambda ?y ( mso:computer.programming_language.introduced ?x ?y ) ) 1 )
==================================================
<question id=1205>	what is 633 Zelima size
<logical form id=1205>	( lambda ?x ( mso:astronomy.celestial_object.mean_radius 633_Zelima ?x ) )
==================================================
<question id=1206>	which is popular Various Artists 's records
<logical form id=1206>	( lambda ?x ( mso:music.artist.album Various_Artists ?x ) )
==================================================
<question id=1207>	location of the movie that the Radagast is the character
<logical form id=1207>	( lambda ?x Exist ?y ( and ( mso:film.character.film Radagast ?y ) ( mso:film.film.location ?y ?x ) ) )
==================================================
<question id=1208>	offset for China Standard Time
<logical form id=1208>	( lambda ?x ( mso:time.time_zone.offset_from_uct China_Standard_Time ?x ) )
==================================================
<question id=1209>	number of passengers died on the flight to O. R. Tambo International Airport in South African Airways Flight 201
<logical form id=1209>	( lambda ?x Exist ?y ( and ( mso:aviation.airliner_accident.aviation_incident_aircraft_relationship South_African_Airways_Flight_201 ?y ) ( mso:aviation.aviation_incident_aircraft_relationship.flight_destination ?y O._R._Tambo_International_Airport ) ( mso:aviation.aviation_incident_aircraft_relationship.passengers ?y ?x ) ) )
==================================================
<question id=1210>	what is Cyclone Bejisa deaths
<logical form id=1210>	( lambda ?x ( mso:meteorology.tropical_cyclone.total_fatalities Cyclone_Bejisa ?x ) )
==================================================
<question id=1211>	casting director in The Shining (1980) presented by TCM birthday
<logical form id=1211>	( lambda ?x Exist ?y ( and ( mso:film.film.casting_director The_Shining_(1980)_presented_by_TCM ?y ) ( mso:people.person.date_of_birth ?y ?x ) ) )
==================================================
<question id=1212>	which producer worked with Anarchist's Convention Films
<logical form id=1212>	( lambda ?x Exist ?y ( and ( r-mso:film.film.production_company Anarchist's_Convention_Films ?y ) ( mso:film.film.producer ?y ?x ) ) )
==================================================
<question id=1213>	volcanic eruptions Mount Etna
<logical form id=1213>	( lambda ?x ( mso:geography.mountain.last_eruption Mount_Etna ?x ) )
==================================================
<question id=1214>	launch site of Athena II
<logical form id=1214>	( lambda ?x ( mso:spaceflight.rocket.launch_site Athena_II ?x ) )
==================================================
<question id=1215>	organization founded Yazid Bouhass
<logical form id=1215>	( lambda ?x ( mso:organization.founder.organizations_founded Yazid_Bouhass ?x ) )
==================================================
<question id=1216>	Psi7 Aurigae 's constellation
<logical form id=1216>	( lambda ?x ( mso:astronomy.star.constellation Psi7_Aurigae ?x ) )
==================================================
<question id=1217>	what’s the date of the burial of the father of Jamie Lee Curtis
<logical form id=1217>	( lambda ?x Exist ?y ( and ( mso:people.person.parent Jamie_Lee_Curtis ?y ) ( mso:people.deceased_person.date_of_burial ?y ?x ) ) )
==================================================
<question id=1218>	which currency is used in Iran
<logical form id=1218>	( lambda ?x ( mso:location.sovereign.iso4217_currency_code Iran ?x ) )
==================================================
<question id=1219>	Thomas Tull was executive producer in film of what format
<logical form id=1219>	( lambda ?x Exist ?y ( and ( r-mso:film.film.executive_producer Thomas_Tull ?y ) ( mso:film.film.format ?y ?x ) ) )
==================================================
<question id=1220>	Just Like a Woman theme song
<logical form id=1220>	( lambda ?x ( mso:film.film.soundtrack Just_Like_a_Woman ?x ) )
==================================================
<question id=1221>	height of the captain of the ice hockey team of Austria
<logical form id=1221>	( lambda ?x Exist ?y ( and ( mso:ice_hockey.team.captain Austria ?y ) ( mso:people.person.height ?y ?x ) ) )
==================================================
<question id=1222>	who is doctoral advisors to Mauricio Suarez
<logical form id=1222>	( lambda ?x ( mso:education.academic.advisors Mauricio_Suarez ?x ) )
==================================================
<question id=1223>	date of birth of Sylvain's son
<logical form id=1223>	( lambda ?x Exist ?y ( and ( mso:people.person.children Sylvain ?y ) ( mso:people.person.date_of_birth ?y ?x ) ) )
==================================================
<question id=1224>	how long is Lewis Glacier
<logical form id=1224>	( lambda ?x ( mso:geography.glacier.length Lewis_Glacier ?x ) )
==================================================
<question id=1225>	Jost Vacano was cinematographer in which film with story writer Ronald Shusett
<logical form id=1225>	( lambda ?x ( and ( r-mso:film.film.cinematographer Jost_Vacano ?x ) ( r-mso:film.film.story Ronald_Shusett ?x ) ) )
==================================================
<question id=1226>	what is tallest waterfall
<logical form id=1226>	( ArgMax ( lambda ?x ( IsA ?x waterfall ) ) ( lambda ?x ( lambda ?y ( mso:geography.waterfall.height ?x ?y ) ) ) 1 )
==================================================
<question id=1227>	what’s the book written by the videogame designer of Poptropica
<logical form id=1227>	( lambda ?x Exist ?y ( and ( mso:cvg.computer_videogame.designer Poptropica ?y ) ( mso:film.writer.film ?y ?x ) ) )
==================================================
<question id=1228>	what is height Bentley Syler
<logical form id=1228>	( lambda ?x ( mso:biology.organism.height_meters Bentley_Syler ?x ) )
==================================================
<question id=1229>	what's color of the Draupadi 's starred film
<logical form id=1229>	( lambda ?x Exist ?y ( and ( mso:film.character.film Draupadi ?y ) ( mso:film.film.color ?y ?x ) ) )
==================================================
<question id=1230>	Joe Henderson got 0 sacrifice hits in which season
<logical form id=1230>	( lambda ?x Exist ?y ( and ( mso:baseball.player.batting_statistics Joe_Henderson ?y ) ( mso:baseball.batting_statistics.sacrifice_hits ?y 0 ) ( mso:baseball.batting_statistics.season ?y ?x ) ) )
==================================================
<question id=1231>	gdp of Gus Niarhos have in 1951 Major League Baseball season
<logical form id=1231>	( lambda ?x Exist ?y ( and ( mso:baseball.player.batting_statistics Gus_Niarhos ?y ) ( mso:baseball.batting_statistics.season ?y 1951_Major_League_Baseball_season ) ( mso:baseball.batting_statistics.gdp ?y ?x ) ) )
==================================================
<question id=1232>	from 1/1/1951 the coach of Louisiana-Monroe Warhawks is whom
<logical form id=1232>	( lambda ?x Exist ?y ( and ( mso:sports.team.coach Louisiana-Monroe_Warhawks ?y ) ( mso:sports.sports_team_coach_tenure.from ?y 1/1/1951 ) ( mso:sports.sports_team_coach_tenure.coach ?y ?x ) ) )
==================================================
<question id=1233>	Shin Eun Ho executively produced film with what release date
<logical form id=1233>	( lambda ?x Exist ?y ( and ( r-mso:film.film.executive_producer Shin_Eun_Ho ?y ) ( mso:film.film.initial_release_date ?y ?x ) ) )
==================================================
<question id=1234>	who participated in Design of the The Schlumberger Cambridge Research Centre from 1/1/1983
<logical form id=1234>	( lambda ?x Exist ?y ( and ( mso:projects.project.project_participation Design_of_the_The_Schlumberger_Cambridge_Research_Centre ?y ) ( mso:projects.project_participation.from_date ?y 1/1/1983 ) ( mso:projects.project_participation.project_role ?y ?x ) ) )
==================================================
<question id=1235>	when did the Sponsor started to participate in the project Development of: Efficient and Safe Methods for Nuclear Reprogramming
<logical form id=1235>	( lambda ?x Exist ?y ( and ( mso:projects.project.project_participation Development_of:_Efficient_and_Safe_Methods_for_Nuclear_Reprogramming ?y ) ( mso:projects.project_participation.project_role ?y Sponsor ) ( mso:projects.project_participation.from_date ?y ?x ) ) )
==================================================
<question id=1236>	United States Senate in United States (USA) has which title
<logical form id=1236>	( lambda ?x Exist ?y ( and ( mso:government.governmental_jurisdiction.governing_officials United_States_(USA) ?y ) ( mso:government.position_held.governmental_body ?y United_States_Senate ) ( mso:government.position_held.office_or_title ?y ?x ) ) )
==================================================
<question id=1237>	Oral Norrie Ottey worked as editor with what casting director
<logical form id=1237>	( lambda ?x Exist ?y ( and ( r-mso:film.film.editor Oral_Norrie_Ottey ?y ) ( mso:film.film.casting_director ?y ?x ) ) )
==================================================
<question id=1238>	Stanford Networking Research Center participated in the SNRC : Robust and Adaptive Protocol Design for Multimedia Wireless Networks research from which date
<logical form id=1238>	( lambda ?x Exist ?y ( and ( mso:projects.project.project_participation SNRC_:_Robust_and_Adaptive_Protocol_Design_for_Multimedia_Wireless_Networks_research ?y ) ( mso:projects.project_participation.project_participant ?y Stanford_Networking_Research_Center ) ( mso:projects.project_participation.from_date ?y ?x ) ) )
==================================================
<question id=1239>	what is Otter Lake 's area
<logical form id=1239>	( lambda ?x ( mso:geography.body_of_water.surface_area Otter_Lake ?x ) )
==================================================
<question id=1240>	what is soundtrack in film with art director Phil Harvey
<logical form id=1240>	( lambda ?x Exist ?y ( and ( r-mso:film.film.art_director Phil_Harvey ?y ) ( mso:film.film.soundtrack ?y ?x ) ) )
==================================================
<question id=1241>	where is Pârâul Stânei Mari 's origin
<logical form id=1241>	( lambda ?x ( mso:geography.river.origin Pârâul_Stânei_Mari ?x ) )
==================================================
<question id=1242>	where is Criva River river sources
<logical form id=1242>	( lambda ?x ( mso:geography.river.origin Criva_River ?x ) )
==================================================
<question id=1243>	what is runner up in 1996–97 Copa México
<logical form id=1243>	( lambda ?x ( mso:sports.championship_event.runner_up 1996–97_Copa_México ?x ) )
==================================================
<question id=1244>	casting director Lynn Kressel was in filmwith what subject
<logical form id=1244>	( lambda ?x Exist ?y ( and ( r-mso:film.film.casting_director Lynn_Kressel ?y ) ( mso:film.film.subject ?y ?x ) ) )
==================================================
<question id=1245>	movie played by Maggie Steed and has Transformers: The Last Knight – Music from the Motion Picture soundtrack
<logical form id=1245>	( lambda ?x ( and ( mso:film.actor.film Maggie_Steed ?x ) ( mso:music.soundtrack.film Transformers:_The_Last_Knight_–_Music_from_the_Motion_Picture ?x ) ) )
==================================================
<question id=1246>	who was the mother of the librettist of the opera Les barbares
<logical form id=1246>	( lambda ?x Exist ?y ( and ( mso:opera.opera.librettist Les_barbares ?y ) ( mso:people.person.parent ?y ?x ) ) )
==================================================
<question id=1247>	how many survivors are in airliner accident Mozambican Tupolev Tu-134 crash which destination is Maputo Airport
<logical form id=1247>	( lambda ?x Exist ?y ( and ( mso:aviation.airliner_accident.aviation_incident_aircraft_relationship Mozambican_Tupolev_Tu-134_crash ?y ) ( mso:aviation.aviation_incident_aircraft_relationship.flight_destination ?y Maputo_Airport ) ( mso:aviation.aviation_incident_aircraft_relationship.survivors ?y ?x ) ) )
==================================================
<question id=1248>	team coached by Kevin Young who won the 1955 Finals
<logical form id=1248>	( lambda ?x ( and ( mso:basketball.coach.team Kevin_Young ?x ) ( mso:sports.championship_event.champion 1955_Finals ?x ) ) )
==================================================
<question id=1249>	who played sam landis in neighbor
<logical form id=1249>	( lambda ?x Exist ?y ( and ( mso:film.film.performance neighbor ?y ) ( mso:film.performance.character ?y sam ) ( mso:film.performance.actor ?y ?x ) ) )
==================================================
<question id=1250>	languages The Man Who Mistook His Wife for a Hat
<logical form id=1250>	( lambda ?x ( mso:opera.opera.language The_Man_Who_Mistook_His_Wife_for_a_Hat ?x ) )
==================================================
<question id=1251>	date of founding museum Legion of Honor
<logical form id=1251>	( lambda ?x ( mso:architecture.museum.established Legion_of_Honor ?x ) )
==================================================
<question id=1252>	editor John Bloom worked in film with what casting director
<logical form id=1252>	( lambda ?x Exist ?y ( and ( r-mso:film.film.editor John_Bloom ?y ) ( mso:film.film.casting_director ?y ?x ) ) )
==================================================
<question id=1253>	which is best written works by Donald Fleming Squires
<logical form id=1253>	( lambda ?x ( mso:book.author.works_written Donald_Fleming_Squires ?x ) )
==================================================
<question id=1254>	name of the featured song on the film that Rudolf Ising' directed
<logical form id=1254>	( lambda ?x Exist ?y ( and ( mso:film.director.film Rudolf_Ising ?y ) ( mso:film.film.featured_song ?y ?x ) ) )
==================================================
<question id=1255>	who directed the art of the film directed by ROSE MCGOWAN
<logical form id=1255>	( lambda ?x Exist ?y ( and ( mso:film.director.film ROSE_MCGOWAN ?y ) ( mso:film.film.art_director ?y ?x ) ) )
==================================================
<question id=1256>	who is derby moor community sports college 's head teacher
<logical form id=1256>	( lambda ?x Exist ?y ( and ( mso:organization.organization.leadership derby_moor_community_sports_college ?y ) ( mso:organization.leadership.role ?y ?x ) ( mso:organization.leadership.person ?y ?x ) ) )
==================================================
<question id=1257>	creator of Antoine Doinel universe and director of A Gorgeous Bird Like Me
<logical form id=1257>	( lambda ?x ( and ( mso:fictional_universe.character.creator Antoine_Doinel ?x ) ( mso:film.film.director A_Gorgeous_Bird_Like_Me ?x ) ) )
==================================================
<question id=1258>	Safe & Sound (The Hunger Games/Soundtrack Version) artist career start date
<logical form id=1258>	( lambda ?x Exist ?y ( and ( mso:film.featured_song.performer Safe_&_Sound_(The_Hunger_Games/Soundtrack_Version) ?y ) ( mso:music.artist.active_start ?y ?x ) ) )
==================================================
<question id=1259>	things Robert Lane Smith invented
<logical form id=1259>	( lambda ?x ( mso:law.inventor.inventions Robert_Lane_Smith ?x ) )
==================================================
<question id=1260>	BBVA Continental structural height
<logical form id=1260>	( lambda ?x ( mso:architecture.structure.height_meters BBVA_Continental ?x ) )
==================================================
<question id=1261>	Penguin Classics The Picture Of Dorian Gray's author's height
<logical form id=1261>	( lambda ?x Exist ?y ( and ( mso:book.written_work.author Penguin_Classics_The_Picture_Of_Dorian_Gray ?y ) ( mso:people.person.height ?y ?x ) ) )
==================================================
<question id=1262>	most famous books list Piet Koster
<logical form id=1262>	( lambda ?x ( mso:book.author.works_written Piet_Koster ?x ) )
==================================================
<question id=1263>	which production company was used in movie with art director Howard Cummings
<logical form id=1263>	( lambda ?x Exist ?y ( and ( r-mso:film.film.art_director Howard_Cummings ?y ) ( mso:film.film.production_company ?y ?x ) ) )
==================================================
<question id=1264>	name of actor who played Osztályfõnök in Intökönyvem története
<logical form id=1264>	( lambda ?x Exist ?y ( and ( mso:film.film.performance Intökönyvem_története ?y ) ( mso:film.performance.character ?y Osztályfõnök ) ( mso:film.performance.actor ?y ?x ) ) )
==================================================
<question id=1265>	location of film with Henri-Pierre Roché as story writer
<logical form id=1265>	( lambda ?x Exist ?y ( and ( r-mso:film.film.story Henri-Pierre_Roché ?y ) ( mso:film.film.country ?y ?x ) ) )
==================================================
<question id=1266>	place that filmed The Valley and had boat Ragtime built
<logical form id=1266>	( lambda ?x ( and ( mso:boats.ship.place_built Ragtime ?x ) ( mso:film.film.location The_Valley ?x ) ) )
==================================================
<question id=1267>	which airliner accident was the first one
<logical form id=1267>	( ArgMin ( lambda ?x ( IsA ?x aviation_incident ) ) ( lambda ?x lambda ?y ( mso:aviation.airliner_accident.date ?x ?y ) ) 1 )
==================================================
<question id=1268>	what is (308933) 2006 SQ372 's absolute brightness
<logical form id=1268>	( lambda ?x ( mso:astronomy.celestial_object.absolute_magnitude (308933)_2006_SQ372 ?x ) )
==================================================
<question id=1269>	producer of Born has what profession
<logical form id=1269>	( lambda ?x Exist ?y ( and ( mso:film.film.producer Born ?y ) ( mso:people.person.profession ?y ?x ) ) )
==================================================
<question id=1270>	Spike Island maximum length
<logical form id=1270>	( lambda ?x ( mso:geography.island.max_length Spike_Island ?x ) )
==================================================
<question id=1271>	costume designer in movie that Spike produced
<logical form id=1271>	( lambda ?x Exist ?y ( and ( r-mso:film.film.production_company Spike ?y ) ( mso:film.film.costume_designer ?y ?x ) ) )
==================================================
<question id=1272>	who is the founder of the organization which created Band of Brothers
<logical form id=1272>	( lambda ?x Exist ?y ( and ( mso:tv.program.program_creator Band_of_Brothers ?y ) ( mso:organization.organization.founder ?y ?x ) ) )
==================================================
<question id=1273>	what is number of holes Trump National Second Course
<logical form id=1273>	( lambda ?x ( mso:sports.golf_course.holes Trump_National_Second_Course ?x ) )
==================================================
<question id=1274>	which season did Lefty Grove get 89 at bats
<logical form id=1274>	( lambda ?x Exist ?y ( and ( mso:baseball.player.batting_statistics Lefty_Grove ?y ) ( mso:baseball.batting_statistics.at_bats ?y 89 ) ( mso:baseball.batting_statistics.season ?y ?x ) ) )
==================================================
<question id=1275>	how many books have Lo Sachiko written
<logical form id=1275>	( lambda ?x ( mso:book.author.works_written Lo_Sachiko ?x ) )
==================================================
<question id=1276>	what is height of Neighborhood Sessions: Jennifer Lopez executive producer
<logical form id=1276>	( lambda ?x Exist ?y ( and ( mso:film.film.executive_producer Neighborhood_Sessions:_Jennifer_Lopez ?y ) ( mso:biology.organism.height_meters ?y ?x ) ) )
==================================================
<question id=1277>	Ghetto Ghetta 's form
<logical form id=1277>	( lambda ?x ( mso:music.composition.compositional_form Ghetto_Ghetta ?x ) )
==================================================
<question id=1278>	actor starred in The Politic Context of 'Red Heat' and won 1973 Mr. Olympia
<logical form id=1278>	( lambda ?x ( and ( mso:film.film.actor The_Politic_Context_of_'Red_Heat' ?x ) ( mso:award.competition.winner 1973_Mr._Olympia ?x ) ) )
==================================================
<question id=1279>	what is The Capeman featured song
<logical form id=1279>	( lambda ?x ( mso:theater.play.musical_soundtrack The_Capeman ?x ) )
==================================================
<question id=1280>	who invented A helper dependent adenoviral vector devoid of all viral genes and name
<logical form id=1280>	( lambda ?x ( mso:law.invention.inventor A_helper_dependent_adenoviral_vector_devoid_of_all_viral_genes ?x ) )
==================================================
<question id=1281>	movie director of movie So Good to See You
<logical form id=1281>	( lambda ?x ( mso:film.film.director So_Good_to_See_You ?x ) )
==================================================
<question id=1282>	what's Cow Palace's team that won the 1956 NBA Finals
<logical form id=1282>	( lambda ?x ( and ( mso:sports.facility.teams Cow_Palace ?x ) ( mso:sports.championship_event.champion 1956_NBA_Finals ?x ) ) )
==================================================
<question id=1283>	which art director was in costume designer VINCENT GALLO ’s film
<logical form id=1283>	( lambda ?x Exist ?y ( and ( r-mso:film.film.costume_designer VINCENT_GALLO ?y ) ( mso:film.film.art_director ?y ?x ) ) )
==================================================
<question id=1284>	when was film with Pete Docter as storywriter released
<logical form id=1284>	( lambda ?x Exist ?y ( and ( r-mso:film.film.story Pete_Docter ?y ) ( mso:film.film.initial_release_date ?y ?x ) ) )
==================================================
<question id=1285>	actor acted in El Santos vs. La Tetona Mendoza and the casting director for Doña Lupe
<logical form id=1285>	( lambda ?x ( and ( mso:film.film.casting_director Doña_Lupe ?x ) ( mso:film.film.actor El_Santos_vs._La_Tetona_Mendoza ?x ) ) )
==================================================
<question id=1286>	last episode release date The Jon Dore Television Show
<logical form id=1286>	( lambda ?x ( mso:tv.program.air_date_of_final_episode The_Jon_Dore_Television_Show ?x ) )
==================================================
<question id=1287>	Larry Estes was the executive producer in which film with art director J. Rae Fox
<logical form id=1287>	( lambda ?x ( and ( r-mso:film.film.executive_producer Larry_Estes ?x ) ( r-mso:film.film.art_director J._Rae_Fox ?x ) ) )
==================================================
<question id=1288>	native language of Second East Turkestan Republic
<logical form id=1288>	( lambda ?x ( mso:location.sovereign.official_language Second_East_Turkestan_Republic ?x ) )
==================================================
<question id=1289>	how long is NOAAS Reuben Lasker in feet
<logical form id=1289>	( lambda ?x ( mso:boats.ship.length_overall NOAAS_Reuben_Lasker ?x ) )
==================================================
<question id=1290>	in which month the average temperature is 8.89 centigrade in Krymsk
<logical form id=1290>	( lambda ?x Exist ?y ( and ( mso:travel.destination.climate Krymsk ?y ) ( mso:travel.destination_monthly_climate.average_min_temp_c ?y 8.89 ) ( mso:travel.destination_monthly_climate.month ?y ?x ) ) )
==================================================
<question id=1291>	what is inception of Oran Metro
<logical form id=1291>	( lambda ?x ( mso:metropolitan_transit.transit_system.inception Oran_Metro ?x ) )
==================================================
<question id=1292>	progenies of Dana Sawyer
<logical form id=1292>	( lambda ?x ( mso:people.person.children Dana_Sawyer ?x ) )
==================================================
<question id=1293>	who edited 35 mm film format film
<logical form id=1293>	( lambda ?x Exist ?y ( and ( r-mso:film.film.format 35_mm_film ?y ) ( mso:film.film.editor ?y ?x ) ) )
==================================================
<question id=1294>	what performance type is the character Herself shown in Ni Muy, Muy... ni Tan, Tan... simplemente Tin Tan
<logical form id=1294>	( lambda ?x Exist ?y ( and ( mso:film.film.performance Ni_Muy,_Muy..._ni_Tan,_Tan..._simplemente_Tin_Tan ?y ) ( mso:film.performance.character ?y Herself ) ( mso:film.performance.performance_type ?y ?x ) ) )
==================================================
<question id=1295>	tennis player with doubles career losses higher than 2
<logical form id=1295>	( ArgMore ( lambda ?x ( IsA ?x tennis_player ) ) ( lambda ?x lambda ?y ( mso:tennis.player.career_losses_doubles ?x ?y ) ) 2 )
==================================================
<question id=1296>	Man United Fans! purchased G. Varela for how much
<logical form id=1296>	( lambda ?x Exist ?y ( and ( mso:soccer.player.player_transfer G._Varela ?y ) ( mso:soccer.player_transfer.purchasing_team ?y Man_United_Fans! ) ( mso:soccer.player_transfer.fee ?y ?x ) ) )
==================================================
<question id=1297>	what is abbreviation element Lutetium
<logical form id=1297>	( lambda ?x ( mso:chemistry.chemical_element.symbol Lutetium ?x ) )
==================================================
<question id=1298>	body of water of Desventuradas Islands
<logical form id=1298>	( lambda ?x ( mso:geography.island.body_of_water Desventuradas_Islands ?x ) )
==================================================
<question id=1299>	Taboo orchestrators
<logical form id=1299>	( lambda ?x ( mso:theater.play.orchestrator Taboo ?x ) )
==================================================
<question id=1300>	what is birthday Carolina Carlsdotter
<logical form id=1300>	( lambda ?x ( mso:people.person.date_of_birth Carolina_Carlsdotter ?x ) )
==================================================
<question id=1301>	Bob Dylan wrote film story for movie in what language
<logical form id=1301>	( lambda ?x Exist ?y ( and ( r-mso:film.film.story Bob_Dylan ?y ) ( mso:film.film.language ?y ?x ) ) )
==================================================
<question id=1302>	what’s the name of the executive producer of the film written by Robin Askwith
<logical form id=1302>	( lambda ?x Exist ?y ( and ( mso:film.writer.film Robin_Askwith ?y ) ( mso:film.film.executive_producer ?y ?x ) ) )
==================================================
<question id=1303>	molecular weight of Epicatechin gallate
<logical form id=1303>	( lambda ?x ( mso:chemistry.chemical_compound.average_molar_mass Epicatechin_gallate ?x ) )
==================================================
<question id=1304>	name of Lainston House's designer's parent
<logical form id=1304>	( lambda ?x Exist ?y ( and ( mso:architecture.structure.architect Lainston_House ?y ) ( mso:people.person.parent ?y ?x ) ) )
==================================================
<question id=1305>	art director in movie with story writer Fanny Grift Van De Stevenson
<logical form id=1305>	( lambda ?x Exist ?y ( and ( r-mso:film.film.story Fanny_Grift_Van_De_Stevenson ?y ) ( mso:film.film.art_director ?y ?x ) ) )
==================================================
<question id=1306>	what's the name of the production company of the movie sequel of Captive Wild Woman
<logical form id=1306>	( lambda ?x Exist ?y ( and ( mso:film.film.sequel Captive_Wild_Woman ?y ) ( mso:film.film.production_company ?y ?x ) ) )
==================================================
<question id=1307>	who is the producer of the movie starring Shoukry Sarhan
<logical form id=1307>	( lambda ?x Exist ?y ( and ( mso:film.actor.film Shoukry_Sarhan ?y ) ( mso:film.film.producer ?y ?x ) ) )
==================================================
<question id=1308>	popular records of Pale Horses
<logical form id=1308>	( lambda ?x ( mso:music.artist.album Pale_Horses ?x ) )
==================================================
<question id=1309>	what is Carlton on Trent 's opening date
<logical form id=1309>	( lambda ?x ( mso:architecture.structure.opened Carlton_on_Trent ?x ) )
==================================================
<question id=1310>	Grey-Gardens 's movie art director
<logical form id=1310>	( lambda ?x ( mso:film.film.art_director Grey-Gardens ?x ) )
==================================================
<question id=1311>	lyricist Young Frankenstein and creator of The Nutt House
<logical form id=1311>	( lambda ?x ( and ( mso:theater.play.lyricist Young_Frankenstein ?x ) ( mso:tv.program.program_creator The_Nutt_House ?x ) ) )
==================================================
<question id=1312>	what is New Frontiers program official start date
<logical form id=1312>	( lambda ?x ( mso:spaceflight.space_program.started New_Frontiers_program ?x ) )
==================================================
<question id=1313>	who is Jeptha Wilkinson child of
<logical form id=1313>	( lambda ?x ( mso:people.person.parent Jeptha_Wilkinson ?x ) )
==================================================
<question id=1314>	when is year of inception ac-transit
<logical form id=1314>	( lambda ?x ( mso:metropolitan_transit.transit_system.inception ac-transit ?x ) )
==================================================
<question id=1315>	what currency do i use in Jordan
<logical form id=1315>	( lambda ?x ( mso:location.sovereign.iso4217_currency_code Jordan ?x ) )
==================================================
<question id=1316>	Rick Behenna played for which team in 1985 Major League Baseball season
<logical form id=1316>	( lambda ?x Exist ?y ( and ( mso:baseball.player.batting_statistics Rick_Behenna ?y ) ( mso:baseball.batting_statistics.season ?y 1985_Major_League_Baseball_season ) ( mso:baseball.batting_statistics.team ?y ?x ) ) )
==================================================
<question id=1317>	the compostion of Petite Sirah in 2005 Sobon Estate "Hillside" Amador County Zinfandel is how much percentage
<logical form id=1317>	( lambda ?x Exist ?y ( and ( mso:wine.wine.grape_variety 2005_Sobon_Estate_"Hillside"_Amador_County_Zinfandel ?y ) ( mso:wine.grape_variety_composition.grape_variety ?y Petite_Sirah ) ( mso:wine.grape_variety_composition.percentage ?y ?x ) ) )
==================================================
<question id=1318>	film art director The Voyager Diaries
<logical form id=1318>	( lambda ?x ( mso:film.film.art_director The_Voyager_Diaries ?x ) )
==================================================
<question id=1319>	former name for Geneva Cubs
<logical form id=1319>	( lambda ?x ( mso:sports.team.previously_known_as Geneva_Cubs ?x ) )
==================================================
<question id=1320>	platform DJMax Portable 2
<logical form id=1320>	( lambda ?x ( mso:cvg.computer_videogame.platform DJMax_Portable_2 ?x ) )
==================================================
<question id=1321>	where is ends of Tadmor River
<logical form id=1321>	( lambda ?x ( mso:geography.river.mouth Tadmor_River ?x ) )
==================================================
<question id=1322>	team founded by Joey DiSpirito and coached by Jeff Hornacek
<logical form id=1322>	( lambda ?x ( and ( mso:basketball.coach.team Jeff_Hornacek ?x ) ( mso:organization.founder.organizations_founded Joey_DiSpirito ?x ) ) )
==================================================
<question id=1323>	what is the title of Philip Odeen in AES
<logical form id=1323>	( lambda ?x Exist ?y ( and ( mso:business.board_member.organization_board_memberships Philip_Odeen ?y ) ( mso:organization.board_membership.organization ?y AES ) ( mso:organization.board_membership.title ?y ?x ) ) )
==================================================
<question id=1324>	where was production company used for A la recherche de l'innocence founded
<logical form id=1324>	( lambda ?x Exist ?y ( and ( mso:film.film.production_company A_la_recherche_de_l'innocence ?y ) ( mso:organization.organization.place_founded ?y ?x ) ) )
==================================================
<question id=1325>	what is height of Cemindo Tower
<logical form id=1325>	( lambda ?x ( mso:architecture.structure.height_meters Cemindo_Tower ?x ) )
==================================================
<question id=1326>	what is names of Simeon Baker 's parents
<logical form id=1326>	( lambda ?x ( mso:people.person.parent Simeon_Baker ?x ) )
==================================================
<question id=1327>	Antonio Bryant received 29 receptions in which team
<logical form id=1327>	( lambda ?x Exist ?y ( and ( mso:american_football.player.player_receiving_statistics Antonio_Bryant ?y ) ( mso:american_football.player_receiving_statistics.receptions ?y 29 ) ( mso:american_football.player_receiving_statistics.team ?y ?x ) ) )
==================================================
<question id=1328>	when is maiden flight date Mono Aircraft Monoprep
<logical form id=1328>	( lambda ?x ( mso:aviation.aircraft_model.maiden_flight Mono_Aircraft_Monoprep ?x ) )
==================================================
<question id=1329>	where was Lodja exhibited in Bristol Zoo
<logical form id=1329>	( lambda ?x Exist ?y ( and ( mso:zoos.zoo.notable_animal Bristol_Zoo ?y ) ( mso:zoos.animal_captivity.animal ?y Lodja ) ( mso:zoos.animal_captivity.exhibit ?y ?x ) ) )
==================================================
<question id=1330>	which is Antonio Tamburini voices
<logical form id=1330>	( lambda ?x ( mso:music.opera_singer.voice_type Antonio_Tamburini ?x ) )
==================================================
<question id=1331>	what is region Xuzhou dialect
<logical form id=1331>	( lambda ?x ( mso:language.human_language.region Xuzhou_dialect ?x ) )
==================================================
<question id=1332>	in Data Respons ASA who leads as Chairman
<logical form id=1332>	( lambda ?x Exist ?y ( and ( mso:organization.organization.leadership Data_Respons_ASA ?y ) ( mso:organization.leadership.title ?y Chairman ) ( mso:organization.leadership.person ?y ?x ) ) )
==================================================
<question id=1333>	Hudson Hawk (1991) was filmed in location with what calling code
<logical form id=1333>	( lambda ?x Exist ?y ( and ( mso:film.film.country Hudson_Hawk_(1991) ?y ) ( mso:location.sovereign.calling_code ?y ?x ) ) )
==================================================
<question id=1334>	Murga Island 's body of water
<logical form id=1334>	( lambda ?x ( mso:geography.island.body_of_water Murga_Island ?x ) )
==================================================
<question id=1335>	when dose Piou Piou come out
<logical form id=1335>	( lambda ?x ( mso:cvg.computer_videogame.release_date Piou_Piou ?x ) )
==================================================
<question id=1336>	which company is game developers for game Hyrule Warriors Legends: Master Wind Waker Pack
<logical form id=1336>	( lambda ?x ( mso:cvg.computer_videogame.developer Hyrule_Warriors_Legends:_Master_Wind_Waker_Pack ?x ) )
==================================================
<question id=1337>	famous novels by Lily Bliss
<logical form id=1337>	( lambda ?x ( mso:book.author.works_written Lily_Bliss ?x ) )
==================================================
<question id=1338>	who created The Thin White Duke and performed When the Wind Blows featured song
<logical form id=1338>	( lambda ?x ( and ( mso:film.featured_song.performer When_the_Wind_Blows ?x ) ( mso:fictional_universe.character.creator The_Thin_White_Duke ?x ) ) )
==================================================
<question id=1339>	from 3/4/1897 which governmental body held United States (USA)
<logical form id=1339>	( lambda ?x Exist ?y ( and ( mso:government.governmental_jurisdiction.governing_officials United_States_(USA) ?y ) ( mso:government.position_held.from ?y 3/4/1897 ) ( mso:government.position_held.governmental_body ?y ?x ) ) )
==================================================
<question id=1340>	who is responsible for Die Laughing 's casting
<logical form id=1340>	( lambda ?x ( mso:film.film.casting_director Die_Laughing ?x ) )
==================================================
<question id=1341>	production company New Zealand Large Budget Screen Production Grant produced film with what casting director
<logical form id=1341>	( lambda ?x Exist ?y ( and ( r-mso:film.film.production_company New_Zealand_Large_Budget_Screen_Production_Grant ?y ) ( mso:film.film.casting_director ?y ?x ) ) )
==================================================
<question id=1342>	what is the height of the offspring of Jason Momoa
<logical form id=1342>	( lambda ?x Exist ?y ( and ( mso:people.person.children Jason_Momoa ?y ) ( mso:people.person.height ?y ?x ) ) )
==================================================
<question id=1343>	chemical element with highest atomic number
<logical form id=1343>	( ArgMax ( lambda ?x ( IsA ?x chemical_element ) ) ( lambda ?x lambda ?y ( mso:chemistry.chemical_element.atomic_number ?x ?y ) ) 1 )
==================================================
<question id=1344>	which is comic of Cesare Solini
<logical form id=1344>	( lambda ?x ( mso:comic_books.creator.series Cesare_Solini ?x ) )
==================================================
<question id=1345>	who is producer for film Terror from Beneath the Earth
<logical form id=1345>	( lambda ?x ( mso:film.film.producer Terror_from_Beneath_the_Earth ?x ) )
==================================================
<question id=1346>	what book genre is Causes of the Civil War
<logical form id=1346>	( lambda ?x ( mso:book.book.genre Causes_of_the_Civil_War ?x ) )
==================================================
<question id=1347>	Mars 2020 was going to
<logical form id=1347>	( lambda ?x ( mso:spaceflight.space_mission.destination Mars_2020 ?x ) )
==================================================
<question id=1348>	date of introduction of the Warframe videogame’s platform
<logical form id=1348>	( lambda ?x Exist ?y ( and ( mso:cvg.computer_videogame.platform Warframe ?y ) ( mso:computer.computer.introduced ?y ?x ) ) )
==================================================
<question id=1349>	what's the name of the featured song on Ronny Howard' directed film
<logical form id=1349>	( lambda ?x Exist ?y ( and ( mso:film.director.film Ronny_Howard ?y ) ( mso:film.film.featured_song ?y ?x ) ) )
==================================================
<question id=1350>	what is El Palmar Integrated Management Natural Area 's square kilometers
<logical form id=1350>	( lambda ?x ( mso:location.location.area El_Palmar_Integrated_Management_Natural_Area ?x ) )
==================================================
<question id=1351>	John Jeter 's children's name
<logical form id=1351>	( lambda ?x ( mso:people.person.children John_Jeter ?x ) )
==================================================
<question id=1352>	who first discovered Einsteinium
<logical form id=1352>	( lambda ?x ( mso:chemistry.chemical_element.element_discoverer Einsteinium ?x ) )
==================================================
<question id=1353>	Billy the Painter HD name of developer
<logical form id=1353>	( lambda ?x ( mso:cvg.computer_videogame.developer Billy_the_Painter_HD ?x ) )
==================================================
<question id=1354>	how frequently was the Startling Stories periodical issued before 1/1/1953
<logical form id=1354>	( lambda ?x Exist ?y ( and ( mso:book.periodical.frequency_or_issues_per_year Startling_Stories ?y ) ( mso:book.periodical_frequency.to ?y 1/1/1953 ) ( mso:book.periodical_frequency.frequency ?y ?x ) ) )
==================================================
<question id=1355>	what genre was Riders of Black Dawn
<logical form id=1355>	( lambda ?x ( mso:book.book.genre Riders_of_Black_Dawn ?x ) )
==================================================
<question id=1356>	solubility of Silver oxide in Water
<logical form id=1356>	( lambda ?x Exist ?y ( and ( mso:chemistry.chemical_compound.solubility Silver_oxide ?y ) ( mso:chemistry.solubility_relationship.solvent ?y Water ) ( mso:chemistry.solubility_relationship.solubility ?y ?x ) ) )
==================================================
<question id=1357>	Clovis Gauguin's child whom created the Study of a Nude
<logical form id=1357>	( lambda ?x ( and ( mso:visual_art.artwork.artist Study_of_a_Nude ?x ) ( mso:people.person.children Clovis_Gauguin ?x ) ) )
==================================================
<question id=1358>	one of Kids & Family movie that has Ferdinand soundtrack in it
<logical form id=1358>	( lambda ?x ( and ( mso:film.genre.film Kids_&_Family ?x ) ( mso:music.soundtrack.film Ferdinand ?x ) ) )
==================================================
<question id=1359>	release date of the film Scarlett Johansson
<logical form id=1359>	( lambda ?x Exist ?y ( and ( mso:film.director.film Scarlett_Johansson ?y ) ( mso:film.film.initial_release_date ?y ?x ) ) )
==================================================
<question id=1360>	how many is calory Brookshire's Red Raspberries
<logical form id=1360>	( lambda ?x ( mso:food.food.energy Brookshire's_Red_Raspberries ?x ) )
==================================================
<question id=1361>	costume designer Edward K. Gibbon is in film with what casting director
<logical form id=1361>	( lambda ?x Exist ?y ( and ( r-mso:film.film.costume_designer Edward_K._Gibbon ?y ) ( mso:film.film.casting_director ?y ?x ) ) )
==================================================
<question id=1362>	who is movie Baring Sole 's music composer
<logical form id=1362>	( lambda ?x ( mso:film.film.music Baring_Sole ?x ) )
==================================================
<question id=1363>	what is Various Artists 's famous album
<logical form id=1363>	( lambda ?x ( mso:music.artist.album Various_Artists ?x ) )
==================================================
<question id=1364>	Mike Brown played Ice Hockey was till which date
<logical form id=1364>	( lambda ?x Exist ?y ( and ( mso:sports.pro_athlete.sports_played_professionally Mike_Brown ?y ) ( mso:sports.pro_sports_played.sport ?y Ice_Hockey ) ( mso:sports.pro_sports_played.career_end ?y ?x ) ) )
==================================================
<question id=1365>	Messier 74 cosmological distance
<logical form id=1365>	( lambda ?x ( mso:astronomy.celestial_object.cosmological_distance Messier_74 ?x ) )
==================================================
<question id=1366>	in Bolsa de Madrid issue AZKOYEN SA Common Stock in Bolsa de Madrid which as ticker symbol
<logical form id=1366>	( lambda ?x Exist ?y ( and ( mso:business.issue.stock_ticker_symbol AZKOYEN_SA_Common_Stock ?y ) ( mso:business.stock_ticker_symbol.stock_exchange ?y Bolsa_de_Madrid ) ( mso:business.stock_ticker_symbol.ticker_symbol ?y ?x ) ) )
==================================================
<question id=1367>	who was cinematographer in A. Hitchcock art directed film
<logical form id=1367>	( lambda ?x Exist ?y ( and ( r-mso:film.film.art_director A._Hitchcock ?y ) ( mso:film.film.cinematographer ?y ?x ) ) )
==================================================
<question id=1368>	where is the Mill Dam Bridge and the festival Tribeca Film Fest location
<logical form id=1368>	( lambda ?x ( and ( mso:transportation.bridge.locale Mill_Dam_Bridge ?x ) ( mso:film.festival.location Tribeca_Film_Fest ?x ) ) )
==================================================
<question id=1369>	costume designer in movie with Maggie Cartier as casting director
<logical form id=1369>	( lambda ?x Exist ?y ( and ( r-mso:film.film.casting_director Maggie_Cartier ?y ) ( mso:film.film.costume_designer ?y ?x ) ) )
==================================================
<question id=1370>	which producer in film Bad Taste also created fictional character Tauriel
<logical form id=1370>	( lambda ?x ( and ( mso:fictional_universe.character.creator Tauriel ?x ) ( mso:film.film.producer Bad_Taste ?x ) ) )
==================================================
<question id=1371>	when is birthday of Once Upon A Time In Mexico prodcution designer
<logical form id=1371>	( lambda ?x Exist ?y ( and ( mso:film.film.production_designer Once_Upon_A_Time_In_Mexico ?y ) ( mso:people.person.date_of_birth ?y ?x ) ) )
==================================================
<question id=1372>	tragedy Sarah Elizabeth Hudson
<logical form id=1372>	( lambda ?x ( mso:people.deceased_person.date_of_death Sarah_Elizabeth_Hudson ?x ) )
==================================================
<question id=1373>	what is element Hafnium symbol
<logical form id=1373>	( lambda ?x ( mso:chemistry.chemical_element.symbol Hafnium ?x ) )
==================================================
<question id=1374>	owner of Brighton Ski Resort starting from 1/1/1987
<logical form id=1374>	( lambda ?x Exist ?y ( and ( mso:skiing.ski_area.owner Brighton_Ski_Resort ?y ) ( mso:skiing.ski_area_ownership.start_date ?y 1/1/1987 ) ( mso:skiing.ski_area_ownership.owner ?y ?x ) ) )
==================================================
<question id=1375>	director of film working with executve producer Françoise Galfré
<logical form id=1375>	( lambda ?x Exist ?y ( and ( r-mso:film.film.executive_producer Françoise_Galfré ?y ) ( mso:film.film.director ?y ?x ) ) )
==================================================
<question id=1376>	the weight of story writer in First They Killed My Father
<logical form id=1376>	( lambda ?x Exist ?y ( and ( mso:film.film.writer First_They_Killed_My_Father ?y ) ( mso:people.person.weight ?y ?x ) ) )
==================================================
<question id=1377>	till when did Kladivo stopped publishing in the klagenfurt
<logical form id=1377>	( lambda ?x Exist ?y ( and ( mso:book.magazine.place_of_publication Kladivo ?y ) ( mso:book.place_of_publication_period.place_of_publication ?y klagenfurt ) ( mso:book.place_of_publication_period.to ?y ?x ) ) )
==================================================
<question id=1378>	Ashley Peldon has been an actor in the tv program Teenage Kitty in which season
<logical form id=1378>	( lambda ?x Exist ?y ( and ( mso:tv.character.appeared_in_tv_program Teenage_Kitty ?y ) ( mso:tv.regular_tv_appearance.actor ?y Ashley_Peldon ) ( mso:tv.regular_tv_appearance.series_season ?y ?x ) ) )
==================================================
<question id=1379>	what stadium do Texas State Bobcats play at
<logical form id=1379>	( lambda ?x ( mso:sports.team.facility Texas_State_Bobcats ?x ) )
==================================================
<question id=1380>	which manufactured drug form was marketing ended for the first time
<logical form id=1380>	( ArgMin ( lambda ?x ( IsA ?x manufactured_drug_form ) ) ( lambda ?x lambda ?y ( mso:medicine.manufactured_drug_form.marketing_end_date ?x ?y ) ) 1 )
==================================================
<question id=1381>	who is film Upwardly Global Promotional Video 's script writers
<logical form id=1381>	( lambda ?x ( mso:film.film.writer Upwardly_Global_Promotional_Video ?x ) )
==================================================
<question id=1382>	which is jersey colors Hunter Pirates
<logical form id=1382>	( lambda ?x ( mso:sports.team.color Hunter_Pirates ?x ) )
==================================================
<question id=1383>	costume designer Colleen Atwood was in movie with what release date
<logical form id=1383>	( lambda ?x Exist ?y ( and ( r-mso:film.film.costume_designer Colleen_Atwood ?y ) ( mso:film.film.initial_release_date ?y ?x ) ) )
==================================================
<question id=1384>	which Super 35 film was edited by William Goldenberg
<logical form id=1384>	( lambda ?x ( and ( r-mso:film.film.format Super_35 ?x ) ( r-mso:film.film.editor William_Goldenberg ?x ) ) )
==================================================
<question id=1385>	total length of Japan National Route 317
<logical form id=1385>	( lambda ?x ( mso:transportation.road.length Japan_National_Route_317 ?x ) )
==================================================
<question id=1386>	writer of IMAX format film
<logical form id=1386>	( lambda ?x Exist ?y ( and ( r-mso:film.film.format IMAX ?y ) ( mso:film.film.story ?y ?x ) ) )
==================================================
<question id=1387>	how tall is the John F. Kennedy, 35th President of the USA’s vice president
<logical form id=1387>	( lambda ?x Exist ?y ( and ( mso:government.us_president.us_vice_president John_F._Kennedy,_35th_President_of_the_USA ?y ) ( mso:people.person.height ?y ?x ) ) )
==================================================
<question id=1388>	Shoukry Sarhan's film's release date
<logical form id=1388>	( lambda ?x Exist ?y ( and ( mso:film.actor.film Shoukry_Sarhan ?y ) ( mso:film.film.initial_release_date ?y ?x ) ) )
==================================================
<question id=1389>	artists Places Ep
<logical form id=1389>	( lambda ?x ( mso:music.album.artist Places_Ep ?x ) )
==================================================
<question id=1390>	time zone of the city of Treznea River
<logical form id=1390>	( lambda ?x Exist ?y ( and ( mso:geography.river.city Treznea_River ?y ) ( mso:location.location.time_zone ?y ?x ) ) )
==================================================
<question id=1391>	executive producer in film with story writer Fanny Grift Van De Stevenson
<logical form id=1391>	( lambda ?x Exist ?y ( and ( r-mso:film.film.story Fanny_Grift_Van_De_Stevenson ?y ) ( mso:film.film.executive_producer ?y ?x ) ) )
==================================================
<question id=1392>	what is the area of the island group Button Islands
<logical form id=1392>	( lambda ?x Exist ?y ( and ( mso:geography.island.island_group Button_Islands ?y ) ( mso:location.location.area ?y ?x ) ) )
==================================================
<question id=1393>	surface temperature Zeta Persei
<logical form id=1393>	( lambda ?x ( mso:astronomy.star.temperature_k Zeta_Persei ?x ) )
==================================================
<question id=1394>	what's the name of film whose film editor parents are named ROBERT DOWNEY JR.
<logical form id=1394>	( lambda ?x Exist ?y ( and ( mso:people.person.parent ROBERT_DOWNEY_JR. ?y ) ( r-mso:film.film.editor ?y ?x ) ) )
==================================================
<question id=1395>	what’s the word count on the book written by Concordia Publishing
<logical form id=1395>	( lambda ?x Exist ?y ( and ( mso:book.author.works_written Concordia_Publishing ?y ) ( mso:book.written_work.word_count ?y ?x ) ) )
==================================================
<question id=1396>	what is RD-120 isp sea level
<logical form id=1396>	( lambda ?x ( mso:spaceflight.rocket_engine.isp_sea_level RD-120 ?x ) )
==================================================
<question id=1397>	movie that made by Disk Eyes Productions
<logical form id=1397>	( lambda ?x ( r-mso:film.film.production_company Disk_Eyes_Productions ?x ) )
==================================================
<question id=1398>	who is creators of Tom
<logical form id=1398>	( lambda ?x ( mso:fictional_universe.character.creator Tom ?x ) )
==================================================
<question id=1399>	how many interceptions of Fred M. Jackson in Buffalo Bulls
<logical form id=1399>	( lambda ?x Exist ?y ( and ( mso:american_football.player.player_passing_statistics Fred_M._Jackson ?y ) ( mso:american_football.player_passing_statistics.team ?y Buffalo_Bulls ) ( mso:american_football.player_passing_statistics.interceptions ?y ?x ) ) )
==================================================
<question id=1400>	soundtrack composers for film Tracker
<logical form id=1400>	( lambda ?x ( mso:film.film.music Tracker ?x ) )
==================================================
<question id=1401>	who is the story contributor for a film by Les Productions Georges de Beauregard
<logical form id=1401>	( lambda ?x Exist ?y ( and ( r-mso:film.film.production_company Les_Productions_Georges_de_Beauregard ?y ) ( mso:film.film.story ?y ?x ) ) )
==================================================
<question id=1402>	what is launch site of Albert Einstein ATV
<logical form id=1402>	( lambda ?x ( mso:spaceflight.satellite.launch_site Albert_Einstein_ATV ?x ) )
==================================================
<question id=1403>	team name which agreed transfer for G. Varela in 6/11/2013
<logical form id=1403>	( lambda ?x Exist ?y ( and ( mso:soccer.player.player_transfer G._Varela ?y ) ( mso:soccer.player_transfer.date_transfer_was_agreed ?y 6/11/2013 ) ( mso:soccer.player_transfer.selling_team ?y ?x ) ) )
==================================================
<question id=1404>	participants of the Presbytery of the Cathdral of Santo Domingo de la Calzadaf project until 1/1/1529
<logical form id=1404>	( lambda ?x Exist ?y ( and ( mso:projects.project.project_participation Presbytery_of_the_Cathdral_of_Santo_Domingo_de_la_Calzadaf ?y ) ( mso:projects.project_participation.to_date ?y 1/1/1529 ) ( mso:projects.project_participation.project_participant ?y ?x ) ) )
==================================================
<question id=1405>	film language used in a RealD 3D film
<logical form id=1405>	( lambda ?x Exist ?y ( and ( r-mso:film.film.format RealD_3D ?y ) ( mso:film.film.language ?y ?x ) ) )
==================================================
<question id=1406>	most famous written work of John Hepola
<logical form id=1406>	( lambda ?x ( mso:book.author.works_written John_Hepola ?x ) )
==================================================
<question id=1407>	Richardson Highway 's length
<logical form id=1407>	( lambda ?x ( mso:transportation.road.length Richardson_Highway ?x ) )
==================================================
<question id=1408>	establishment date for museum Baltimore Museum of Industry
<logical form id=1408>	( lambda ?x ( mso:architecture.museum.established Baltimore_Museum_of_Industry ?x ) )
==================================================
<question id=1409>	what is La Molina elevation of base
<logical form id=1409>	( lambda ?x ( mso:skiing.ski_area.base_elevation La_Molina ?x ) )
==================================================
<question id=1410>	what's the name of the production company that Andrew Bowen uses to produce his movie
<logical form id=1410>	( lambda ?x Exist ?y ( and ( mso:film.producer.film Andrew_Bowen ?y ) ( mso:film.film.production_company ?y ?x ) ) )
==================================================
<question id=1411>	the date of An Interview with José Luis Merino released into the first market
<logical form id=1411>	( lambda ?x ( mso:film.film.initial_release_date An_Interview_with_José_Luis_Merino ?x ) )
==================================================
<question id=1412>	date which the As The Bell Rings - Season 1 of As the Bell Rings broadcasted
<logical form id=1412>	( lambda ?x Exist ?y ( and ( mso:tv.program.regular_cast As_the_Bell_Rings ?y ) ( mso:tv.regular_tv_appearance.series_season ?y As_The_Bell_Rings_-_Season_1 ) ( mso:tv.regular_tv_appearance.from ?y ?x ) ) )
==================================================
<question id=1413>	songs from The Threepenny Opera (Die Dreigroschenoper): Study Score
<logical form id=1413>	( lambda ?x ( mso:theater.play.musical_soundtrack The_Threepenny_Opera_(Die_Dreigroschenoper):_Study_Score ?x ) )
==================================================
<question id=1414>	Dwight David Eisenhower, 34th President of the USA’s vice president quotation
<logical form id=1414>	( lambda ?x Exist ?y ( and ( mso:government.us_president.us_vice_president Dwight_David_Eisenhower,_34th_President_of_the_USA ?y ) ( mso:people.person.quotation ?y ?x ) ) )
==================================================
<question id=1415>	Carlos Febles logged 292 at-bats for which team
<logical form id=1415>	( lambda ?x Exist ?y ( and ( mso:baseball.player.batting_statistics Carlos_Febles ?y ) ( mso:baseball.batting_statistics.at_bats ?y 292 ) ( mso:baseball.batting_statistics.team ?y ?x ) ) )
==================================================
<question id=1416>	Pilar appearance
<logical form id=1416>	( lambda ?x ( mso:book.character.appears_in_book Pilar ?x ) )
==================================================
<question id=1417>	what degree was given to Thabisa Mpazwa at UNIVERSITY OF THE WESTERN CAPE
<logical form id=1417>	( lambda ?x Exist ?y ( and ( mso:people.person.education Thabisa_Mpazwa ?y ) ( mso:education.education.educational_institution ?y UNIVERSITY_OF_THE_WESTERN_CAPE ) ( mso:education.education.educational_degree ?y ?x ) ) )
==================================================
<question id=1418>	what is the nationality of the first ascender of mountain Cayambe
<logical form id=1418>	( lambda ?x Exist ?y ( and ( mso:geography.mountain.first_ascenders Cayambe ?y ) ( mso:people.person.nationality_adjectival ?y ?x ) ) )
==================================================
<question id=1419>	who is the publisher of the book written by stan lee
<logical form id=1419>	( lambda ?x Exist ?y ( and ( mso:book.author.works_written stan_lee ?y ) ( mso:comic_books.series.publisher ?y ?x ) ) )
==================================================
<question id=1420>	height of production designer in Vincent
<logical form id=1420>	( lambda ?x Exist ?y ( and ( mso:film.film.production_designer Vincent ?y ) ( mso:biology.organism.height_meters ?y ?x ) ) )
==================================================
<question id=1421>	where is place of discovery Agroecomyrmex
<logical form id=1421>	( lambda ?x ( mso:biology.fossil_specimen.found_at_site Agroecomyrmex ?x ) )
==================================================
<question id=1422>	who founded the Disneyland Resort and produced Tea for Two Hundred
<logical form id=1422>	( lambda ?x ( and ( mso:organization.organization.founder Disneyland_Resort ?x ) ( mso:film.film.producer Tea_for_Two_Hundred ?x ) ) )
==================================================
<question id=1423>	what was soundtrack in LAURA HILLENBRAND written film
<logical form id=1423>	( lambda ?x Exist ?y ( and ( r-mso:film.film.story LAURA_HILLENBRAND ?y ) ( mso:film.film.soundtrack ?y ?x ) ) )
==================================================
<question id=1424>	which is colors for CB Las Rozas
<logical form id=1424>	( lambda ?x ( mso:sports.team.color CB_Las_Rozas ?x ) )
==================================================
<question id=1425>	which company is game developer of BinaryBlitz
<logical form id=1425>	( lambda ?x ( mso:cvg.computer_videogame.developer BinaryBlitz ?x ) )
==================================================
<question id=1426>	in Groats how much Zinc can be contained
<logical form id=1426>	( lambda ?x Exist ?y ( and ( mso:food.food.nutrition_fact Groats ?y ) ( mso:food.nutrition_fact.nutrient ?y Zinc ) ( mso:food.nutrition_fact.quantity ?y ?x ) ) )
==================================================
<question id=1427>	what song did Jay-Z sing in U2 at the Brandenburg Gate
<logical form id=1427>	( lambda ?x Exist ?y ( and ( mso:music.concert.concert_set_list U2_at_the_Brandenburg_Gate ?y ) ( mso:music.concert_set_list.guest_artist ?y Jay-Z ) ( mso:music.concert_set_list.song ?y ?x ) ) )
==================================================
<question id=1428>	film written by the author of the book El cuento de Ferdinando
<logical form id=1428>	( lambda ?x Exist ?y ( and ( mso:book.written_work.author El_cuento_de_Ferdinando ?y ) ( mso:film.writer.film ?y ?x ) ) )
==================================================
<question id=1429>	what is Shine Tag Team Championship 's date of first occurrence
<logical form id=1429>	( lambda ?x ( mso:time.recurring_event.date_of_first_occurance Shine_Tag_Team_Championship ?x ) )
==================================================
<question id=1430>	what's the rating of the series of the film Kill Bill: Volume 1
<logical form id=1430>	( lambda ?x Exist ?y ( and ( mso:film.film.series Kill_Bill:_Volume_1 ?y ) ( mso:film.film.rating ?y ?x ) ) )
==================================================
<question id=1431>	name of the fearured song in Thor
<logical form id=1431>	( lambda ?x Exist ?y ( and ( mso:film.series.film Thor ?y ) ( mso:film.film.featured_song ?y ?x ) ) )
==================================================
<question id=1432>	Joel Negron is film editor in a film with what producer
<logical form id=1432>	( lambda ?x Exist ?y ( and ( r-mso:film.film.editor Joel_Negron ?y ) ( mso:film.film.producer ?y ?x ) ) )
==================================================
<question id=1433>	what is The Nomad's Vision: Ode to a Skylark Dressed in Black characters
<logical form id=1433>	( lambda ?x ( mso:book.poem.poem_character The_Nomad's_Vision:_Ode_to_a_Skylark_Dressed_in_Black ?x ) )
==================================================
<question id=1434>	distance from earth to Tarantula Nebula in meters
<logical form id=1434>	( lambda ?x ( mso:astronomy.celestial_object.cosmological_distance Tarantula_Nebula ?x ) )
==================================================
<question id=1435>	Certificate of Merit (Oriya Feature Film) first occurrence
<logical form id=1435>	( lambda ?x ( mso:award.category.date_established Certificate_of_Merit_(Oriya_Feature_Film) ?x ) )
==================================================
<question id=1436>	which is popular novel written by Michael D. Hayes
<logical form id=1436>	( lambda ?x ( mso:book.author.works_written Michael_D._Hayes ?x ) )
==================================================
<question id=1437>	when is final occurrence WWWF United States Heavyweight Championship
<logical form id=1437>	( lambda ?x ( mso:time.recurring_event.date_of_final_occurance WWWF_United_States_Heavyweight_Championship ?x ) )
==================================================
<question id=1438>	what's the cause of death of editor of the film The Sound Of Music
<logical form id=1438>	( lambda ?x Exist ?y ( and ( mso:film.film.editor The_Sound_Of_Music ?y ) ( mso:people.deceased_person.preferred_cause_of_death ?y ?x ) ) )
==================================================
<question id=1439>	measurement of Virginia State Route 173 length
<logical form id=1439>	( lambda ?x ( mso:transportation.road.length Virginia_State_Route_173 ?x ) )
==================================================
<question id=1440>	type of money used in Monaco
<logical form id=1440>	( lambda ?x ( mso:location.sovereign.iso4217_currency_code Monaco ?x ) )
==================================================
<question id=1441>	Kaja Blackley’s comic books first publication date
<logical form id=1441>	( lambda ?x Exist ?y ( and ( mso:comic_books.creator.series Kaja_Blackley ?y ) ( mso:book.written_work.date_of_first_publication ?y ?x ) ) )
==================================================
<question id=1442>	Barrie Cook most popular novel
<logical form id=1442>	( lambda ?x ( mso:book.author.works_written Barrie_Cook ?x ) )
==================================================
<question id=1443>	how many meters tall is Tetro writer
<logical form id=1443>	( lambda ?x Exist ?y ( and ( mso:film.film.writer Tetro ?y ) ( mso:people.person.height ?y ?x ) ) )
==================================================
<question id=1444>	movie produced by Joseph Shaftel Productions and costume designed by Anthony Mendleson
<logical form id=1444>	( lambda ?x ( and ( r-mso:film.film.production_company Joseph_Shaftel_Productions ?x ) ( r-mso:film.film.costume_designer Anthony_Mendleson ?x ) ) )
==================================================
<question id=1445>	when was cinematographer of film Thomas reconstitué born
<logical form id=1445>	( lambda ?x Exist ?y ( and ( mso:film.film.cinematographer Thomas_reconstitué ?y ) ( mso:people.person.date_of_birth ?y ?x ) ) )
==================================================
<question id=1446>	1972 Mr. Olympia's winner and acted in The Politic Context of 'Red Heat'
<logical form id=1446>	( lambda ?x ( and ( mso:film.film.actor The_Politic_Context_of_'Red_Heat' ?x ) ( mso:award.competition.winner 1972_Mr._Olympia ?x ) ) )
==================================================
<question id=1447>	what is models for Bombardier Challenger 600 series
<logical form id=1447>	( lambda ?x ( mso:aviation.aircraft_line.models_in_line Bombardier_Challenger_600_series ?x ) )
==================================================
<question id=1448>	fips of country where Man on Wire filmed
<logical form id=1448>	( lambda ?x Exist ?y ( and ( mso:film.film.country Man_on_Wire ?y ) ( mso:location.sovereign.fips10_4 ?y ?x ) ) )
==================================================
<question id=1449>	Billy Hopkins cast directed which film a 35 mm film format
<logical form id=1449>	( lambda ?x ( and ( r-mso:film.film.casting_director Billy_Hopkins ?x ) ( r-mso:film.film.format 35_mm_film ?x ) ) )
==================================================
<question id=1450>	what is date of discovery of (26281) 1998 ST43
<logical form id=1450>	( lambda ?x ( mso:astronomy.astronomical_discovery.discovery_date (26281)_1998_ST43 ?x ) )
==================================================
<question id=1451>	top titles authored by Jim Pumarlo
<logical form id=1451>	( lambda ?x ( mso:book.author.works_written Jim_Pumarlo ?x ) )
==================================================
<question id=1452>	which is most famous title Mrs Sally Badgley Raymond
<logical form id=1452>	( lambda ?x ( mso:book.author.works_written Mrs_Sally_Badgley_Raymond ?x ) )
==================================================
<question id=1453>	the editor of the film produced by Metro-Goldwyn-Mayer (MGM)
<logical form id=1453>	( lambda ?x Exist ?y ( and ( r-mso:film.film.production_company Metro-Goldwyn-Mayer_(MGM) ?y ) ( mso:film.film.editor ?y ?x ) ) )
==================================================
<question id=1454>	who is casting directors movie Shijuukunichi no reshipi
<logical form id=1454>	( lambda ?x ( mso:film.film.casting_director Shijuukunichi_no_reshipi ?x ) )
==================================================
<question id=1455>	what is star Atlas
<logical form id=1455>	( lambda ?x ( mso:astronomy.star_system.star Atlas ?x ) )
==================================================
<question id=1456>	where did 1900 publish from 12/20/2012
<logical form id=1456>	( lambda ?x Exist ?y ( and ( mso:book.magazine.place_of_publication 1900 ?y ) ( mso:book.place_of_publication_period.from ?y 12/20/2012 ) ( mso:book.place_of_publication_period.place_of_publication ?y ?x ) ) )
==================================================
<question id=1457>	who is the composer of Celebration (Felguk Love Remix) and parent of David Banda Mwale Ciccone Ritchie
<logical form id=1457>	( lambda ?x ( and ( mso:music.composition.composer Celebration_(Felguk_Love_Remix) ?x ) ( mso:people.person.parent David_Banda_Mwale_Ciccone_Ritchie ?x ) ) )
==================================================
<question id=1458>	name of the children of the director of the film Frankenstein 1970
<logical form id=1458>	( lambda ?x Exist ?y ( and ( mso:film.film.director Frankenstein_1970 ?y ) ( mso:people.person.children ?y ?x ) ) )
==================================================
<question id=1459>	what area has mouth of Cuyahoga River and had Spider-Man 3 (2007) filmed there
<logical form id=1459>	( lambda ?x ( and ( mso:geography.river.mouth Cuyahoga_River ?x ) ( mso:film.film.location Spider-Man_3_(2007) ?x ) ) )
==================================================
<question id=1460>	where was journal Die Gleichheit published until 1/1/1923
<logical form id=1460>	( lambda ?x Exist ?y ( and ( mso:book.journal.place_of_publication Die_Gleichheit ?y ) ( mso:book.place_of_publication_period.to ?y 1/1/1923 ) ( mso:book.place_of_publication_period.place_of_publication ?y ?x ) ) )
==================================================
<question id=1461>	what is most famous list of book Christine Anderson
<logical form id=1461>	( lambda ?x ( mso:book.author.works_written Christine_Anderson ?x ) )
==================================================
<question id=1462>	characters parents from the fictional universe Jacob Johnson place of birth
<logical form id=1462>	( lambda ?x Exist ?y ( and ( mso:fictional_universe.character.parents Jacob_Johnson ?y ) ( mso:fictional_universe.character.place_of_birth ?y ?x ) ) )
==================================================
<question id=1463>	which artist performed All Along the Watchtower [Live] in Grateful Dead Portland May 28 1995
<logical form id=1463>	( lambda ?x Exist ?y ( and ( mso:music.concert.concert_set_list Grateful_Dead_Portland_May_28_1995 ?y ) ( mso:music.concert_set_list.song ?y All_Along_the_Watchtower_[Live] ) ( mso:music.concert_set_list.artist ?y ?x ) ) )
==================================================
<question id=1464>	what has Clyde Tombaugh discovered and the destination of New Horizons
<logical form id=1464>	( lambda ?x ( and ( mso:spaceflight.space_mission.destination New_Horizons ?x ) ( mso:astronomy.astronomer.astronomical_objects_discovered Clyde_Tombaugh ?x ) ) )
==================================================
<question id=1465>	what is Cadmium chemical structure
<logical form id=1465>	( lambda ?x ( mso:chemistry.chemical_compound.formula Cadmium ?x ) )
==================================================
<question id=1466>	who is producer for Deanna Durbin: Three Smart Girls / Something in the Wind
<logical form id=1466>	( lambda ?x ( mso:film.film.producer Deanna_Durbin:_Three_Smart_Girls_/_Something_in_the_Wind ?x ) )
==================================================
<question id=1467>	which performance type does Rica Matsumoto have when he played Bernardo
<logical form id=1467>	( lambda ?x Exist ?y ( and ( mso:tv.character.appeared_in_tv_program Bernardo ?y ) ( mso:tv.regular_tv_appearance.actor ?y Rica_Matsumoto ) ( mso:tv.regular_tv_appearance.special_tv_performance_type ?y ?x ) ) )
==================================================
<question id=1468>	founding date of Anagennisi Larnacas
<logical form id=1468>	( lambda ?x ( mso:sports.team.founded Anagennisi_Larnacas ?x ) )
==================================================
<question id=1469>	when is French ship Fleurus first launch date
<logical form id=1469>	( lambda ?x ( mso:boats.ship.launched French_ship_Fleurus ?x ) )
==================================================
<question id=1470>	who created Major Tom and performed When the Wind Blows featured song
<logical form id=1470>	( lambda ?x ( and ( mso:film.featured_song.performer When_the_Wind_Blows ?x ) ( mso:fictional_universe.character.creator Major_Tom ?x ) ) )
==================================================
<question id=1471>	lyrist Man of La Mancha a Musical Play
<logical form id=1471>	( lambda ?x ( mso:theater.play.lyricist Man_of_La_Mancha_a_Musical_Play ?x ) )
==================================================
<question id=1472>	Viedma volcanic eruption
<logical form id=1472>	( lambda ?x ( mso:geography.mountain.last_eruption Viedma ?x ) )
==================================================
<question id=1473>	what is height of New Wave editor
<logical form id=1473>	( lambda ?x Exist ?y ( and ( mso:film.film.editor New_Wave ?y ) ( mso:people.person.height ?y ?x ) ) )
==================================================
<question id=1474>	Roberto Devereux first performance place
<logical form id=1474>	( lambda ?x ( mso:music.composition.place_of_first_performance Roberto_Devereux ?x ) )
==================================================
<question id=1475>	from 1/1/1980 which participants took part in the The Emma Goldman Papers Project
<logical form id=1475>	( lambda ?x Exist ?y ( and ( mso:projects.project.project_participation The_Emma_Goldman_Papers_Project ?y ) ( mso:projects.project_participation.from_date ?y 1/1/1980 ) ( mso:projects.project_participation.project_participant ?y ?x ) ) )
==================================================
<question id=1476>	the location Smurfs: The Lost Village (2017) was filmed and where Classic Motown was founded
<logical form id=1476>	( lambda ?x ( and ( mso:organization.organization.place_founded Classic_Motown ?x ) ( mso:film.film.location Smurfs:_The_Lost_Village_(2017) ?x ) ) )
==================================================
<question id=1477>	what is popular albums Jameston Thieves
<logical form id=1477>	( lambda ?x ( mso:music.artist.album Jameston_Thieves ?x ) )
==================================================
<question id=1478>	story writer in film with cinematographer Shane Hurlbut
<logical form id=1478>	( lambda ?x Exist ?y ( and ( r-mso:film.film.cinematographer Shane_Hurlbut ?y ) ( mso:film.film.writer ?y ?x ) ) )
==================================================
<question id=1479>	when was the initial release date of the series of Home Alone
<logical form id=1479>	( lambda ?x Exist ?y ( and ( mso:film.film.series Home_Alone ?y ) ( mso:film.film.initial_release_date ?y ?x ) ) )
==================================================
<question id=1480>	where is Moosehead Lake 's outflow location
<logical form id=1480>	( lambda ?x ( mso:geography.lake.outflow Moosehead_Lake ?x ) )
==================================================
<question id=1481>	who is cinematographer that worked with executive producer Harvey Weinstein
<logical form id=1481>	( lambda ?x Exist ?y ( and ( r-mso:film.film.executive_producer Harvey_Weinstein ?y ) ( mso:film.film.cinematographer ?y ?x ) ) )
==================================================
<question id=1482>	which is famous comic by Bernice Chardiet
<logical form id=1482>	( lambda ?x ( mso:comic_books.creator.series Bernice_Chardiet ?x ) )
==================================================
<question id=1483>	filming location of More Things That Happened and origin of Band of Brothers
<logical form id=1483>	( lambda ?x ( and ( mso:tv.program.country_of_origin Band_of_Brothers ?x ) ( mso:film.film.country More_Things_That_Happened ?x ) ) )
==================================================
<question id=1484>	who made first The device and method to guide endothelial cell assembly
<logical form id=1484>	( lambda ?x ( mso:law.invention.inventor The_device_and_method_to_guide_endothelial_cell_assembly ?x ) )
==================================================
<question id=1485>	which is Skippy the Bush Kangaroo spin offs
<logical form id=1485>	( lambda ?x ( mso:tv.program.spin_offs Skippy_the_Bush_Kangaroo ?x ) )
==================================================
<question id=1486>	developing company Crash Bandicoot: Mutant Island
<logical form id=1486>	( lambda ?x ( mso:cvg.game_version.developer Crash_Bandicoot:_Mutant_Island ?x ) )
==================================================
<question id=1487>	who is music composer film Luna: Spirit of the Whale
<logical form id=1487>	( lambda ?x ( mso:film.film.music Luna:_Spirit_of_the_Whale ?x ) )
==================================================
<question id=1488>	when did the director of White Christmas die
<logical form id=1488>	( lambda ?x Exist ?y ( and ( mso:film.film.director White_Christmas ?y ) ( mso:people.deceased_person.date_of_death ?y ?x ) ) )
==================================================
<question id=1489>	who is game developers for Mini Golf Championship
<logical form id=1489>	( lambda ?x ( mso:cvg.computer_videogame.developer Mini_Golf_Championship ?x ) )
==================================================
<question id=1490>	The Honey Moon 's opening date
<logical form id=1490>	( lambda ?x ( mso:theater.production.date_opened The_Honey_Moon ?x ) )
==================================================
<question id=1491>	what is volcanic eruptions for Rincón de la Vieja Volcano
<logical form id=1491>	( lambda ?x ( mso:geography.mountain.last_eruption Rincón_de_la_Vieja_Volcano ?x ) )
==================================================
<question id=1492>	size of country where Pam's Labyrinth was filmed
<logical form id=1492>	( lambda ?x Exist ?y ( and ( mso:film.film.location Pam's_Labyrinth ?y ) ( mso:location.location.area ?y ?x ) ) )
==================================================
<question id=1493>	which did Nashville Junior Predators stop being a Head coach
<logical form id=1493>	( lambda ?x Exist ?y ( and ( mso:sports.team.coach Nashville_Junior_Predators ?y ) ( mso:sports.sports_team_coach_tenure.position ?y Head_coach ) ( mso:sports.sports_team_coach_tenure.to ?y ?x ) ) )
==================================================
<question id=1494>	what is date of release of FantasyBattles
<logical form id=1494>	( lambda ?x ( mso:cvg.computer_videogame.release_date FantasyBattles ?x ) )
==================================================
<question id=1495>	J/27 's displacement in tons
<logical form id=1495>	( lambda ?x ( mso:boats.ship_class.displacement_tons J/27 ?x ) )
==================================================
<question id=1496>	who performs the When the Wind Blows movie's featured song and creator of Major Tom
<logical form id=1496>	( lambda ?x ( and ( mso:film.featured_song.performer When_the_Wind_Blows ?x ) ( mso:fictional_universe.character.creator Major_Tom ?x ) ) )
==================================================
<question id=1497>	area covered by the resort of Stormforce 10 park
<logical form id=1497>	( lambda ?x Exist ?y ( and ( mso:amusement_parks.ride.park Stormforce_10 ?y ) ( mso:location.location.area ?y ?x ) ) )
==================================================
<question id=1498>	release date of The Shining (1980) presented by TCM soundtrack
<logical form id=1498>	( lambda ?x Exist ?y ( and ( mso:film.film.soundtrack The_Shining_(1980)_presented_by_TCM ?y ) ( mso:music.album.release_date ?y ?x ) ) )
==================================================
<question id=1499>	Got Me's composer and Mary Jo Deschanel's daughter
<logical form id=1499>	( lambda ?x ( and ( mso:people.person.children Mary_Jo_Deschanel ?x ) ( mso:music.composition.composer Got_Me ?x ) ) )
==================================================
<question id=1500>	artwork of The Great Red Dragon Paintings
<logical form id=1500>	( lambda ?x ( mso:visual_art.art_series.artwork The_Great_Red_Dragon_Paintings ?x ) )
==================================================
<question id=1501>	who held the position of United States Representative of United States (USA) government
<logical form id=1501>	( lambda ?x Exist ?y ( and ( mso:government.governmental_jurisdiction.governing_officials United_States_(USA) ?y ) ( mso:government.position_held.office_or_title ?y United_States_Representative ) ( mso:government.position_held.district_represented ?y ?x ) ) )
==================================================
<question id=1502>	which unit did Leonard A. Funk Jr. join in in 1/1/1941
<logical form id=1502>	( lambda ?x Exist ?y ( and ( mso:military.person.service Leonard_A._Funk_Jr. ?y ) ( mso:military.service.from_date ?y 1/1/1941 ) ( mso:military.service.unit ?y ?x ) ) )
==================================================
<question id=1503>	what is airport code of Finke Airport
<logical form id=1503>	( lambda ?x ( mso:aviation.airport.iata Finke_Airport ?x ) )
==================================================
<question id=1504>	chemical element with atomic number greater than 17
<logical form id=1504>	( ArgMore ( lambda ?x ( IsA ?x chemical_element ) ) ( lambda ?x lambda ?y ( mso:chemistry.chemical_element.atomic_number ?x ?y ) ) 17 )
==================================================
<question id=1505>	who is script writer movie Close to the Sun
<logical form id=1505>	( lambda ?x ( mso:film.film.writer Close_to_the_Sun ?x ) )
==================================================
<question id=1506>	producers of movie The Four Poster
<logical form id=1506>	( lambda ?x ( mso:film.film.producer The_Four_Poster ?x ) )
==================================================
<question id=1507>	Willard Marshall got 0 sacrifice hits during which season
<logical form id=1507>	( lambda ?x Exist ?y ( and ( mso:baseball.player.batting_statistics Willard_Marshall ?y ) ( mso:baseball.batting_statistics.sacrifice_hits ?y 0 ) ( mso:baseball.batting_statistics.season ?y ?x ) ) )
==================================================
<question id=1508>	how long is Dil Sey Live length
<logical form id=1508>	( lambda ?x ( mso:tv.program.episode_running_time Dil_Sey_Live ?x ) )
==================================================
<question id=1509>	how heavy is art director in The Life of Larry and Larry & Steve
<logical form id=1509>	( lambda ?x Exist ?y ( and ( mso:film.film.art_director The_Life_of_Larry_and_Larry_&_Steve ?y ) ( mso:people.person.weight ?y ?x ) ) )
==================================================
<question id=1510>	what is written date of Eine Nacht in Venedig
<logical form id=1510>	( lambda ?x ( mso:opera.opera.date_written Eine_Nacht_in_Venedig ?x ) )
==================================================
<question id=1511>	where is the first ascender of mountain Hounds Tooth from
<logical form id=1511>	( lambda ?x Exist ?y ( and ( mso:geography.mountain.first_ascenders Hounds_Tooth ?y ) ( mso:people.person.nationality_adjectival ?y ?x ) ) )
==================================================
<question id=1512>	film One & One Is Twelve produced bies
<logical form id=1512>	( lambda ?x ( mso:film.film.producer One_&_One_Is_Twelve ?x ) )
==================================================
<question id=1513>	spin off show from I Am Frankie
<logical form id=1513>	( lambda ?x ( mso:tv.program.spin_offs I_Am_Frankie ?x ) )
==================================================
<question id=1514>	mascot name for Flaget High School
<logical form id=1514>	( lambda ?x ( mso:education.educational_institution.school_mascot Flaget_High_School ?x ) )
==================================================
<question id=1515>	what is John F. Kennedy Memorial Bridge architecture company
<logical form id=1515>	( lambda ?x ( mso:architecture.structure.firm John_F._Kennedy_Memorial_Bridge ?x ) )
==================================================
<question id=1516>	what is calling code of country where Dan Wladyka filmed
<logical form id=1516>	( lambda ?x Exist ?y ( and ( mso:film.film.country Dan_Wladyka ?y ) ( mso:location.sovereign.calling_code ?y ?x ) ) )
==================================================
<question id=1517>	sports team founded later than 5/9/2016
<logical form id=1517>	( ArgMore ( lambda ?x ( IsA ?x sports_team ) ) ( lambda ?x lambda ?y ( mso:sports.team.founded ?x ?y ) ) 5/9/2016 )
==================================================
<question id=1518>	what's the name of the company that the owner of GoldenStateWarriors founded
<logical form id=1518>	( lambda ?x Exist ?y ( and ( mso:sports.professional_sports_team.team_owner GoldenStateWarriors ?y ) ( mso:organization.founder.organizations_founded ?y ?x ) ) )
==================================================
<question id=1519>	name of the film edited with Sally Margaret Field’s offspring as the film editor
<logical form id=1519>	( lambda ?x Exist ?y ( and ( mso:people.person.children Sally_Margaret_Field ?y ) ( r-mso:film.film.editor ?y ?x ) ) )
==================================================
<question id=1520>	which amusement parks closed before 9/2/1985
<logical form id=1520>	( ArgLess ( lambda ?x ( IsA ?x amusement_park ) ) ( lambda ?x lambda ?y ( mso:amusement_parks.park.closed ?x ?y ) ) 9/2/1985 )
==================================================
<question id=1521>	which is list of comics by Brian Reed
<logical form id=1521>	( lambda ?x ( mso:comic_books.creator.series Brian_Reed ?x ) )
==================================================
<question id=1522>	what is designers for CM-5
<logical form id=1522>	( lambda ?x ( mso:computer.computer.key_designers CM-5 ?x ) )
==================================================
<question id=1523>	what is Transmetro 's date of inception
<logical form id=1523>	( lambda ?x ( mso:metropolitan_transit.transit_system.inception Transmetro ?x ) )
==================================================
<question id=1524>	which game needs the most time to play
<logical form id=1524>	( ArgMax ( lambda ?x ( IsA ?x game ) ) ( lambda ?x lambda ?y ( mso:games.game.maximum_playing_time_minutes ?x ?y ) ) 1 )
==================================================
<question id=1525>	Alias main character
<logical form id=1525>	( lambda ?x ( mso:comic_books.series.featured_characters Alias ?x ) )
==================================================
<question id=1526>	who is Plutonium 's discoverers
<logical form id=1526>	( lambda ?x ( mso:chemistry.chemical_element.element_discoverer Plutonium ?x ) )
==================================================
<question id=1527>	game developer for Steg
<logical form id=1527>	( lambda ?x ( mso:cvg.computer_videogame.developer Steg ?x ) )
==================================================
<question id=1528>	iuapc id for Cholecalciferol
<logical form id=1528>	( lambda ?x ( mso:chemistry.chemical_compound.iuapc_id Cholecalciferol ?x ) )
==================================================
<question id=1529>	how tall is Azman Ilham Mohd Noor 's
<logical form id=1529>	( lambda ?x ( mso:people.person.height Azman_Ilham_Mohd_Noor ?x ) )
==================================================
<question id=1530>	Christoph M. Schmidt academic advisors
<logical form id=1530>	( lambda ?x ( mso:education.academic.advisors Christoph_M._Schmidt ?x ) )
==================================================
<question id=1531>	Mad About You 's tunes
<logical form id=1531>	( lambda ?x ( mso:tv.program.theme_song Mad_About_You ?x ) )
==================================================
<question id=1532>	how many meters is Before Sunset [HD] story writer
<logical form id=1532>	( lambda ?x Exist ?y ( and ( mso:film.film.story Before_Sunset_[HD] ?y ) ( mso:people.person.height ?y ?x ) ) )
==================================================
<question id=1533>	chemical element first discovered
<logical form id=1533>	( ArgMin ( lambda ?x ( IsA ?x chemical_element ) ) ( lambda ?x lambda ?y ( mso:chemistry.chemical_element.discovery_date ?x ?y ) ) 1 )
==================================================
<question id=1534>	cinematographer DAVID LYNCH worked in film with what producer
<logical form id=1534>	( lambda ?x Exist ?y ( and ( r-mso:film.film.cinematographer DAVID_LYNCH ?y ) ( mso:film.film.producer ?y ?x ) ) )
==================================================
<question id=1535>	what's the profession of GoldenStateWarriors' owner
<logical form id=1535>	( lambda ?x Exist ?y ( and ( mso:sports.professional_sports_team.team_owner GoldenStateWarriors ?y ) ( mso:people.person.profession ?y ?x ) ) )
==================================================
<question id=1536>	what company produced film with editor Jennifer Lame
<logical form id=1536>	( lambda ?x Exist ?y ( and ( r-mso:film.film.editor Jennifer_Lame ?y ) ( mso:film.film.production_company ?y ?x ) ) )
==================================================
<question id=1537>	what is famous comic books written by William M. Gaines
<logical form id=1537>	( lambda ?x ( mso:comic_books.creator.series William_M._Gaines ?x ) )
==================================================
<question id=1538>	who is the author of The Grand Design andd academic advisor of Bruce Allen
<logical form id=1538>	( lambda ?x ( and ( mso:book.written_work.author The_Grand_Design ?x ) ( mso:education.academic.advisors Bruce_Allen ?x ) ) )
==================================================
<question id=1539>	how big is area Mecca Mall
<logical form id=1539>	( lambda ?x ( mso:business.shopping_center.retail_floor_space_m_2 Mecca_Mall ?x ) )
==================================================
<question id=1540>	diameter of VLS-1
<logical form id=1540>	( lambda ?x ( mso:spaceflight.rocket.diameter_meters VLS-1 ?x ) )
==================================================
<question id=1541>	who is Pure Flow Fun - Best Color Drawing Lines Puzzle with 750 Levels 's developers
<logical form id=1541>	( lambda ?x ( mso:cvg.computer_videogame.developer Pure_Flow_Fun_-_Best_Color_Drawing_Lines_Puzzle_with_750_Levels ?x ) )
==================================================
<question id=1542>	in which year did Amy Pecorino win the 36th Daytime Emmy Awards
<logical form id=1542>	( lambda ?x Exist ?y ( and ( mso:award.winner.awards_won Amy_Pecorino ?y ) ( mso:award.honor.ceremony ?y 36th_Daytime_Emmy_Awards ) ( mso:award.honor.year ?y ?x ) ) )
==================================================
<question id=1543>	colors of Pi Lambda Sigma
<logical form id=1543>	( lambda ?x ( mso:education.fraternity_sorority.color Pi_Lambda_Sigma ?x ) )
==================================================
<question id=1544>	location of film The Wizard of Oz (re-release) and place where Island Def Jam Music Group was founded
<logical form id=1544>	( lambda ?x ( and ( mso:organization.organization.place_founded Island_Def_Jam_Music_Group ?x ) ( mso:film.film.location The_Wizard_of_Oz_(re-release) ?x ) ) )
==================================================
<question id=1545>	how many losses did Troy Trojans got in 1879 Major League Baseball season
<logical form id=1545>	( lambda ?x Exist ?y ( and ( mso:baseball.team.team_stats Troy_Trojans ?y ) ( mso:baseball.team_stats.season ?y 1879_Major_League_Baseball_season ) ( mso:baseball.team_stats.losses ?y ?x ) ) )
==================================================
<question id=1546>	screenwriter film A Future in Fish
<logical form id=1546>	( lambda ?x ( mso:film.film.writer A_Future_in_Fish ?x ) )
==================================================
<question id=1547>	Jango Fett was a character in a film edited by whom
<logical form id=1547>	( lambda ?x Exist ?y ( and ( mso:film.character.film Jango_Fett ?y ) ( mso:film.film.editor ?y ?x ) ) )
==================================================
<question id=1548>	which film did the artist of the visual art Psych USA direct
<logical form id=1548>	( lambda ?x Exist ?y ( and ( mso:visual_art.artwork.artist Psych_USA ?y ) ( mso:film.director.film ?y ?x ) ) )
==================================================
<question id=1549>	newest book liaden universe
<logical form id=1549>	( ArgMax ( lambda ?x ( r-mso:book.literary_series.works_in_this_series ?x liaden_universe ) ) ( lambda ?x ( lambda ?y ( mso:book.written_work.date_of_first_publication ?x ?y ) ) ) 1 )
==================================================
<question id=1550>	birthdate of cinematographer of film XXX
<logical form id=1550>	( lambda ?x Exist ?y ( and ( mso:film.film.cinematographer XXX ?y ) ( mso:people.person.date_of_birth ?y ?x ) ) )
==================================================
<question id=1551>	till 1/1/1945, Hans-Joachim Löser served for which army
<logical form id=1551>	( lambda ?x Exist ?y ( and ( mso:military.person.service Hans-Joachim_Löser ?y ) ( mso:military.service.to_date ?y 1/1/1945 ) ( mso:military.service.armed_force ?y ?x ) ) )
==================================================
<question id=1552>	what is Canh Tran organizations founded
<logical form id=1552>	( lambda ?x ( mso:organization.founder.organizations_founded Canh_Tran ?x ) )
==================================================
<question id=1553>	Untitled, Memphis, ca. 1969-70 creators
<logical form id=1553>	( lambda ?x ( mso:visual_art.artwork.artist Untitled,_Memphis,_ca._1969-70 ?x ) )
[truncated: 115,084 more chars]
