# Supplementary material for: Human-computer interaction based on background knowledge and emotion certainty
Source: PeerJ Comput Sci. 2023 May 31;9:e1418. doi: 10.7717/peerj-cs.1418 (PMC10280641; doi:10.7717/peerj-cs.1418)
Supplement: Supplemental Information 1 [file peerj-cs-09-1418-s001.zip › nlpcc2018.trainset/nlpcc2018.kbqg.train]

<triple id=1>	机械设计基础 ||| 作者 ||| 杨可桢，程光蕴，李仲生
<question id=1>	《机械设计基础》这本书的作者是谁？
==================================================
<triple id=2>	高等数学 ||| 出版社 ||| 武汉大学出版社
<question id=2>	《高等数学》是哪个出版社出版的？
==================================================
<triple id=3>	线性代数 ||| 出版时间 ||| 2013-12-30
<question id=3>	《线性代数》这本书的出版时间是什么？
==================================================
<triple id=4>	安德烈 ||| 国籍 ||| 摩纳哥
<question id=4>	安德烈是哪个国家的人呢？
==================================================
<triple id=5>	线性代数 ||| isbn ||| 978-7-111-36843-4
<question id=5>	《线性代数》的isbn码是什么？
==================================================
<triple id=6>	高等数学 ||| 书名 ||| 高等数学一（微积分）
<question id=6>	《高等数学一（微积分）》是哪一门课的通用教材？
==================================================
<triple id=7>	万达广场 ||| 外文名 ||| amoy wanda plaza
<question id=7>	有谁知道万达广场英文怎么说？
==================================================
<triple id=8>	李明 ||| 出生日期 ||| 1963.1
<question id=8>	李明的出生年月日是什么？
==================================================
<triple id=9>	韩娱守护力 ||| 小说进度 ||| 连载
<question id=9>	小说《韩娱守护力》完结还是连载呢？
==================================================
<triple id=10>	夏想 ||| 连载网站 ||| 潇湘书院
<question id=10>	大家知道《夏想》是在哪个网站连载的吗？
==================================================
<triple id=11>	大学计算机基础 ||| 页数 ||| 272
<question id=11>	《大学计算机基础》一共有多少页？
==================================================
<triple id=12>	城关镇 ||| 中文名 ||| 城关镇[临澧县]
<question id=12>	城关镇在中国叫什么？
==================================================
<triple id=13>	李明 ||| 出生地 ||| 青海湟源
<question id=13>	李明的老家是哪里？
==================================================
<triple id=14>	大学计算机基础 ||| 定价 ||| 25 元
<question id=14>	大学计算机基础这本书多少钱啊？
==================================================
<triple id=15>	李军 ||| 职业 ||| 河南省林业厅党组成员、副厅长
<question id=15>	李军现在在哪任职，什么职位？
==================================================
<triple id=16>	文庙 ||| 中文名称 ||| 文庙
<question id=16>	文庙在中国称为什么
==================================================
<triple id=17>	杨明 ||| 民族 ||| 苗族
<question id=17>	杨明是什么少数民族的人
==================================================
<triple id=18>	毛泽东 ||| 装帧 ||| 平装(无盘)
<question id=18>	有一本叫《毛泽东》的书是怎样装订的
==================================================
<triple id=19>	西游记 ||| 类型 ||| 奇幻
<question id=19>	西游记属于什么类型的书呢
==================================================
<triple id=20>	王娟 ||| 性别 ||| 女
<question id=20>	王娟是男性还是女性
==================================================
<triple id=21>	计算机应用基础 ||| 开本 ||| 16
<question id=21>	计算机应用基础是多少开的书
==================================================
<triple id=22>	周迅 ||| 公司名称 ||| 安徽龙润农业科技开发有限公司
<question id=22>	周迅是哪家公司的总裁
==================================================
<triple id=23>	博士来拜 ||| 类别 ||| 油画，壁画
<question id=23>	博士来拜是什么画
==================================================
<triple id=24>	李军 ||| 毕业院校 ||| 天津卫生职工医学院
<question id=24>	李军医生是什么学校毕业的
==================================================
<triple id=25>	陈平 ||| 国籍 ||| 中国
<question id=25>	陈平来自于哪个国家
==================================================
<triple id=26>	万达广场 ||| 总部地点 ||| 重庆市南岸区江南大道8号（重庆万达）/重庆市万州区北滨路（万州万达）
<question id=26>	万达的总部在哪
==================================================
<triple id=27>	张宇 ||| 性别 ||| 女
<question id=27>	张宇的性别是什么
==================================================
<triple id=28>	城关镇 ||| 面积 ||| 134.27平方公里
<question id=28>	城关镇面积有多大
==================================================
<triple id=29>	城关镇 ||| 所属地区 ||| 中国西南
<question id=29>	城关镇在哪个地区
==================================================
<triple id=30>	和平村 ||| 地理位置 ||| 山东省微山县南阳镇
<question id=30>	和平村在哪个省市县镇
==================================================
<triple id=31>	西城社区 ||| 成立时间 ||| 2006年6月
<question id=31>	西城社区是什么时候成立的
==================================================
<triple id=32>	王辉 ||| 职业 ||| 广东省广播电影电视局官员
<question id=32>	王辉是干什么的
==================================================
<triple id=33>	东创建国 ||| 经营范围 ||| 整车销售、售后服务、配件供应
<question id=33>	东创建国主要做什么生意
==================================================
<triple id=34>	茴香 ||| 中文学名 ||| 茴香
<question id=34>	茴香中文学名叫什么
==================================================
<triple id=35>	王军 ||| 出生年月 ||| 1962年7月
<question id=35>	王军是哪年哪月哪日出生
==================================================
<triple id=36>	丹顶鹤 ||| 界 ||| 动物界
<question id=36>	丹顶鹤所属什么界
==================================================
<triple id=37>	王平 ||| 别名 ||| 原名王惟允，曾用名王明
<question id=37>	王平还用过别的名字吗
==================================================
<triple id=38>	李军 ||| 主要成就 ||| 中国美术学会会员 中国陶瓷协会会员
<question id=38>	有谁知到李军这个人都有什么成就
==================================================
<triple id=39>	tcl ||| 公司性质 ||| 私企
<question id=39>	tcl是国企还是私企呀
==================================================
<triple id=40>	城关镇 ||| 人口 ||| 5万
<question id=40>	城关镇的人口规模有多少
==================================================
<triple id=41>	圆锥花序组 ||| 科 ||| 石竹科caryophyllaceae
<question id=41>	圆锥花序组是什么科植物的特点
==================================================
<triple id=42>	匆匆那年 ||| 英文名 ||| back in time
<question id=42>	匆匆那年英文怎样翻译
==================================================
<triple id=43>	《兄弟》 ||| 类别 ||| 图书 > 小说 > 中国当代小说
<question id=43>	《兄弟》属于哪种小说
==================================================
<triple id=44>	刘勇 ||| 代表作品 ||| 《中国现代作家的宗教文化情结》
<question id=44>	刘勇的代表作品有什么
==================================================
<triple id=45>	多花秋海棠 ||| 门 ||| 被子植物门 angiospermae
<question id=45>	多花秋海棠属于哪个门的植物
==================================================
<triple id=46>	类胡萝卜素 ||| 性质 ||| 色素
<question id=46>	类胡萝卜素是做什么用的
==================================================
<triple id=47>	王军 ||| 籍贯 ||| 甘肃高台
<question id=47>	王军老家在哪
==================================================
<triple id=48>	命运石之门 ||| 游戏类型 ||| 假想科学adv
<question id=48>	命运石之门是哪一种类型的游戏
==================================================
<triple id=49>	圆锥花序组 ||| 目 ||| 中央种子目centrospermae
<question id=49>	圆锥花序组是哪个目的植物的特点
==================================================
<triple id=50>	凤凰山 ||| 地点 ||| 山西省定襄县
<question id=50>	凤凰山在哪里呀
==================================================
<triple id=51>	夜来香 ||| 纲 ||| 双子叶植物纲(magnoliopsida)，又称木兰纲。
<question id=51>	谁知道夜来香属于哪个纲的植物
==================================================
<triple id=52>	亚历山大一世 ||| 逝世日期 ||| 前323年6月10日
<question id=52>	亚历山大一世是哪一天去世的
==================================================
<triple id=53>	李明 ||| 民族 ||| 汉族
<question id=53>	李明是什么族的人
==================================================
<triple id=54>	吉字 ||| 拼音 ||| ji zi
<question id=54>	吉字拼音怎样拼
==================================================
<triple id=55>	富兰克林县 ||| 外文名称 ||| franklin county, maine
<question id=55>	富兰克林县英文怎样说
==================================================
<triple id=56>	香橼 ||| 拉丁学名 ||| citrus medic l.
<question id=56>	香橼的拉丁学名怎样说
==================================================
<triple id=57>	花园村 ||| 行政区类别 ||| 乡村
<question id=57>	花园村属于什么行政区类别
==================================================
<triple id=58>	辣子鸡 ||| 分类 ||| 湘菜，辣菜
<question id=58>	辣子鸡属于八大菜系中的哪一种
==================================================
<triple id=59>	圆锥花序组 ||| 属 ||| 石头花属gypsophila
<question id=59>	圆锥花序组是什么属的植物才有的特点
==================================================
<triple id=60>	王皓 ||| 身高 ||| 179cm
<question id=60>	打乒乓球的王皓有多高
==================================================
<triple id=61>	魔法少女奈叶 ||| 地区 ||| 日本 香港 台湾
<question id=61>	魔法少女奈叶都在什么地区播出
==================================================
<triple id=62>	秋日 ||| 创作年代 ||| 唐朝
<question id=62>	秋日是什么朝代创作的
==================================================
<triple id=63>	哈姆雷特 ||| 导演 ||| 米歇尔·阿米瑞亚德
<question id=63>	哈姆雷特是谁导演的
==================================================
<triple id=64>	李派 ||| 特点 ||| 文戏唱腔韵味清醇，武戏武功精湛
<question id=64>	李派唱腔的特点是什么
==================================================
<triple id=65>	江陵之战 ||| 时间 ||| 219年
<question id=65>	江陵之战是哪一年爆发的
==================================================
<triple id=66>	蜢科 ||| 中文学名 ||| 虻科
<question id=66>	蜢科又叫什么
==================================================
<triple id=67>	哺乳动物 ||| 界 ||| 动物界animalia
<question id=67>	哺乳动物属于什么界
==================================================
<triple id=68>	三月三 ||| 别称 ||| 上巳节
<question id=68>	农历三月三是个什么节日
==================================================
<triple id=69>	李明 ||| 出生地 ||| 江苏常熟
<question id=69>	李明在哪里出生的
==================================================
<triple id=70>	关山月 ||| 文学体裁 ||| 诗歌
<question id=70>	大家知道关山月属于什么体裁吗
==================================================
<triple id=71>	长柄船蛆 ||| 纲 ||| 双壳纲
<question id=71>	长柄船蛆属于什么纲
==================================================
<triple id=72>	金手指 ||| 门 ||| 被子植物
<question id=72>	金手指是被子植物还是裸子植物
==================================================
<triple id=73>	大花组 ||| 科 ||| 石竹科 caryophyllaceae [cronquist系统]
<question id=73>	大花组是什么科的植物呢
==================================================
<triple id=74>	哈姆雷特 ||| 制片地区 ||| 美国
<question id=74>	你知道哈姆雷特是哪个国家的电影吗
==================================================
<triple id=75>	费尔南多 ||| 运动项目 ||| 足球队员
<question id=75>	费尔南多是什么项目的运动员
==================================================
<triple id=76>	福尔摩斯探案全集 ||| 译者 ||| 朱莉莉
<question id=76>	比较好的福尔摩斯探案全集译者是谁呀
==================================================
<triple id=77>	李娜 ||| 体重 ||| 65kg
<question id=77>	打网球的李娜体重有多少
==================================================
<triple id=78>	大花组 ||| 目 ||| 石竹目 caryophyllales [cronquist系统]
<question id=78>	大花组属于哪个目
==================================================
<triple id=79>	《犯罪学》 ||| 作者 ||| 曹立群 任昕
<question id=79>	《犯罪学》是谁写的
==================================================
<triple id=80>	逸夫小学 ||| 创办时间 ||| 1996年
<question id=80>	逸夫小学是九几年创办的
==================================================
<triple id=81>	哈姆雷特 ||| 主演 ||| 伊桑·霍克，凯尔·麦克拉克伦，比尔·默瑞，列维·施瑞博尔，山姆·夏普德，朱丽娅·斯蒂尔斯
<question id=81>	影片哈姆雷特的主演是谁
==================================================
<triple id=82>	王辉 ||| 毕业院校 ||| 华师大本科
<question id=82>	王辉是哪个学校毕业的
==================================================
<triple id=83>	霸气 ||| 出处 ||| 《江宁吴少府宅饯宴序》
<question id=83>	霸气一词最早出现在哪里
==================================================
<triple id=84>	辣子鸡 ||| 主要食材 ||| 公鸡，糍粑辣椒，花椒，姜，大葱，大蒜，盐，酱油，味精，料酒，菜籽油
<question id=84>	做辣子鸡需要准备什么食材
==================================================
<triple id=85>	文庙 ||| 占地面积 ||| 6647.95平方米
<question id=85>	有人知道文庙面积有多大吗
==================================================
<triple id=86>	《兄弟》 ||| 语种 ||| 中文
<question id=86>	《兄弟》是哪个国家拍的
==================================================
<triple id=87>	《红楼梦》 ||| 出版社 ||| 吉林文史出版社
<question id=87>	值得珍藏的《红楼梦》全本有哪个出版社出版的
==================================================
<triple id=88>	心理学与生活 ||| 副标题 ||| 教育部心理指导委员会推荐用书
<question id=88>	《心理学与生活》这本书的副标题是什么
==================================================
<triple id=89>	阿尔法 ||| 游戏大小 ||| 114.92mb
<question id=89>	阿尔法这个游戏有多大啊
==================================================
<triple id=90>	大花组 ||| 属 ||| 蝇子草属 silene
<question id=90>	大花组属于哪个属的植物
==================================================
<triple id=91>	城隍庙 ||| 地址 ||| 金华市区明月巷
<question id=91>	城隍庙地理位置在哪
==================================================
<triple id=92>	哈姆雷特 ||| 上映时间 ||| usa 2000年1月24日
<question id=92>	哈姆雷特在美国是什么时候上映的
==================================================
<triple id=93>	一本大学 ||| 属性 ||| 985工程 211工程
<question id=93>	一本大学是什么类型的书啊
==================================================
<triple id=94>	《犯罪学》 ||| 出版时间 ||| 2008年3月
<question id=94>	《犯罪学》这本书的出版时间是什么时候
==================================================
<triple id=95>	神雕侠侣 ||| 语言 ||| 华语
<question id=95>	神雕侠侣是什么语的电视剧
==================================================
<triple id=96>	《因为我爱你》 ||| 装帧 ||| 平装
<question id=96>	《因为我爱你》是怎样装帧的
==================================================
<triple id=97>	城关镇 ||| 所属地区 ||| 中国 湖南省
<question id=97>	城关镇在哪个省哪个市
==================================================
<triple id=98>	大花组 ||| 分布 ||| 我国主要分布在辽宁、新疆等地。
<question id=98>	大花组的植物主要分布在我国哪里
==================================================
<triple id=99>	边境牧羊犬 ||| 种 ||| 灰狼
<question id=99>	边境牧羊犬是什么犬种
==================================================
<triple id=100>	玫瑰 ||| 分布区域 ||| 江苏、浙江、福建、山东、四川等地
<question id=100>	玫瑰主要生长在我国那些地区
==================================================
<triple id=101>	礼物 ||| 发行时间 ||| 2010年12月
<question id=101>	《礼物》的发行时间是什么时候
==================================================
<triple id=102>	神雕侠侣 ||| 编剧 ||| 于正
<question id=102>	新的那部神雕侠侣的编剧是谁来着
==================================================
<triple id=103>	萧皇后 ||| 本名 ||| 萧皇后
<question id=103>	谁知道历史上萧皇后本名叫什么
==================================================
<triple id=104>	辣子鸡 ||| 口味 ||| 辣、开胃
<question id=104>	重庆辣子鸡是什么口味的菜
==================================================
<triple id=105>	万达广场 ||| 位置 ||| 佛山市南海区桂城桂澜路东侧
<question id=105>	有人知道万达广场在哪吗
==================================================
<triple id=106>	《犯罪学》 ||| isbn ||| 9.7873E+12
<question id=106>	《犯罪学》的isbn码是什么
==================================================
<triple id=107>	大花组 ||| 种 ||| 我国产2种1亚种。
<question id=107>	大花组植物我国有哪几种
==================================================
<triple id=108>	棒棒糖蛋糕 ||| 主要原料 ||| 法国奶油 法国果茸 法国番石榴浆
<question id=108>	我想做棒棒糖蛋糕，需要哪些原料呢
==================================================
<triple id=109>	城关镇 ||| 电话区号 ||| 854
<question id=109>	请问一下城关镇的电话区号是什么
==================================================
<triple id=110>	新发村 ||| 海拔 ||| 1700.00米
<question id=110>	新发村的海拔很高吗，有多少米呀
==================================================
<triple id=111>	离殇 ||| 释义 ||| .离别，逝去（
<question id=111>	离殇是什么意思啊
==================================================
<triple id=112>	《犯罪学》 ||| 价格 ||| ￥38.00
<question id=112>	有人买过《犯罪学》吗，多少钱啊
==================================================
<triple id=113>	何伟 ||| 代表作品 ||| 《静物》、《西递村》入选全国建筑美术家作品展；1993年油画《秋之语》入选上海93油画展；1994年作品《花卉》、《窗》入选中国浦东首届中华艺术博览会；1995年作品《残阳》
<question id=113>	画家何伟的代表作有哪些
==================================================
<triple id=114>	《幽灵船》 ||| 开本 ||| 32开
<question id=114>	《幽灵船》是多少开的书
==================================================
<triple id=115>	红米手机 ||| 名称 ||| 小米红米手机
<question id=115>	我想问一下，什么叫红米手机
==================================================
<triple id=116>	哈姆雷特 ||| 对白语言 ||| 英语
<question id=116>	哈姆雷特的对白原音是什么语的
==================================================
<triple id=117>	自热米饭 ||| 是否含防腐剂 ||| 否
<question id=117>	有谁了解自热米饭是不是含防腐剂
==================================================
<triple id=118>	张凯 ||| 别名 ||| 幽灵
<question id=118>	张凯有一个绰号叫什么来着
==================================================
<triple id=119>	花衣 ||| 注音 ||| ㄏㄨㄚ ㄧ
<question id=119>	谁能告诉我一下花衣的注音
==================================================
<triple id=120>	小时候 ||| 歌曲原唱 ||| 南拳妈妈
<question id=120>	小时候这首歌原唱是谁
==================================================
<triple id=121>	橡树湾 ||| 开发商 ||| 华润置地（上海）有限公司
<question id=121>	谁知道橡树湾的开发商是哪家啊
==================================================
<triple id=122>	东北大学 ||| 简称 ||| nu
<question id=122>	东北大学的简称是什么
==================================================
<triple id=123>	鑫威kw9000es ||| 产品类型 ||| ipsan/nas一体化存储
<question id=123>	鑫威kw9000es是个什么产品
==================================================
<triple id=124>	城关镇 ||| 人口 ||| 7.1万人（2008年）
<question id=124>	有没有城关镇的同志啊，你们那的人口有多少
==================================================
<triple id=125>	《犯罪学》 ||| 页数 ||| 268
<question id=125>	《犯罪学》一共有多少页
==================================================
<triple id=126>	城关镇 ||| 面积 ||| 44.41平方公里
<question id=126>	城关镇的面积有多大
==================================================
<triple id=127>	刘丹 ||| 身高 ||| 166cm
<question id=127>	有没有认识刘丹的，请问一下她有多高啊
==================================================
<triple id=128>	哈姆雷特 ||| 片长 ||| 112分钟
<question id=128>	哈姆雷特片长多少
==================================================
<triple id=129>	罗罗 ||| 解释 ||| 1. 疏朗放诞。
<question id=129>	古文中罗罗怎样理解
==================================================
<triple id=130>	陈佳 ||| 星座 ||| 天蝎
<question id=130>	陈佳是什么星座的
==================================================
<triple id=131>	福特野马 ||| 品牌 ||| 福特ford
<question id=131>	福特野马车是什么牌子的
==================================================
<triple id=132>	东区 ||| • 密度 ||| 2,300/平方公里（5,900/平方英里）
<question id=132>	东区的人口密度大概是多少
==================================================
<triple id=133>	干酪菌属 ||| 亚纲 ||| 同担子菌亚纲
<question id=133>	干酪菌属属于什么亚纲
==================================================
<triple id=134>	黑大咽齿鲷 ||| 英文名 ||| negros wrasse
<question id=134>	谁知道黑大咽齿鲷的英文名怎样说
==================================================
<triple id=135>	王玲 ||| 信仰 ||| 中共党员
<question id=135>	王玲的信阳是什么
==================================================
<triple id=136>	嘿咻 ||| 拼音 ||| hei xiu
<question id=136>	呃……谁知道嘿咻的拼音怎样写
==================================================
<triple id=137>	张敏 ||| 籍贯 ||| 河北武安
<question id=137>	张敏老家是哪的
==================================================
<triple id=138>	大花组 ||| 二名法 ||| silene sect. elisanthe (fenzl) chater et walter
<question id=138>	大花组的二名法是什么
==================================================
<triple id=139>	斯普林菲尔德 ||| 时区 ||| 美国东部标准时间（utc-5）
<question id=139>	斯普林菲尔德时间是按那个时区算的
==================================================
<triple id=140>	山羊 ||| 亚纲 ||| 真兽亚纲
<question id=140>	山羊是属于哪个亚纲的
==================================================
<triple id=141>	郑州号导弹驱逐舰 ||| 型号 ||| 国产052c型
<question id=141>	郑州驱逐舰型号是什么有人知道吗
==================================================
<triple id=142>	刘瑜 ||| 所处时代 ||| 金
<question id=142>	历史上的刘瑜是哪个年代的人
==================================================
<triple id=143>	腬 ||| 释义 ||| 优质肉。  肥美。 盛。 面色和柔的样子。
<question id=143>	腬这个字是什么意思啊
==================================================
<triple id=144>	《红楼梦》 ||| 导演 ||| 胡雪扬
<question id=144>	《红楼梦》的导演是哪位
==================================================
<triple id=145>	海德公园 ||| 楼盘名 ||| 海德公园
<question id=145>	海德公园附近的楼盘叫什么名字
==================================================
<triple id=146>	文庙 ||| 位于 ||| 湖南省新田县县城龙泉镇立新街
<question id=146>	我想问一下文庙在哪个地方啊
==================================================
<triple id=147>	安乐村 ||| 隶属 ||| 云南省保山市隆阳区瓦窑镇
<question id=147>	安乐村地理位置是在哪里
==================================================
<triple id=148>	新安镇 ||| 行政区类型 ||| 乡镇
<question id=148>	有人知道新安镇属于什么行政区吗
==================================================
<triple id=149>	《红楼梦》 ||| 上映地区 ||| 中国大陆
<question id=149>	《红楼梦》在哪里上映
==================================================
<triple id=150>	我爱你 ||| 所属专辑 ||| ep单曲
<question id=150>	我爱你这首歌属于哪张专辑的啊
==================================================
<triple id=151>	万达广场 ||| 建筑面积 ||| 53万平方米
<question id=151>	谁知道万达广场的面积有多大
==================================================
<triple id=152>	哈姆雷特 ||| 出品时间 ||| 2000年
<question id=152>	电影《哈姆雷特》是哪年出品的
==================================================
<triple id=153>	城关镇 ||| 地理位置 ||| 西邻京广铁路、107国道、京珠高速，北邻汤濮铁路、鹤濮高速，安长公路穿境而过。
<question id=153>	城关镇的位置在哪里
==================================================
<triple id=154>	月光 ||| 谱曲 ||| 黄戚尔
<question id=154>	月光是谁做的曲
==================================================
<triple id=155>	仙魔变 ||| 大小 ||| 1479610k
<question id=155>	游戏仙魔变最新版大小是多少
==================================================
<triple id=156>	《笑傲江湖》 ||| 语言版本 ||| 粤语、普通话
<question id=156>	笑傲江湖是什么语种的电视剧
==================================================
<triple id=157>	城关镇 ||| 上级行政区 ||| 忻城县
<question id=157>	城关镇的上级行政区是什么
==================================================
<triple id=158>	《红楼梦》 ||| 主演 ||| 钱惠丽；单仰萍；陈颖；方亚芬
<question id=158>	谁知道《红楼梦》的主演都有谁啊
==================================================
<triple id=159>	《红楼梦》 ||| 上映时间 ||| 2005年
<question id=159>	《红楼梦》是什么时候上映的呀
==================================================
<triple id=160>	红楼梦 ||| 出品公司 ||| 中影集团、荣信达、华录百纳
<question id=160>	你们知道红楼梦的出品公司是哪家吗
==================================================
<triple id=161>	文庙 ||| 著名景点 ||| 大成殿
<question id=161>	文庙里比较有名的经典是什么
==================================================
<triple id=162>	卢卡斯 ||| 所属运动队 ||| 开拓者
<question id=162>	卢卡斯是哪支球队的
==================================================
<triple id=163>	丹特丽安的书架 ||| 原版名称 ||| ダンタリアンの书架(ダンタリアンのしょか)（dantarian no shoka）
<question id=163>	丹特丽安的书架日文原名叫什么
==================================================
<triple id=164>	阿灵顿 ||| • 夏令时 ||| edt（utc-4）
<question id=164>	阿灵顿是什么时区的
==================================================
<triple id=165>	张薇 ||| 政治面貌 ||| 中共党员
<question id=165>	张薇政治面貌是党员还是共青团员
==================================================
<triple id=166>	城关镇 ||| 行政区划代码 ||| 451321100
<question id=166>	城关镇的行政区划代码是什么
==================================================
<triple id=167>	城关镇 ||| 气候条件 ||| 亚热带季风气候
<question id=167>	有去过城关镇的吗，哪里是什么样的气候
==================================================
<triple id=168>	王杰 ||| 出生 ||| 1963年5月
<question id=168>	谁知道王杰是哪年哪月出生的
==================================================
<triple id=169>	陈平 ||| 去世年月 ||| 公元前178年
<question id=169>	古代那个陈平是什么时候死的呀
==================================================
<triple id=170>	要听爸爸的话！ ||| 丛书 ||| jump comics sq. ching win boy comic
<question id=170>	《要听爸爸的话！》是什么类型的丛书
==================================================
<triple id=171>	《光荣之路》 ||| 画面颜色 ||| 彩色
<question id=171>	《光荣之路》是彩色的还是黑白的呢
==================================================
<triple id=172>	黑叶猴 ||| 英文名称 ||| françois’s langur
<question id=172>	呃我想请教一下黑叶猴的英文是怎样说的
==================================================
<triple id=173>	城关镇 ||| 村级区划单位数 ||| 24
<question id=173>	城关镇下属的村有多少个
==================================================
<triple id=174>	政府贴息贷款 ||| 作用 ||| 可以扩大援助规模
<question id=174>	你们知道政府贴息贷款有什么作用吗
==================================================
<triple id=175>	小米手机4 ||| 屏幕尺寸 ||| 5英寸ips屏
<question id=175>	小米手机4屏幕是多大的
==================================================
<triple id=176>	刘军 ||| 政党 ||| 共产党
<question id=176>	刘军是那个党派的
==================================================
<triple id=177>	怪物猎人 ||| 游戏平台 ||| 家用机：ps2、wii、ps3、wii u 掌机：psp、3ds
<question id=177>	有没有玩过怪物猎人的，这个游戏都可以在哪些平台上玩
==================================================
<triple id=178>	城关镇 ||| - 社区数 ||| 3
<question id=178>	城关镇有几个社区
==================================================
<triple id=179>	城关镇 ||| - 行政村数 ||| 21
<question id=179>	城关镇包括多少个村
==================================================
<triple id=180>	城关镇 ||| 地理、人口、经济 ||| 24°04′03″n 108°39′49″e / 24.0676°n 108.66365°e坐标：24°04′03″n 108°39′49″e / 24.0676°n 108.66365°e
<question id=180>	城关镇的经纬度是多少啊
==================================================
<triple id=181>	粉我吧 ||| 公司口号 ||| do it by yourself!
<question id=181>	粉我吧公司的员工口号是什么
==================================================
<triple id=182>	哈姆雷特 ||| 色彩 ||| 黑白
<question id=182>	哈姆雷特是彩色的还是黑白的
==================================================
<triple id=183>	我爱你 ||| 歌曲语言 ||| 国语
<question id=183>	有一首歌叫我爱你，这是什么语言的歌曲
==================================================
<triple id=184>	魅族 ||| 员工数 ||| 2000余人（2010年）
<question id=184>	谁知道魅族有多少员工啊
==================================================
<triple id=185>	林肯县 ||| 网站 ||| www.co.lincoln.wy.us
<question id=185>	我想问一下林肯县的官方网站是什么
==================================================
<triple id=186>	神雕侠侣 ||| 集数 ||| 40集
<question id=186>	新版神雕侠侣一共有多少集
==================================================
<triple id=187>	陈谦 ||| 字号 ||| 字八桂
<question id=187>	陈谦的字是什么
==================================================
<triple id=188>	海棠 ||| 亚科 ||| 苹果亚科
<question id=188>	植物大神们，海棠是属于哪个亚科的
==================================================
<triple id=189>	思诺思 ||| 药品名称 ||| 酒石酸唑吡坦片
<question id=189>	思诺思的学名叫什么啊
==================================================
<triple id=190>	万科金域蓝湾 ||| 物业类别 ||| 住宅
<question id=190>	万科金域蓝湾是商业建筑还是民用住宅啊
==================================================
<triple id=191>	李娜 ||| 主要奖项 ||| 2011法网女单冠军 2014澳网女单冠军 wta单打冠军头衔：9
<question id=191>	体育粉们，我想问一下李娜主要获得过哪些奖项
==================================================
<triple id=192>	纳斯达克 ||| 创建时间 ||| 1971
<question id=192>	纳斯达克是什么时候创建的
==================================================
<triple id=193>	孙悟空 ||| 登场作品 ||| 《轩辕剑叁外传：天之痕》
<question id=193>	孙悟空在那部轩辕剑作品中出现过
==================================================
<triple id=194>	天龙八部 ||| 其它译名 ||| 新天龙八部
<question id=194>	天龙八部还有什么其他名字吗
==================================================
<triple id=195>	奥埃尔巴赫 ||| 邮编 ||| 5222
<question id=195>	谁知道奥埃尔巴赫的邮编是什么啊
==================================================
<triple id=196>	孙悟空 ||| 其他名称 ||| 卡卡罗特、格古洛
<question id=196>	呃……我想问一下孙悟空还有什么其他名字吗
==================================================
<triple id=197>	修正再购 ||| 定义 ||| 生产者市场的用户为了更好地完成
<question id=197>	修正再购这个词是什么意思啊
==================================================
<triple id=198>	杨俊 ||| 国 籍 ||| 中国
<question id=198>	杨俊来自于哪个国家
==================================================
<triple id=199>	斯普林菲尔德 ||| 州 ||| 马萨诸塞州
<question id=199>	斯普林菲尔德是哪个州的
==================================================
<triple id=200>	鉴真素鸭 ||| 辅料 ||| 素蚝油、糖、盐、葱花、香油
<question id=200>	我想做鉴真素鸭这道菜，都需要什么辅料
==================================================
<triple id=201>	毛泽东 ||| 又名 ||| 毛泽东革命者与建设者
<question id=201>	《毛泽东》这本书还叫什么
==================================================
<triple id=202>	辣条 ||| 适宜人群 ||| 儿童
<question id=202>	辣条适合什么人吃
==================================================
<triple id=203>	钻石画 ||| 简介 ||| 树脂钻
<question id=203>	谁能给我介绍一下钻石画，真的是用钻石做的吗
==================================================
<triple id=204>	天宁寺 ||| 编号 ||| 第三批，编号不详
<question id=204>	天宁寺的编号是什么
==================================================
<triple id=205>	白雅湖岛 ||| 酒店星级 ||| ★★★
<question id=205>	白雅湖岛是几星级的酒店呀
==================================================
<triple id=206>	杨洋 ||| 血型 ||| o型
<question id=206>	杨洋粉们，杨洋是什么血型的啊
==================================================
<triple id=207>	王宪 ||| 出生时间 ||| 1921年9月
<question id=207>	王宪是什么时候出生的啊
==================================================
<triple id=208>	over the rainbow ||| 音乐风格 ||| 华语流行音乐
<question id=208>	over the rainbow是属于什么风格的音乐
==================================================
<triple id=209>	鞭打快牛 ||| 用法 ||| 作宾语、定语；指赏罚不公
<question id=209>	有谁知道鞭打快牛这个词语怎样用
==================================================
<triple id=210>	轩辕剑 ||| 发行商 ||| 大宇资讯
<question id=210>	我想问一下轩辕剑游戏发行商是哪家
==================================================
<triple id=211>	哺乳动物 ||| 亚门 ||| 脊椎动物亚门vertebrata
<question id=211>	哺乳动物是属于什么亚门的
==================================================
<triple id=212>	李皇后 ||| 去世时间 ||| 1004年
<question id=212>	李皇后是什么时候死的
==================================================
<triple id=213>	山羊 ||| 亚门 ||| 脊椎动物亚门
<question id=213>	山羊是哪个亚门的动物
==================================================
<triple id=214>	岳阳市人民政府关于整治市中心城区沿湖砂石散货客运码头的通告 ||| 目的 ||| 提升城市品位
<question id=214>	岳阳市人民政府关于整治市中心城区沿湖砂石散货客运码头的通告是要干什么用的
==================================================
<triple id=215>	新房子村 ||| 属于 ||| 半山区
<question id=215>	新房子村属于哪个区有没有知道的
==================================================
<triple id=216>	城关镇 ||| 邮政区码 ||| 558200
<question id=216>	城关镇的邮编是什么呀
==================================================
<triple id=217>	城关镇 ||| 下辖地区 ||| 15个村
<question id=217>	城关镇下面有几个村
==================================================
<triple id=218>	《哈姆雷特》 ||| 影片片长 ||| 130分钟
<question id=218>	电影《哈姆雷特》有多长时间
==================================================
<triple id=219>	各持己见 ||| 结构 ||| 动宾式
<question id=219>	各持己见是什么结构的词语
==================================================
<triple id=220>	徐坚 ||| 职 业 ||| 研究员，博士
<question id=220>	有认识徐坚的吗，他是做什么的？
==================================================
<triple id=221>	梅花落 ||| 作 者 ||| 鲍照
<question id=221>	梅花落作者是谁来着？
==================================================
<triple id=222>	邪恶漫画 ||| 系列 ||| 卡列漫画
<question id=222>	我想问一下邪恶漫画是属于哪个系列的漫画？
==================================================
<triple id=223>	城关镇 ||| 地方特产 ||| 瓜类、蔬菜
<question id=223>	城关镇有什么特产吗？
==================================================
<triple id=224>	矿物油 ||| 用途 ||| 润滑油，
<question id=224>	矿物油都能够用来做什么有人懂这方面吗？
==================================================
<triple id=225>	天宁寺 ||| 时代 ||| 明代
<question id=225>	天宁寺是什么朝代修建的？
==================================================
<triple id=226>	圆锥花序组 ||| 族 ||| 石竹族trib. diantheae
<question id=226>	圆锥花序组属于什么族的？
==================================================
<triple id=227>	大花组 ||| 亚科 ||| 石竹亚科 subfam. caryophylloideae
<question id=227>	大花组属于哪一个亚科啊？
==================================================
<triple id=228>	公元432年 ||| 含义 ||| 是中国历史上的壬申年，在中国
<question id=228>	公元432年是什么意思？
==================================================
<triple id=229>	河豚肉炒白菜 ||| 调料 ||| 适量盐，适量干红椒
<question id=229>	有人会做河豚肉炒白菜吗，需要什么调料啊？
==================================================
<triple id=230>	温泉镇 ||| 方言 ||| 官话
<question id=230>	温泉镇使用什么方言？
==================================================
<triple id=231>	ngc ||| 上市时间 ||| 日本：2001年9月14日[1]
<question id=231>	还有人记得ngc是什么时候上市的吗？
==================================================
<triple id=232>	河南村 ||| 耕地面积 ||| 8750亩
<question id=232>	河南村耕地面积有多大？
==================================================
<triple id=233>	模拟人生 ||| 发行日期 ||| 2000年2月4日（windows pc） 2000年7月25日（mac os） 2003年3月24日（xbox） 2003年7月9日（playstation 2）
<question id=233>	模拟人生是什么时候发行的来着？
==================================================
<triple id=234>	深渊蛙 ||| 姓名 ||| 十字蝌蚪
<question id=234>	生物大神们，深渊蛙学名叫什么啊？
==================================================
<triple id=235>	室内软装饰 ||| 正文语种 ||| 英语、简体中文
<question id=235>	室内软装饰是什么语种的书
==================================================
<triple id=236>	科姆潘 ||| 场上位置 ||| :前锋
<question id=236>	科姆潘是什么位置的球员？
==================================================
<triple id=237>	城关镇 ||| 知名产业 ||| 铁矿、重晶石、石灰石、粘土矿等金属非金属矿类
<question id=237>	城关镇有哪些有名的产业？
==================================================
<triple id=238>	罗红霉素分散片 ||| 药品类型 ||| 工伤医保乙类双跨
<question id=238>	我想问一下，有人知道罗红霉素分散片是什么类型的药吗？
==================================================
<triple id=239>	车前薏米粥 ||| 配料 ||| 水
<question id=239>	车前薏米粥需要哪些配料
==================================================
<triple id=240>	彻思叔叔 ||| 餐馆名称 ||| 彻思叔叔烘焙工坊
<question id=240>	有一家叫彻思叔叔店全名叫什么啊？
==================================================
<triple id=241>	博略 ||| 省 ||| 卡尔瓦多斯省
<question id=241>	博略属于哪个省？
==================================================
<triple id=242>	伦敦大学学院 ||| 校训 ||| cuncti adsint meritaeque expectent praemia palmae (让所有因其价值应得奖赏的人都来吧)
<question id=242>	有没有人知道伦敦大学学院的校训呀？
==================================================
<triple id=243>	征服 ||| 评分 ||| 9
<question id=243>	征服网络评分是多少啊？
==================================================
<triple id=244>	夜不成寐 ||| 出处 ||| 《夷坚志·乙志卷八·虔州城楼》
<question id=244>	夜不成寐最初出处是哪里呀？
==================================================
<triple id=245>	电视广播有限公司 ||| 成立 ||| 1967年11月19日 （47岁60天，香港九龙广播道）
<question id=245>	电视广播有限公司的生日是哪一天呀？
==================================================
<triple id=246>	李洋 ||| 星座 ||| 双鱼座
<question id=246>	谁知道李洋是什么星座的？
==================================================
<triple id=247>	月光 ||| 编曲 ||| 洪信杰
<question id=247>	月光这首歌是谁编的曲？
==================================================
<triple id=248>	城关镇 ||| 车牌代码 ||| 贵j
<question id=248>	求问城关镇的车牌代码？
==================================================
<triple id=249>	博士来拜 ||| 年代 ||| 1461年
<question id=249>	博士来拜是什么年代的作品？
==================================================
<triple id=250>	秦时明月 ||| 游戏类别 ||| 网页游戏
<question id=250>	秦时明月是什么类型的游戏，玩过的请回答？
==================================================
<triple id=251>	毁灭都市 ||| 上线时间 ||| 2013年8月
<question id=251>	毁灭都市是啥时候上映的？
==================================================
<triple id=252>	中山大学 ||| 现任校长 ||| 罗俊[2]
<question id=252>	求问中山大学的现任校长是谁？
==================================================
<triple id=253>	黄山途欢快捷酒店 ||| 酒店地址 ||| 黄山风景区汤口镇逍遥水街8号楼
<question id=253>	麻烦你告诉我一下黄山途欢快捷酒店具体地址？
==================================================
<triple id=254>	believe ||| 唱片公司 ||| universal
<question id=254>	believe是哪个唱片公司发行的来着？
==================================================
<triple id=255>	圣地亚哥 ||| 外文名 ||| saint jakob
<question id=255>	你知道圣地亚哥英文名怎么拼吗？
==================================================
<triple id=256>	朱江 ||| 学历 ||| 本科
<question id=256>	我想问一下朱江的学历是？
==================================================
<triple id=257>	杭州圆正艮秋宾馆 ||| 房间数量 ||| 76间/套
<question id=257>	杭州圆正艮秋宾馆一共有多少个房间？
==================================================
<triple id=258>	热血兄弟 ||| 游戏语言 ||| 英文，日语，韩语
<question id=258>	热血兄弟可以选择语言？
==================================================
<triple id=259>	周永康 ||| 个人资料 ||| 1942年12月（72岁） 中华民国汪精卫政权江苏省无锡县 周元根
<question id=259>	周永康的个人资料有人知道吗，请告诉我一下？
==================================================
<triple id=260>	蝴蝶 ||| 产地 ||| 韩国
<question id=260>	蝴蝶是哪里产的？
==================================================
<triple id=261>	万科金域蓝湾 ||| 楼盘地址 ||| 长沙市芙蓉区营盘东路与浏阳河风光带交界处
<question id=261>	有一个楼盘叫万科金域蓝湾，有人知道具体位置在哪里吗？
==================================================
<triple id=262>	工厂食堂 ||| 对象 ||| 巴比
<question id=262>	工厂食堂面是面向什么对象呀？
==================================================
<triple id=263>	《红楼梦》 ||| 编剧 ||| 徐进
<question id=263>	电视剧《红楼梦》的编剧还有人记得吗？
==================================================
<triple id=264>	山羊 ||| 亚目 ||| 反刍亚目
<question id=264>	山羊属于什么亚目的？
==================================================
<triple id=265>	小红参 ||| 中文别名 ||| 三叶鼠尾草、紫丹参、小红丹参（云南丽江）、
<question id=265>	小红参还叫做什么啊？
==================================================
<triple id=266>	灰姑娘 ||| 发行公司 ||| 华特·迪士尼
<question id=266>	我想请问一下影片灰姑娘是哪个公司发行的？
==================================================
<triple id=267>	薪酬管理 ||| 版次 ||| 4
<question id=267>	薪酬管理这本书一共印刷了几版？
==================================================
<triple id=268>	李明 ||| 职称 ||| 管理学博士，教授
<question id=268>	谁知道李明啊，他的职称是什么？
==================================================
<triple id=269>	银行垫款 ||| 实质 ||| 被迫以自有资金代为支付的行为
<question id=269>	银行垫款的本质是什么？
==================================================
<triple id=270>	高田ic ||| 所在地 ||| 〒929-2111 石川县七尾市高田町 37°3′23.69″n 136°53′45.99″e / 37.0565806°n 136.8961083°e
<question id=270>	高田ic在哪里？
==================================================
<triple id=271>	七大杀人武器 ||| 内容 ||| 要听话”用来杀自由
<question id=271>	七大杀人武器都有什么内容？
==================================================
<triple id=272>	韩熙载夜宴图 ||| 尺寸 ||| 宽28.7厘米，长335.5厘米
<question id=272>	韩熙载夜宴图的尺寸是多大的？
==================================================
<triple id=273>	西北大学 ||| 学校类型 ||| 综合性全国重点大学
<question id=273>	西北大学是什么类型的大学？
==================================================
<triple id=274>	城关镇 ||| 政府驻地 ||| 咀台村
<question id=274>	城关镇政府在哪个地区？
==================================================
<triple id=275>	移动金融领先银行 ||| 功能 ||| 银行卡完整地空中植入手机sim卡
<question id=275>	移动金融领先银行的作用是啥？
==================================================
<triple id=276>	杨洋 ||| 经纪公司 ||| 天娱传媒
<question id=276>	我想知道杨洋签了哪家经纪公司？
==================================================
<triple id=277>	傀儡师 ||| 来源 ||| 话剧表演
<question id=277>	傀儡师最初是从哪出来的？
==================================================
<triple id=278>	中国棒球联赛 ||| 主办单位 ||| 国家体育总局手曲棒垒运管中心
<question id=278>	中国棒球联赛的主办单位是什么？
==================================================
<triple id=279>	书剑恩仇录 ||| 制片人 ||| 王鹏举、尹廉和、区志仁
<question id=279>	我想问一下书剑恩仇录的制片是谁？
==================================================
<triple id=280>	李明 ||| 出生日期 ||| 1946年11月
<question id=280>	你们知道李明的出生年月吗？
==================================================
<triple id=281>	我们 ||| 歌曲时长 ||| 04：02
<question id=281>	我们这首歌一共持续多长时间？
==================================================
<triple id=282>	橡树湾 ||| 绿化率 ||| 30%
<question id=282>	橡树湾的绿化率大概有多少？
==================================================
<triple id=283>	大花组 ||| 族 ||| 蝇子草族 trib. sileneae
<question id=283>	有个问题想请教一下，大花组属于哪个族啊？
==================================================
<triple id=284>	赤壁 ||| 作品出处 ||| 《列朝诗集》
<question id=284>	赤壁出自于哪里？
==================================================
<triple id=285>	朝花夕拾 ||| 字数 ||| 100千字
<question id=285>	鲁迅的朝花夕拾全书共多少字？
==================================================
<triple id=286>	藤制家具 ||| 优点 ||| 藤制家具透气性强、手感清爽
<question id=286>	藤制家具有什么优势吗？
==================================================
<triple id=287>	财富广场 ||| 行政区域 ||| 即墨市
<question id=287>	请问财富广场属于哪个地区？
==================================================
<triple id=288>	泼尼松龙 ||| 分子量 ||| 360.44
<question id=288>	学化学的来，泼尼松龙的分子量是？
==================================================
<triple id=289>	迈克尔·杰克逊 ||| 逝世 ||| 2009年6月25日（50岁） 美国加利福尼亚州洛杉矶市荷尔贝山
<question id=289>	迈克尔·杰克逊是什么时候去世的？
==================================================
<triple id=290>	丽纳尔斯咖啡馆 ||| 营业时间 ||| 09:00-00:00
<question id=290>	有没有人知道丽纳尔斯咖啡馆啥时候营业？
==================================================
<triple id=291>	金恒生eb8300 ||| 内存容量 ||| 128mb
<question id=291>	金恒生eb8300的内存是多大的？
==================================================
<triple id=292>	ultraviolet by paul pairet ||| 人均价格 ||| 5000
<question id=292>	ultraviolet by paul pairet的人均价多少？
==================================================
<triple id=293>	极乐吻鰕虎 ||| 亚目 ||| 鰕虎亚目 gobioidei
<question id=293>	学生物的来，极乐吻鰕虎属于哪个亚目？
==================================================
<triple id=294>	三圣寺 ||| 原名 ||| 三义庙
<question id=294>	三圣寺原名叫什么呀?
==================================================
<triple id=295>	李派 ||| 创始人 ||| 李少春
<question id=295>	李派的创始人叫啥来着？
==================================================
<triple id=296>	莡 ||| 笔画 ||| 7划
<question id=296>	莡这个字的笔画有多少？
==================================================
<triple id=297>	kindle ||| 重量 ||| 190g
<question id=297>	请问kindle有多重？
==================================================
<triple id=298>	中山路 ||| 地位 ||| 屏东县枋寮乡的南北向主要道路
<question id=298>	请问中山路有什么样的地位？
==================================================
<triple id=299>	城关镇 ||| 下辖地区 ||| 辖9个社区居委会，9个村委会
<question id=299>	城关镇下辖多少个社区居委会和村委会
==================================================
<triple id=300>	定语 ||| 词性 ||| 名词
<question id=300>	定语一般是什么词？
==================================================
<triple id=301>	宕怪星 ||| 发现日期 ||| may 24, 1873
<question id=301>	宕怪星是啥时候被人们发现的？
==================================================
<triple id=302>	寒神星 ||| 发现 ||| 1862年11月12
<question id=302>	寒神星是什么时候被观测到的？
==================================================
<triple id=303>	文庙 ||| 又称 ||| 岳州学宫
<question id=303>	文庙还被称为什么？
==================================================
<triple id=304>	双江镇 ||| 所属国 ||| 中国
<question id=304>	双江镇在哪个国家啊？
==================================================
<triple id=305>	刘平 ||| 民 族 ||| 汉族
<question id=305>	有人认识刘平吗，他是那个民族的？
==================================================
<triple id=306>	极速冲浪 ||| 游戏站点 ||| 806k
<question id=306>	极速冲浪在哪个游戏网站可以找到？
==================================================
<triple id=307>	昆腾scalar i80(lsc18-ch4g-132h) ||| 存储容量 ||| 40000gb
<question id=307>	昆腾scalar i80(lsc18-ch4g-132h)的存储容量有多少？
==================================================
<triple id=308>	地球 ||| 离心率 ||| 0.016710219
<question id=308>	地球的离心率是多少？
==================================================
<triple id=309>	浸酸皮 ||| 物理特征 ||| 浸酸后的裸皮白净
<question id=309>	我想知道浸酸皮是什么样的？
==================================================
<triple id=310>	地球 ||| 轨道倾角 ||| 0（7.25°至太阳赤道）
<question id=310>	有没有人知道地球的轨道倾角是多少呢？
==================================================
<triple id=311>	蝇 ||| 部首 ||| 虫部外笔画
<question id=311>	苍蝇的蝇是啥偏旁部首？
==================================================
<triple id=312>	莲子杏仁银耳粥 ||| 主料 ||| 银耳
<question id=312>	莲子杏仁银耳粥的主要食材有啥？
==================================================
<triple id=313>	白驹过隙 ||| 例句 ||| 《罗贯中·三国演义·第一零七回》：“维曰：‘人生如白驹过隙，似此迁延岁月，何日恢复中原乎？’”
<question id=313>	白驹过隙应该怎样用，举个例子说明一下？
==================================================
<triple id=314>	海妖星 ||| 升交点黄经 ||| 125.637°
<question id=314>	海妖星的升交点黄经是多少呀？
==================================================
<triple id=315>	海妖星 ||| 近日点参数 ||| 195.436°
<question id=315>	大家知道海妖星的近日点在哪吗？
==================================================
<triple id=316>	戏调 ||| 出自 ||| 《宋书·沉怀文传》
<question id=316>	戏调一词出自于哪个文学作品里？
==================================================
<triple id=317>	羧甲基纤维素钠 ||| 分子式 ||| c8h16nao8
<question id=317>	羧甲基纤维素钠的分子式是啥呀，有人知道吗？
==================================================
<triple id=318>	孙悟空 ||| 年龄 ||| 12-46岁
<question id=318>	孙悟空年龄有多大？
==================================================
<triple id=319>	城隍庙 ||| 创建时间 ||| 公元1064年
<question id=319>	城隍庙啥时候建立的呀？
==================================================
<triple id=320>	路透社 ||| 公司类型 ||| 上市公司
<question id=320>	路透社是一家什么样的公司？
==================================================
<triple id=321>	warkey ||| 软件大小 ||| 927kb
<question id=321>	有人知道warkey软件有多大吗？
==================================================
<triple id=322>	城东社区 ||| 成立于 ||| 2006年8月
<question id=322>	城东社区是啥时候成立的？
==================================================
<triple id=323>	李家村 ||| 年平均气温 ||| 13.5 ℃
<question id=323>	有人知道李家村吗，那里年平均气温是多少？
==================================================
<triple id=324>	山西大学 ||| 学生人数 ||| 6000
<question id=324>	山西大学一共有多少学生？
==================================================
<triple id=325>	白云山 ||| 气候类型 ||| 中亚热带海洋性季风气候
<question id=325>	白云山地区是什么型的气候？
==================================================
<triple id=326>	万达广场 ||| 开业时间 ||| 2014年12月6日
<question id=326>	万达广场是什么时候开业的呢？
==================================================
<triple id=327>	国家级成都高新技术产业开发区 ||| 别 名 ||| 成都高新区（南区、西区）
<question id=327>	国家级成都高新技术产业开发区又被成为什么？
==================================================
<triple id=328>	燕麦片 ||| 主要营养成分 ||| beta葡聚糖，低密度脂肪蛋白，丰富的维生素，钙、磷、铁、锌、锰等矿物质
<question id=328>	燕麦片含有什么成分？
==================================================
<triple id=329>	茶花女 ||| 拍摄地点 ||| 波兰
<question id=329>	茶花女在哪里拍摄的？
==================================================
<triple id=330>	上海市亭林中学 ||| 教师人数 ||| 91人（2014）
<question id=330>	上海市亭林中学有多少老师呀？
==================================================
<triple id=331>	ipad ||| 操作系统 ||| ios
<question id=331>	请问ipad是什么操作系统的？
==================================================
<triple id=332>	克里斯蒂安·塔纳塞 ||| 惯用脚 ||| 右脚
<question id=332>	有人知道克里斯蒂安·塔纳塞惯用脚是左脚还是右脚吗？
==================================================
<triple id=333>	nachi 7320c/db 轴承 ||| 内径 ||| 100.0000mm
<question id=333>	nachi 7320c/db 轴承内径尺寸是多少？
==================================================
<triple id=334>	matahariku ||| 发行时间 ||| 2009
<question id=334>	我想知道matahariku的发行时间是什么时候？
==================================================
<triple id=335>	阿尔贝托·吉拉迪诺 ||| 球衣号码 ||| 11
<question id=335>	阿尔贝托·吉拉迪诺的球衣是几号？
==================================================
<triple id=336>	阿尔忒弥斯 ||| 所属 ||| 奥林匹斯神族
<question id=336>	阿尔忒弥斯属于什么族？
==================================================
<triple id=337>	宕怪星 ||| 小行星分类 ||| main belt
<question id=337>	宕怪星在小行星分类中是什么类？
==================================================
<triple id=338>	博士来拜 ||| 规格 ||| 246 x 243 厘米
<question id=338>	博士来拜是什么尺寸的？
==================================================
<triple id=339>	行政自由裁量论 ||| 条形码 ||| 9.78781E+12
<question id=339>	行政自由裁量论的条码是什么，有人知道吗？
==================================================
<triple id=340>	民主党 ||| 前身 ||| 1792年建立的民主共和党
<question id=340>	民主党前身是什么？
==================================================
<triple id=341>	南山站 ||| 所属公司 ||| 朝鲜总督府铁道局
<question id=341>	我想知道南山站属于哪个公司？
==================================================
<triple id=342>	孙悦 ||| 血型 ||| b型
<question id=342>	孙悦的血型是a还是b？
==================================================
<triple id=343>	大庄严论经 ||| 朝代 ||| 晋朝
<question id=343>	大庄严论经是什么年代的作品？
==================================================
<triple id=344>	人民公园 ||| 占地 ||| 50000平方米
<question id=344>	人民公园占地面积有多少？
==================================================
<triple id=345>	使命召唤：现代战争3 ||| 玩家人数 ||| 单人多人都可以
<question id=345>	使命召唤：现代战争3多少人可以玩呢？
==================================================
<triple id=346>	城关镇 ||| 总面积 ||| 7 5．1平方公里
<question id=346>	请问城关镇的面积有多大？
==================================================
<triple id=347>	天枢 ||| 赤经 ||| 11h 03m 43.70s
<question id=347>	天枢的赤经是多少？
==================================================
<triple id=348>	奥帝泊 ||| 组成 ||| object；
<question id=348>	谁能告诉我奥帝泊有什么组成？
==================================================
<triple id=349>	会说话泰迪熊 ||| 应用版本 ||| 1.0.0.0
<question id=349>	会说话泰迪熊版本号是什么？
==================================================
<triple id=350>	隶变 ||| 意义 ||| 汉字发展史上的一个里程碑
<question id=350>	学汉语言的，我想请问一下隶变有什么重要意义呢？
==================================================
<triple id=351>	北京大学艺术学系 ||| 宗旨 ||| 美育列为国民教育
<question id=351>	北京大学艺术学系的办学宗旨什么呢？
==================================================
<triple id=352>	360极速浏览器 ||| 软件语言 ||| 简体中文，英语
<question id=352>	有没有人知道360极速浏览器都有什么语言的版本？
==================================================
<triple id=353>	facebook ||| 领域 ||| 社交网站
<question id=353>	facebook是一个什么样的网站？
==================================================
<triple id=354>	时尚造型屋 ||| 游戏目标 ||| 经营时尚造型屋
<question id=354>	时尚造型屋这个游戏目标是什么？
==================================================
<triple id=355>	巨蟹座 ||| 赤纬 ||| 20
<question id=355>	巨蟹座的赤纬是什么？
==================================================
<triple id=356>	城关镇 ||| 火车站 ||| 独山站
<question id=356>	城关镇有火车站吗，是什么站？
==================================================
<triple id=357>	广东朝野科技有限公司 ||| 荣誉 ||| aaa级中国质量信用企业
<question id=357>	广东朝野科技有限公司获得过什么荣誉称号？
==================================================
<triple id=358>	华纳我爱经典系列 ||| 专辑歌手 ||| 杜丽莎
<question id=358>	华纳我爱经典系列收录了哪些歌手的歌？
==================================================
<triple id=359>	使命召唤：现代战争3 ||| 游戏画面 ||| 好
<question id=359>	使命召唤：现代战争3游戏的画面怎么样？
==================================================
<triple id=360>	长乐公主 ||| 民族族群 ||| 西魏
<question id=360>	长乐公主是什么朝代的人？
==================================================
<triple id=361>	橡树湾 ||| 物业公司 ||| 华润置地（福州）物业服务有限公司
<question id=361>	橡树湾小区的物业管理是包给了哪家公司？
==================================================
<triple id=362>	三星rv411-s0d ||| cpu型号 ||| intel 酷睿i5 480m
<question id=362>	三星rv411-s0d用的cpu是什么型号的？
==================================================
<triple id=363>	三合乡 ||| 所属市 ||| 黑龙江省林甸县
<question id=363>	三合乡属于哪个市？
==================================================
<triple id=364>	伦贝格 ||| 人口（2011） ||| 3,901
<question id=364>	有人知道伦贝格有多少人吗？
==================================================
<triple id=365>	长沙站 ||| 建成时间 ||| 老站1912年；新站1977年
<question id=365>	长沙站是哪年建成的？
==================================================
<triple id=366>	天宁寺 ||| 所在 ||| 市内
<question id=366>	我想请问一下天宁寺在哪个地区？
==================================================
<triple id=367>	南京工业大学浦江学院 ||| 邮政编码 ||| 211816
<question id=367>	南京工业大学浦江学院的邮编是多少呢？
==================================================
<triple id=368>	管理学 ||| 出 版 社 ||| 经济管理出版社
<question id=368>	管理学这本书是哪个出版社出版的？
==================================================
<triple id=369>	失乐园 ||| 出版日期 ||| 2006-10
<question id=369>	失乐园的出版时间是什么时候？
==================================================
<triple id=370>	东湖 ||| 开放时间 ||| 08:00-17:00
<question id=370>	东湖是什么时候开放？
==================================================
<triple id=371>	橡树湾 ||| 容积率 ||| 1.7
<question id=371>	橡树湾的容积率大概有多少？
==================================================
<triple id=372>	美团网 ||| 年营业额 ||| 160亿元（2013年）[3]
<question id=372>	请问一下美团网的年营业额有多少？
==================================================
<triple id=373>	首尔大学 ||| 主要院系 ||| 人文类、工学类、艺术类等
<question id=373>	首尔大学有哪些院系？
==================================================
<triple id=374>	孙悟空 ||| 配音 ||| 野泽雅子（日本） 王晓燕、刘艺（中国大陆） 卢素娟、林国雄、谢洁贞（中国香港） 贺世芳、赵明哲、于正升、于正昌、张文仪、李景唐（中国台湾）
<question id=374>	请问孙悟空的配音都有谁呀？
==================================================
<triple id=375>	晋青椒4号 ||| 审定编号 ||| 晋审菜（认）2011008
<question id=375>	晋青椒4号的审定编号是多少呢？
==================================================
<triple id=376>	玄武 ||| 身份 ||| 天秤座黄金圣斗士
<question id=376>	玄武是什么身份呢？
==================================================
<triple id=377>	卧龙山 ||| 所在地区 ||| 中国 四川绵阳市梓潼县卧龙镇境内
<question id=377>	有人知道卧龙山在哪里吗？
==================================================
<triple id=378>	天龙八部 ||| 每集长度 ||| 45分钟
<question id=378>	天龙八部每集有多少分钟？
==================================================
<triple id=379>	天宁寺 ||| 登录 ||| 1993年7月15日
<question id=379>	天宁寺是什么时候建成的？
==================================================
<triple id=380>	《霍元甲》 ||| 电影公司 ||| 天津津源影视有限公司，华夏视听环球传媒有限公司，东阳环宇影视文化传媒有限公司，
<question id=380>	《霍元甲》由哪个公司制作的？
==================================================
<triple id=381>	索尼kdl-32w650a ||| 产品定位 ||| 全高清电视
<question id=381>	索尼kdl-32w650a的定位是什么？
==================================================
<triple id=382>	慈云寺 ||| 建立时间 ||| 唐代
<question id=382>	慈云寺是什么时候修建的呀？
==================================================
<triple id=383>	比亚迪 ||| 总部所在地 ||| 深圳市坪山区比亚迪路3009号
<question id=383>	请问比亚迪的总部在哪里呢？
==================================================
<triple id=384>	《神雕侠侣》 ||| 其他 ||| 由张纪中导演，刘亦菲、黄晓明主演的新版神雕侠侣，于2006年央视首播。
<question id=384>	能给我简要介绍一下《神雕侠侣》吗？
==================================================
<triple id=385>	橡树湾 ||| 城区 ||| 仓山
<question id=385>	橡树湾在那个城区？
==================================================
<triple id=386>	巴夏诺 ||| 省份 ||| 拉蒂纳省
<question id=386>	巴夏诺隶属于什么省？
==================================================
<triple id=387>	《红楼梦》 ||| 简介 ||| 中国社会科学院文学研究所专家介绍，《红楼梦《石头记》流传，不幸的是八十回后竟“迷失无稿”。程伟元经“竭 力搜罗”补成全书，名为《绣像红楼梦》，于乾隆五十六年（1791年）由萃文书屋活字排印出版。》最初以抄本
<question id=387>	麻烦你给我介绍一下《红楼梦》好吗？
==================================================
<triple id=388>	韭葱马铃薯奶油汤 ||| 材料 ||| 橄榄油1匙
<question id=388>	韭葱马铃薯奶油汤需要什么食材？
==================================================
<triple id=389>	american eagle ||| 产品类别 ||| 男女士服装等
<question id=389>	american eagle是什么产品的牌子？
==================================================
<triple id=390>	《犯罪学》 ||| 字数 ||| 471000
<question id=390>	《犯罪学》全书一共多少个字？
==================================================
<triple id=391>	微波五彩茄子 ||| 原料 ||| 紫色长茄2个，香菜2棵，
<question id=391>	微波五彩茄子需要什么食材？
==================================================
<triple id=392>	机动战士敢达 seed astray ||| 名称 ||| 机动战士敢达 seed astray
<question id=392>	机动战士敢达 seed astray的名称是什么？
==================================================
<triple id=393>	辣条 ||| 副作用 ||| 高血压、腹泻
<question id=393>	你知道辣条有什么副作用吗？
==================================================
<triple id=394>	制霉素片 ||| 用途分类 ||| 抗生素类
<question id=394>	制霉素片的用途有哪些分类？
==================================================
<triple id=395>	曲可伸 ||| 是否处方药 ||| 处方药
<question id=395>	曲可伸是否为处方药？
==================================================
<triple id=396>	w酒店 ||| 建筑类型 ||| 酒店[1]
<question id=396>	w酒店属于哪种酒店类型？
==================================================
<triple id=397>	李尔王 ||| 级别 ||| finland:s
<question id=397>	李尔王属于什么级别？
==================================================
<triple id=398>	intel 酷睿i7-3770 ||| cpu主频 ||| 3.4ghz最大睿频3.9ghz
<question id=398>	intel 酷睿i7-3770cpu主频是多少？
==================================================
<triple id=399>	古巨基 ||| 配偶 ||| 陈英雪
<question id=399>	古巨基的配偶叫什么？
==================================================
<triple id=400>	西方法律哲学家研究年刊2008 ||| 平装 ||| 535页正文语种
<question id=400>	西方法律哲学家研究年刊2008是哪种平装？
==================================================
<triple id=401>	ctx-生物导融技术 ||| 功效 ||| 提高机体免疫标本兼治
<question id=401>	ctx-生物导融技术有什么功效？
==================================================
<triple id=402>	tcp/ip详解卷1：协议（英文版·第2版） ||| 原作名 ||| tcp/ip illustrated, volume 1 the protocols, second edition
<question id=402>	你知道tcp/ip详解卷1：协议（英文版·第2版）的原名是什么吗？
==================================================
<triple id=403>	巴斯克维尔的猎犬 ||| 类 型 ||| 犯罪，恐怖，悬疑
<question id=403>	巴斯克维尔的猎犬属于什么类型？
==================================================
<triple id=404>	萨博 ||| 生日 ||| 1987-02-26
<question id=404>	你知道萨博的生日是什么时候吗？
==================================================
<triple id=405>	特拉万卡 ||| 人口（2001） ||| 248
<question id=405>	2001年特拉万卡有多少人？
==================================================
<triple id=406>	《华山论剑》 ||| 平台 ||| pc pc pc
<question id=406>	《华山论剑》在哪个平台上？
==================================================
<triple id=407>	柱七 ||| 光谱分类 ||| b5iab
<question id=407>	柱七的光谱分类是什么？
==================================================
<triple id=408>	柱七 ||| 视星等（v） ||| 4.744
<question id=408>	柱七的视星等（v）是什么？
==================================================
<triple id=409>	金黄甘薯脯 ||| 工艺 ||| 煮
<question id=409>	金黄甘薯脯是利用什么工艺做的？
==================================================
<triple id=410>	沙漠旋转工地 ||| 难度 ||| 4星级
<question id=410>	沙漠旋转工地有多难？
==================================================
<triple id=411>	温泉镇 ||| 机场 ||| 威海国际机场
<question id=411>	温泉镇有个什么机场？
==================================================
<triple id=412>	红 ||| 制作人 ||| 和平之月
<question id=412>	红的制作人是谁？
==================================================
<triple id=413>	黔城人才网 ||| 网站名称 ||| 黔城人才网
<question id=413>	黔城人才网网站的名称是什么？
==================================================
<triple id=414>	tr ||| 全称 ||| terres reres
<question id=414>	tr的全称是什么？
==================================================
<triple id=415>	卢卡斯 ||| 专业特点 ||| 前锋，助理教练
<question id=415>	卢卡斯有什么专业特点？
==================================================
<triple id=416>	月季花 ||| 二名法 ||| rosa chinensis jacquem.
<question id=416>	月季花二名法是什么？
==================================================
<triple id=417>	和平路 ||| 全长 ||| 约1.6公里
<question id=417>	你知道和平路多长吗？
==================================================
<triple id=418>	堇青石 ||| 颜色 ||| 浅至深的蓝，紫，无色、黄的白
<question id=418>	你知道堇青石是什么颜色的吗？
==================================================
<triple id=419>	博略 ||| 区 ||| vire
<question id=419>	博略是什么区？
==================================================
<triple id=420>	华硕eahg4670酷翼版 ||| 芯片厂商 ||| atin
<question id=420>	华硕eahg4670酷翼版的芯片厂商是哪里？
==================================================
<triple id=421>	王军 ||| 出生地点 ||| 中国天津
<question id=421>	王军出生在哪里？
==================================================
<triple id=422>	奥康集团有限公司 ||| 创建地点 ||| 浙江
<question id=422>	奥康集团有限公司在哪里成立的？
==================================================
<triple id=423>	武定宇 ||| 职务 ||| 北京联合大学艺术设计系讲师
<question id=423>	你知道武定宇的职务是什么吗？
==================================================
<triple id=424>	西游记 ||| 首播时间 ||| 2010年1月3日
<question id=424>	西游记是什么时候首播的？
==================================================
<triple id=425>	九龙珀丽酒店 ||| 周围景观 ||| 香港理工大学、维多利亚港
<question id=425>	九龙珀丽酒店周围有哪些景观？
==================================================
<triple id=426>	柱七 ||| b−v 色指数 ||| 0.34
<question id=426>	柱七的b−v 色指数是多少？
==================================================
<triple id=427>	莫亚 ||| 自治区 ||| 加那利群岛
<question id=427>	莫亚自治区是哪里？
==================================================
<triple id=428>	htc ||| 组织形式 ||| 股份制
<question id=428>	htc是什么样的组织形式呢？
==================================================
<triple id=429>	mx视频播放器 ||| 分辨率 ||| 320x480 480x800 480x854
<question id=429>	mx视频播放器的分辨率是多少？
==================================================
<triple id=430>	柱七 ||| u−b 色指数 ||| -0.46
<question id=430>	柱七的u−b 色指数是多少？
==================================================
<triple id=431>	新桥镇 ||| 特色 ||| 最具活力的经济区域—上海
<question id=431>	新桥镇有什么特色？
==================================================
<triple id=432>	业个 ||| 读音 ||| yē ge
<question id=432>	你知道业个怎么读吗？
==================================================
<triple id=433>	大熊座47c ||| 轨道周期 ||| 6地球年
<question id=433>	大熊座47c多长时间一个周期？
==================================================
<triple id=434>	茶花女 ||| imdb编码 ||| tt0109527
<question id=434>	茶花女的imdb编码是多少？
==================================================
<triple id=435>	卡贝 ||| 主要作品 ||| 《世界语原文小词典》
<question id=435>	你知道卡贝的主要作品有哪些吗？
==================================================
<triple id=436>	龙泉镇 ||| 建立时间 ||| 公元700年
<question id=436>	龙泉镇建立的时间是什么时候？
==================================================
<triple id=437>	黑色食品 ||| 主要食用功效 ||| 清除自由基，延缓衰老，改善营养性贫血
<question id=437>	黑色食品的主要食用功效有哪些？
==================================================
<triple id=438>	射雕英雄传 ||| 监制 ||| 王天林
<question id=438>	是谁监制了射雕英雄传呢？
==================================================
<triple id=439>	小米手机3 ||| 发布时间 ||| 2013-09-05
<question id=439>	小米手机3是什么时候发布的？
==================================================
<triple id=440>	海王星 ||| 近日点 ||| 4,452,940,833km
<question id=440>	海王星距太阳最近有多远？
==================================================
<triple id=441>	fantasy ||| 专辑语言 ||| 日语
<question id=441>	fantasy的专辑语言是哪种？
==================================================
<triple id=442>	海王星 ||| 远日点 ||| 4,553,946,490km
<question id=442>	海王星距太阳最远有多远？
==================================================
<triple id=443>	诺基亚 ||| 员工人数 ||| 128,445（2008年底）
<question id=443>	2008年诺基亚有多少员工？
==================================================
<triple id=444>	五诸侯一 ||| r−i 色指数 ||| [1][2]
<question id=444>	五诸侯一的 r−i 色指数是什么？
==================================================
<triple id=445>	微星k8t neo2-f ||| 主芯片组 ||| via k8t800pro
<question id=445>	微星k8t neo2-f主芯片组是什么样的？
==================================================
<triple id=446>	地球 ||| 半长轴 ||| 149,597,887.5km
<question id=446>	你知道地球半长轴的长度吗？
==================================================
<triple id=447>	博略 ||| 大区 ||| 下诺曼底
<question id=447>	博略的大区是什么？
==================================================
<triple id=448>	大河边村 ||| 国土面积 ||| 6.53平方公里
<question id=448>	大河边村的国土面积多大？
==================================================
<triple id=449>	七彩龙虾 ||| 特征 ||| 身体呈青绿色
<question id=449>	七彩龙虾有什么特征？
==================================================
<triple id=450>	小行星615 ||| 发现地 ||| 海德堡
<question id=450>	小行星615发现地是哪里？
==================================================
<triple id=451>	微分销 ||| 软件名称 ||| v5shop微信分销系统
<question id=451>	微分销的软件名称是什么？
==================================================
<triple id=452>	曲可伸 ||| 用法用量 ||| 口服。
<question id=452>	你知道曲可伸是如何服用的吗？
==================================================
<triple id=453>	游敏 ||| 出生年月 ||| 1958年7月
<question id=453>	游敏是什么时候出生的？
==================================================
<triple id=454>	恒大金碧天下 ||| 建筑形式 ||| 联排 独栋 双拼
<question id=454>	恒大金碧天下有哪些建筑形式？
==================================================
<triple id=455>	文庙 ||| 景点级别 ||| 河北省重点文物保护单位
<question id=455>	文庙属于什么景点级别？
==================================================
<triple id=456>	华优86 ||| 选育单位 ||| 华南农业大学农学系
<question id=456>	华优86的选育单位是哪里？
==================================================
<triple id=457>	絮勒什·马加什 ||| 政党 ||| 匈牙利劳动人民党
<question id=457>	絮勒什·马加什是什么政党的人？
==================================================
<triple id=458>	大手町站 ||| 距离 ||| 8.5km（起点站：高滨）
<question id=458>	大手町站离高滨多远？
==================================================
<triple id=459>	中国农业银行 ||| 产品服务 ||| 商业银行、投行、保险和基金等
<question id=459>	中国农业银行有哪些产品服务？
==================================================
<triple id=460>	怪医黑杰克 ||| 制作 ||| 朝日电视台、松竹、加山兴行会社
<question id=460>	怪医黑杰克是由哪些组织制作的？
==================================================
<triple id=461>	巴夏诺 ||| 人口（2009） ||| 1,662
<question id=461>	你知道2009年巴夏诺有多少人吗？
==================================================
<triple id=462>	微软游戏工作室 ||| 产品 ||| xbox（包括xbox360与xboxone）
<question id=462>	微软游戏工作室产品包括什么？
==================================================
<triple id=463>	中华人民共和国最高人民法院刑事审判第一庭 ||| 职责 ||| 处理相关的死刑喊冤案件
<question id=463>	中华人民共和国最高人民法院刑事审判第一庭有什么职责？
==================================================
<triple id=464>	pny 8800u ||| 显卡芯片 ||| geforce 8800 ultra
<question id=464>	pny 8800u 显卡芯片是什么样的呢？
==================================================
<triple id=465>	中国人民解放军空军航空医学研究所附属医院 ||| 医院等级 ||| 三级甲等[2]
<question id=465>	中国人民解放军空军航空医学研究所附属医院属于什么等级？
==================================================
<triple id=466>	截拳道 ||| 创立时间 ||| 1967年5月
<question id=466>	截拳道创立于什么时候？
==================================================
<triple id=467>	城关镇 ||| 著名景点 ||| 悬鼓观 黄山公园
<question id=467>	城关镇有什么著名景点？
==================================================
<triple id=468>	北京军区政治部战友文工团 ||| 代表作 ||| 《郝家村的故事》
<question id=468>	北京军区政治部战友文工团的代表作有什么？
==================================================
<triple id=469>	亚马逊中国 ||| 网站类型 ||| b2c电子商务网站
<question id=469>	亚马逊中国属什么网站类型？
==================================================
<triple id=470>	向阳村 ||| 隶属于 ||| 白水镇中心村委会行政村
<question id=470>	向阳村隶属于哪里？
==================================================
<triple id=471>	华夏银行 ||| 注册资本 ||| 68亿元
<question id=471>	华夏银行注册资本是多少？
==================================================
<triple id=472>	吴山 ||| 字 ||| 岩子
<question id=472>	你知道吴山的字是什么吗？
==================================================
<triple id=473>	中国十大瀑布 ||| 包括 ||| 贵州黄果树瀑布
<question id=473>	中国十大瀑布包括哪些？
==================================================
<triple id=474>	侧板 ||| 学科 ||| 生命科学总论
<question id=474>	侧板属于什么学科？
==================================================
<triple id=475>	mb200(dext cliq) ||| 外观设计 ||| 3.1英寸
<question id=475>	mb200(dext cliq)的外观设计是什么样子的？
==================================================
<triple id=476>	神州长城装饰工程有限公司 ||| 注册资金 ||| 7013.6099万元人民币
<question id=476>	神州长城装饰工程有限公司的注册资金有多少？
==================================================
<triple id=477>	天途 ||| 开发商 ||| 战争策略类
<question id=477>	天途的开发商是什么？
==================================================
<triple id=478>	房屋风水学 ||| 丛书名 ||| 国际大师风水系列
<question id=478>	房屋风水学属于什么系列丛书？
==================================================
<triple id=479>	回到过去变成猫 ||| 小说性质 ||| vip作品
<question id=479>	回到过去变成猫属于什么小说性质？
==================================================
<triple id=480>	河北金融学院 ||| 主管部门 ||| 河北省人民政府
<question id=480>	河北金融学院的主管部门是什么？
==================================================
<triple id=481>	东北凉菜 ||| 菜名 ||| 凉菜
<question id=481>	东北凉菜菜名是什么？
==================================================
<triple id=482>	新党 ||| 基本资料 ||| 1993年8月10日（21年165天） 台北市
<question id=482>	有什么关于新党的基本资料？
==================================================
<triple id=483>	柯尼卡美能达363 ||| 接口类型 ||| usb2.0 10base-t/100base-tx
<question id=483>	柯尼卡美能达363的接口类型是什么样子的呢？
==================================================
<triple id=484>	兰多夫 ||| 体重 ||| 95.3公斤/210磅
<question id=484>	兰多夫有多重？
==================================================
<triple id=485>	nsk 22313轴承 ||| 外径 ||| 65mm
<question id=485>	nsk 22313轴承的外径有多大？
==================================================
<triple id=486>	jerry ||| 身 高 ||| 183公分
<question id=486>	jerry有多高？
==================================================
<triple id=487>	梅林传奇 ||| 官方网站 ||| http://www.bbc.co.uk/merlin/
<question id=487>	梅林传奇的官方网站是什么？
==================================================
<triple id=488>	个人存款帐户 ||| 种类 ||| 个人银行结算账户
<question id=488>	你知道个人存款帐户的种类吗？
==================================================
<triple id=489>	博略 ||| insee/邮政编码 ||| 14052 / 14350
<question id=489>	博略insee/邮政编码是什么？
==================================================
<triple id=490>	博略 ||| • 人口2人口密度 ||| 53/平方公里（140/平方英里）
<question id=490>	博略人口2人口密度相当于什么？
==================================================
<triple id=491>	俪园 ||| 物业类型 ||| 公寓
<question id=491>	俪园的物业类型属于什么？
==================================================
<triple id=492>	明治大学 ||| 主要院系 ||| 法、商、文、农、理工、政経、経営、教养设计、国际日本
<question id=492>	明治大学有哪些主要院系？
==================================================
<triple id=493>	鲁棉研19 ||| 品种来源 ||| 鲁613系
<question id=493>	鲁棉研19来源于什么？
==================================================
<triple id=494>	砖庙村 ||| 城市 ||| 运城市
<question id=494>	你知道砖庙村属于哪个市吗？
==================================================
<triple id=495>	阳江市审计局 ||| 内设机构 ||| 办公室
<question id=495>	阳江市审计局内设了什么机构？
==================================================
<triple id=496>	第3次吉田内阁 ||| 假名 ||| だいさんじよしだだいにじかいぞうないかく
<question id=496>	第3次吉田内阁的假名是什么？
==================================================
<triple id=497>	铔 ||| 部首笔划 ||| 5
<question id=497>	你知道铔的部首有几画吗？
==================================================
<triple id=498>	石膏 ||| 化学式 ||| caso4·nh2o
<question id=498>	你知道石膏的化学式吗？
==================================================
<triple id=499>	万达广场 ||| 总建筑面积 ||| 约86万平米
<question id=499>	你知道万达广场总建筑面积是多少吗？
==================================================
<triple id=500>	2014年克里米亚危机 ||| 日期 ||| 2014年2月23日－现在 （7月3周）
<question id=500>	2014年克里米亚危机发生在什么时候？
==================================================
<triple id=501>	高村 ||| 耕地 ||| 8590亩
<question id=501>	你知道高村有多少亩耕地吗？
==================================================
<triple id=502>	梅花落 ||| 类 别 ||| 闺情诗
<question id=502>	梅花落属于什么类别的诗？
==================================================
<triple id=503>	觅仙路 ||| 写作进程 ||| 完结
<question id=503>	觅仙路写到哪里了？
==================================================
<triple id=504>	巴斯克维尔的猎犬 ||| 分级 ||| italy:t
<question id=504>	你知道巴斯克维尔的猎犬的分级吗？
==================================================
<triple id=505>	lg集团 ||| 网址 ||| http://www.lg.net
<question id=505>	你知道lg集团的网址吗？
==================================================
<triple id=506>	高等教育研究 ||| 创刊时间 ||| 1984年
<question id=506>	你知道高等教育研究的创刊时间吗？
==================================================
<triple id=507>	技嘉ga-ma69g-s3h ||| cpu插槽 ||| am2 940
<question id=507>	技嘉ga-ma69g-s3h的cpu插槽是什么？
==================================================
<triple id=508>	新青年 ||| 主管单位 ||| 《新青年》杂志社
<question id=508>	新青年的主管单位是什么？
==================================================
<triple id=509>	民主党 ||| 总部 ||| 430 south capitol street se 华盛顿哥伦比亚特区 20003
<question id=509>	民主党的总部在哪里？
==================================================
<triple id=510>	联邦星舰进取号 ||| 状态 ||| 退役
<question id=510>	联邦星舰进取号现在处于什么状态？
==================================================
<triple id=511>	立风超市收银系统 ||| 版本 ||| windows2000
<question id=511>	立风超市收银系统是哪个版本的？
==================================================
<triple id=512>	张杰 ||| 活跃年代 ||| 2004年－至今
<question id=512>	张杰活跃在什么年代？
==================================================
<triple id=513>	《人物》 ||| 主办单位 ||| time warner 媒体集团
<question id=513>	《人物》的主办单位是哪家？
==================================================
<triple id=514>	不逊 ||| 繁体 ||| 不逊
<question id=514>	不逊的繁体字怎么写呢？
==================================================
<triple id=515>	thinkpad x230 232045c ||| 处理器型号 ||| intel 酷睿 i5 3360m
<question id=515>	thinkpad x230 232045c是什么处理器型号的？
==================================================
<triple id=516>	益阳市保密局 ||| 职能 ||| 保密法律、法规、方针政策。
<question id=516>	益阳市保密局的职能是干什么的？
==================================================
<triple id=517>	佐佐木望 ||| 日语写法 ||| 佐々木 望
<question id=517>	你知道佐佐木望用日语怎么写吗？
==================================================
<triple id=518>	柱七 ||| 径向速度 (rv) ||| -0.2 km/s
<question id=518>	柱七的径向速度是多少？
==================================================
<triple id=519>	歇后语 ||| 语种 ||| 汉语
<question id=519>	歇后语是哪种语种里的？
==================================================
<triple id=520>	博大教育集团 ||| 所属产业 ||| 教育产业
<question id=520>	博大教育集团属于什么产业？
==================================================
<triple id=521>	神道 ||| 平文式罗马字 ||| shintō
<question id=521>	神道的平文式罗马字怎么写呢？
==================================================
<triple id=522>	维生素d3 ||| 剂型 ||| 滴剂
<question id=522>	维生素d3属于什么剂型？
==================================================
<triple id=523>	金奥聪 ||| 主要适用症 ||| 健脑补脑
<question id=523>	金奥聪主要适用于什么症状？
==================================================
<triple id=524>	生存战争 ||| 内容主题 ||| 创造、生存、地狱、冒险
<question id=524>	生存战争内容的主题是什么？
==================================================
<triple id=525>	家庭百科报 ||| 出版周期 ||| 每周五出报
<question id=525>	你知道家庭百科报的出版周期吗？
==================================================
<triple id=526>	巴斯克维尔的猎犬 ||| 导 演 ||| maurice elvey
<question id=526>	是谁导演了巴斯克维尔的猎犬？
==================================================
<triple id=527>	美尚奢品 ||| 所属行业 ||| 服饰、箱包、鞋帽、配饰、化妆品、手表、礼品
<question id=527>	美尚奢品属于什么行业？
==================================================
<triple id=528>	正睿i2tw2-4638(xeon e5-2609/4gb/500gb/quadro 600) ||| 显存容量 ||| 500gb
<question id=528>	正睿i2tw2-4638(xeon e5-2609/4gb/500gb/quadro 600)的显示内存是多少？
==================================================
<triple id=529>	使命召唤：现代战争3 ||| 主要角色 ||| 普莱斯，尤里，睡魔，寒霜，马卡洛夫
<question id=529>	使命召唤：现代战争3主要角色有哪些？
==================================================
<triple id=530>	卡惠 ||| 平台 ||| ios，安卓
<question id=530>	卡惠的平台有哪些？
==================================================
<triple id=531>	马卡龙 ||| 储藏方法 ||| 冷藏/冷冻保存
<question id=531>	马卡龙有哪些存储方法？
==================================================
<triple id=532>	trilogi ||| 项目位置 ||| caydon properties
<question id=532>	你知道trilogi的项目位置吗？
==================================================
<triple id=533>	《乱世英雄传》 ||| 发行商 ||| 成都千与千寻网络科技有限公司
<question id=533>	《乱世英雄传》的发行商是什么？
==================================================
<triple id=534>	很纯很暧昧 ||| 首发网站 ||| 起点中文网
<question id=534>	很纯很暧昧最先在哪个网站发行？
==================================================
<triple id=535>	埃克 ||| 人口（2009）[1] ||| 352
<question id=535>	2009年埃克有多少人？
==================================================
<triple id=536>	克里米亚 ||| 所属国家 ||| 俄罗斯联邦
<question id=536>	克里米亚属于哪个国家？
==================================================
<triple id=537>	hp jornada 720 ||| 处理器主频 ||| 206(mhz)
<question id=537>	hp jornada 720处理器主频是多少？
==================================================
<triple id=538>	页游公平模式 ||| 概述 ||| 何为页游公平模式
<question id=538>	页游公平模式的概述是什么？
==================================================
<triple id=539>	会展中心站 ||| 车站位置 ||| 西安市雁塔区
<question id=539>	会展中心站车站位于哪里？
==================================================
<triple id=540>	西河 ||| 长度 ||| 61.8 公里
<question id=540>	西河有多长？
==================================================
<triple id=541>	《科学》 ||| 出版周期 ||| 周刊
<question id=541>	《科学》多长时间出版一期？
==================================================
<triple id=542>	白云山 ||| 门票价格 ||| 80元
<question id=542>	你知道白云山门票多少钱吗？
==================================================
<triple id=543>	《父亲》 ||| 电影等级 ||| argentina:13，chile:14，france:u
<question id=543>	《父亲》属于哪个电影等级？
==================================================
<triple id=544>	暴风雨 ||| 上映及发行 ||| 1979年9月13日
<question id=544>	暴风雨是什么时候上映发行的？
==================================================
<triple id=545>	会展中心站 ||| 途经线路 ||| 2号线
<question id=545>	会展中心站经过哪条地铁线？
==================================================
<triple id=546>	池宇峰 ||| 公司 ||| 洪恩教育科技股份有限公司
<question id=546>	池宇峰的公司叫什么？
==================================================
<triple id=547>	三星nighteffect ||| 手机类型 ||| 音乐手机
<question id=547>	三星nighteffect手机属于什么类型？
==================================================
<triple id=548>	蔡依林 ||| 昵称 ||| jolin、公主[1]、拼命三娘[2]、地才、流行教主 、亚洲玛丹娜、 亚洲天后
<question id=548>	蔡依林都有哪些昵称？
==================================================
<triple id=549>	php动态网站开发 ||| 纸张 ||| 胶版纸
<question id=549>	php动态网站开发哪种纸张？
==================================================
<triple id=550>	御坂美琴 ||| 等级 ||| 超能力者(level 5)
<question id=550>	御坂美琴是哪个等级的？
==================================================
<triple id=551>	新世界四季御园 ||| 区域板块 ||| 罗湖   莲塘
<question id=551>	新世界四季御园属哪个板块？
==================================================
<triple id=552>	金牌大风 ||| 产业 ||| 唱片制作发行 音乐版权 电影制作
<question id=552>	金牌大风的产业是什么？
==================================================
<triple id=553>	技嘉ga-b75m-d2v ||| 内存类型 ||| lga 1155
<question id=553>	技嘉ga-b75m-d2v的内存是什么类型的？
==================================================
<triple id=554>	巴斯克维尔的猎犬 ||| 主 演 ||| eille norwood
<question id=554>	巴斯克维尔的猎犬的主演是谁？
==================================================
<triple id=555>	龙潭水库 ||| 竣工时间 ||| 1984年
<question id=555>	龙潭水库什么时候完工的？
==================================================
<triple id=556>	netgear rnd4210 ||| 硬盘容量 ||| 4
<question id=556>	netgear rnd4210的硬盘容量是多少？
==================================================
<triple id=557>	nsk 51217轴承 ||| 厚度 ||| 125mm
<question id=557>	nsk 51217轴承有多厚？
==================================================
<triple id=558>	蔡依林 ||| 教育程度 ||| 台北市立景美女中 私立天主教辅仁大学英国语文学系学士
<question id=558>	蔡依林是什么教育程度的？
==================================================
<triple id=559>	bzc51 ||| 适用范围 ||| 户内
<question id=559>	bzc51适用什么范围？
==================================================
<triple id=560>	文庙 ||| 始建于 ||| 明崇祯十二年
<question id=560>	文庙始建于什么时候？
==================================================
<triple id=561>	四川师范大学 ||| 知名校友 ||| 欧泽高、杨泉明、李言荣、李承鹏  李易峰
<question id=561>	四川师范大学有哪些知名校友？
==================================================
<triple id=562>	夏尔·戴高乐 ||| 前任 ||| 勒内·科蒂
<question id=562>	夏尔·戴高乐的前任是谁？
==================================================
<triple id=563>	高峰 ||| 运动项目 ||| 柔道
<question id=563>	高峰擅长什么运动？
==================================================
<triple id=564>	萝莉信长养成计划 ||| 小说类别 ||| 小说类别
<question id=564>	萝莉信长养成计划属于什么小说类别？
==================================================
<triple id=565>	西红柿焖凤爪 ||| 做法 ||| 鸡爪洗净
<question id=565>	你知道西红柿焖凤爪的做法吗？
==================================================
<triple id=566>	真福epi-750 ||| 额定功率 ||| 在线式
<question id=566>	你知道真福epi-750的额定功率是什么方式的吗？
==================================================
<triple id=567>	女演员 ||| 代表人物 ||| 巩俐、张曼玉、范冰冰、赵薇
<question id=567>	女演员里有哪些代表人物？
==================================================
<triple id=568>	阿里郎 ||| 地区 ||| 朝鲜
<question id=568>	阿里郎是哪个地区的歌曲呢？
==================================================
<triple id=569>	三合乡 ||| 主要民族 ||| 满族、蒙族、朝鲜族
<question id=569>	我想知道三合乡分布了哪些少数民族？
==================================================
<triple id=570>	武汉大学学报（医学版） ||| 国内刊号 ||| cn42-1677/r
<question id=570>	武汉大学学报（医学版）在咱们国内的刊号是多少呢？
==================================================
<triple id=571>	小行星194 ||| 平近点角 ||| 343.1141588
<question id=571>	小行星194的平近点角是多少度？
==================================================
<triple id=572>	多伦多猛龙队 ||| 成立时间 ||| 1980年
<question id=572>	我想问一下多沦落猛龙队是啥时候建立的？
==================================================
<triple id=573>	巴斯克维尔的猎犬 ||| 摄影 ||| james welland
<question id=573>	谁知道巴斯克维尔的猎犬是谁拍摄的？
==================================================
<triple id=574>	信用控制管理 ||| 目标 ||| 1、树立风险意
<question id=574>	信用控制管理目的在于？
==================================================
<triple id=575>	大安区 ||| 户数 ||| 5,346户
<question id=575>	大安区一共有多少户居民？
==================================================
<triple id=576>	《神雕侠侣》 ||| 制片人 ||| 张纪中
<question id=576>	新版的《神雕侠侣》制片人是谁啊？
==================================================
<triple id=577>	htc one ||| 发布日期 ||| 2014年3月25日，10个月前
<question id=577>	请问htc one发布会是啥时候？
==================================================
<triple id=578>	无花果 ||| 亚属 ||| 无花果亚属
<question id=578>	无花果按分类来说的话属于哪个亚属？
==================================================
<triple id=579>	昆西·杜比 ||| 重要事件 ||| cba个人单场75分（历史第一） cba总决赛单场53分（历史第一） cba全明星赛单场44分（历史第一） cba总决赛单场三分球记录(10个)
<question id=579>	昆西·杜比有什么重要成绩吗？
==================================================
<triple id=580>	勾股定理 ||| 提出者 ||| 毕达哥拉斯
<question id=580>	勾股定理是谁提出的？
==================================================
<triple id=581>	孙中山 ||| 继任 ||| 袁世凯
<question id=581>	孙中山卸任后谁取代了他的位置？
==================================================
<triple id=582>	泰勒·斯威夫特 ||| 音乐类型 ||| 乡村音乐、流行音乐、乡村摇滚
<question id=582>	泰勒·斯威夫特主要搞什么类型的音乐？
==================================================
<triple id=583>	日本国旗 ||| 启用日期 ||| 1999年8月13日（法定）
<question id=583>	日本国旗是从什么时候开始用的？
==================================================
<triple id=584>	打电话 ||| 相关 ||| 来自马季&郭启儒合说的一段相声
<question id=584>	我想知道关于打电话的一些相关介绍。
==================================================
<triple id=585>	长沙站 ||| 车站等级 ||| 一等站
<question id=585>	长沙站是几级的车站啊？
==================================================
<triple id=586>	白色情人节 ||| 中文名称 ||| 白色情人节
<question id=586>	白色情人节在中国被称为什么？
==================================================
<triple id=587>	amd5000+ ||| 适用类型 ||| 台式cpu
<question id=587>	amd5000+适用什么类型？
==================================================
<triple id=588>	ddt ||| 全名 ||| 深度死亡体验
<question id=588>	ddt的全名是什么？
==================================================
<triple id=589>	《人物》 ||| 创刊时间 ||| 1974年
<question id=589>	《人物》何时创刊？
==================================================
<triple id=590>	满招损，谦受益 ||| 用法 ||| 复句式；作补语
<question id=590>	满招损，谦受益怎么用？
==================================================
<triple id=591>	美女与野兽 ||| 拍摄日期 ||| 2012年11月
<question id=591>	美女与野兽什么时候拍的？
==================================================
<triple id=592>	凤凰山 ||| 其他信息 ||| 旧时谷中有盘路，登峰视道中往来行人如蚁。峰顶二石钩连于此，名试心石。旧传朝山者登之，心诚则不动，不诚则摇跌入崖底。
<question id=592>	告诉我一些凤凰山的其他信息？
==================================================
<triple id=593>	神雕侠侣 ||| 作曲 ||| 周华健
<question id=593>	神雕侠侣由谁作曲？
==================================================
<triple id=594>	亚历山大一世 ||| 父亲 ||| 保罗一世
<question id=594>	亚历山大一世的父亲是谁？
==================================================
<triple id=595>	梁氏起源 ||| 起源 ||| 自赢姓
<question id=595>	梁氏从何起源？ 
==================================================
<triple id=596>	炼金术士 ||| 定位 ||| 耐久、核心、控制
<question id=596>	炼金术士的定位如何？
==================================================
<triple id=597>	校园异灵录 ||| 小说作者 ||| 综合其他
<question id=597>	校园异灵录的小说谁写的？
==================================================
<triple id=598>	siteapp ||| 优势 ||| 快速生成 内容自动同步
<question id=598>	siteapp有什么优势？
==================================================
<triple id=599>	minecraft ||| 最新版本 ||| pc：1.8.1 tv：0.9.5 android：0.10.5 ios：0.10.5
<question id=599>	minecraft的最新版本有哪些？
==================================================
<triple id=600>	琼山中学 ||| 学校属性 ||| 省一级学校 市重点中学
<question id=600>	琼山中学属于什么类型的学校？
==================================================
<triple id=601>	武汉大学学报（医学版） ||| 国际刊号 ||| 1671-8852
<question id=601>	武汉大学学报的国际刊号是多少？
==================================================
<triple id=602>	湖南省民办教育收费管理办法 ||| 发布单位 ||| 湖南省物价局、湖南省教育局
<question id=602>	湖南省民办教育收费管理办法由哪个单位发布？
==================================================
<triple id=603>	阿富汗战争 ||| 参战方 ||| 塔利班、基地组织，以美国为首的联军
<question id=603>	阿富汗战争由哪些国家参战？
==================================================
<triple id=604>	王军 ||| 俱乐部资料 ||| 女足u-19青年队主教练
<question id=604>	王军的具体资料有哪些？
==================================================
<triple id=605>	科学通报 ||| 国内刊号 ||| （中） 11-1784/n，（英）11-1785/n
<question id=605>	科学通报的国内刊号是多少？
==================================================
<triple id=606>	东京新国立竞技场 ||| 所在地 ||| 日本东京都新宿区霞丘町10番2号
<question id=606>	东京新国立竞技场在哪里？
==================================================
<triple id=607>	香洲长途汽车站 ||| 地址 ||| 广东省珠海市香洲区海滨南路
<question id=607>	香洲长途汽车站的具体地址？
==================================================
<triple id=608>	华严寺 ||| 建于 ||| 明代万历年间
<question id=608>	华严寺何时建造？
==================================================
<triple id=609>	雨润国际广场 ||| 总投资 ||| 10亿元人民币
<question id=609>	雨润国际广场总共投资多少钱？
==================================================
<triple id=610>	龘 ||| 部首 ||| 龍部（部外笔画：35）
<question id=610>	龘的部首是什么？
==================================================
<triple id=611>	索尼 affm ||| 网络模式 ||| gsm，wcdma
<question id=611>	索尼 affm是什么网络模式？
==================================================
<triple id=612>	尼康p5100 ||| 产品重量 ||| 约 200 g
<question id=612>	尼康p5100的产品有多重？
==================================================
<triple id=613>	胡椒科 ||| 亚种 ||| 共3100种
<question id=613>	胡椒科有多少亚种？
==================================================
<triple id=614>	虎牙 ||| 本质 ||| 常见的畸形
<question id=614>	虎牙的本质是什么？
==================================================
<triple id=615>	微星845pe max2-fisr ||| cpu类型 ||| 腾4/赛扬4
<question id=615>	微星845pe max2-fisr的cpu是什么类型？
==================================================
<triple id=616>	许诺 ||| 体 重 ||| 62kg
<question id=616>	许诺多重？
==================================================
<triple id=617>	离心式加湿器 ||| 原理 ||| 离心式转盘在电机作用下高速转动
<question id=617>	离心式加湿器的原理是什么？
==================================================
<triple id=618>	城关镇 ||| 总人口 ||| 54309人
<question id=618>	城关镇有多少人？
==================================================
<triple id=619>	安徽合肥沃顿环保技术有限公司 ||| 理念 ||| 利益共享、 价值为尊、 以人为本
<question id=619>	安徽合肥沃顿环保技术有限公司的经营理念是什么？
==================================================
<triple id=620>	辛烷 ||| cas号 ||| 583-48-2
<question id=620>	辛烷的cas号是多少？
==================================================
<triple id=621>	天行者 ||| 类型 ||| 动作，剧情
<question id=621>	天行者属于什么类型？
==================================================
<triple id=622>	龙泉镇 ||| 别称 ||| 王店镇
<question id=622>	龙泉镇有什么其他的名字？
==================================================
<triple id=623>	明治大学 ||| 现任校长 ||| 福宫贤一
<question id=623>	明治大学现在的校长叫什么？
==================================================
<triple id=624>	白胸苦恶鸟印度亚种 ||| 命名时间 ||| sharpe,1894
<question id=624>	白胸苦恶鸟印度亚种何时命名的？
==================================================
<triple id=625>	李中言 ||| 医院 ||| 吉林医药学院附属医院
<question id=625>	李中言在哪个医院上班？
==================================================
<triple id=626>	宠物情人 ||| 连载状态 ||| 2000年开始连载至2005年完结
<question id=626>	宠物情人现在的连载状态如何？
==================================================
<triple id=627>	祭牛神 ||| 方法 ||| 祭日要让牛休息，并用鸡、鸭等祭
<question id=627>	如何祭牛神？
==================================================
<triple id=628>	新城中学 ||| 学生 ||| 1400多人
<question id=628>	新城中学有多少学生？
==================================================
<triple id=629>	延冈市 ||| 罗马拼音 ||| no be o ka si
<question id=629>	延冈市的罗马拼音是什么？
==================================================
<triple id=630>	死亡日记 ||| 配乐作曲 ||| air
<question id=630>	死亡日记的配乐作曲叫什么？
==================================================
<triple id=631>	哈姆雷特 ||| 剪辑 ||| girish bhargava
<question id=631>	哈姆雷特的剪辑叫什么？
==================================================
<triple id=632>	橡树湾 ||| 物业费 ||| 3.4元/月/平米
<question id=632>	橡树湾的物业费怎么收取？
==================================================
<triple id=633>	文峰塔 ||| 高 ||| 48.5米
<question id=633>	文峰塔有多高？
==================================================
<triple id=634>	小米手机3 ||| 处理器 ||| nvidia tegra4(t)和骁龙800(w/c)
<question id=634>	小米手机3的处理器是什么？
==================================================
<triple id=635>	苹果 ||| 命名者及年代 ||| mill.，1768;
<question id=635>	苹果在哪年由谁命名的？
==================================================
<triple id=636>	山西大学 ||| 校训 ||| 中西会通、求真至善、登崇俊良、自强报国
<question id=636>	山西大学的校训是什么？
==================================================
<triple id=637>	木工机械及配件 ||| 书 名 ||| 2010中国木工机械及配件采购名录
<question id=637>	木工机械及配件的署名叫什么？
==================================================
<triple id=638>	地狱少女 ||| 原作 ||| 永远幸
<question id=638>	地狱少女由谁写的？
==================================================
<triple id=639>	橡树湾 ||| 总户数 ||| 5400
<question id=639>	橡树湾有多少住户？
==================================================
<triple id=640>	回转式刮泥机 ||| 结构 ||| 桥架
<question id=640>	回转式刮泥机是什么结构？
==================================================
<triple id=641>	数码兽世界：复元 ||| 发行 ||| 万代南梦宫（万代名义）
<question id=641>	数码兽世界：复元怎么发行的？
==================================================
<triple id=642>	奉高县 ||| 历史 ||| 汉武帝元封初年
<question id=642>	奉高县有什么历史？
==================================================
<triple id=643>	陈杰 ||| 研究方向 ||| 车辆工程等
<question id=643>	陈杰的主要研究方向是？
==================================================
<triple id=644>	三合乡 ||| 特色产业 ||| 盛产多种鱼类、绿色稻米和优质芦苇
<question id=644>	三合乡的特色产业有？
==================================================
<triple id=645>	国立台湾大学 ||| 校址 ||| 台北市罗斯福路四段一号
<question id=645>	国立台湾大学的具体地址是？
==================================================
<triple id=646>	相变 ||| 应用学科 ||| 化学工程-化工热力学
<question id=646>	相变应用在哪个学科？
==================================================
<triple id=647>	金堤 ||| 说明 ||| 阳谷县与河南省范县的分界线
<question id=647>	金堤的说明有哪些？
==================================================
<triple id=648>	paradise ||| 歌手 ||| 李雅薇
<question id=648>	paradise由谁演唱的？
==================================================
<triple id=649>	离心泵 ||| 材质 ||| 铸铁.铸钢.不锈钢.氟塑料.玻璃钢
<question id=649>	离心泵是什么材质的？
==================================================
<triple id=650>	涿州影视城 ||| 经营理念 ||| 影视为表、旅游为里，文化为魂
<question id=650>	涿州影视城的经营理念如何？
==================================================
<triple id=651>	茂恒园 ||| 小区地址 ||| 彩云路18号。物业类型
<question id=651>	茂恒园的具体地址是什么？
==================================================
<triple id=652>	李荣浩 ||| 发行地区 ||| 中国台湾（首发），大陆
<question id=652>	李荣浩在什么地方发行？
==================================================
<triple id=653>	望夫石 ||| 体裁 ||| 五绝
<question id=653>	望夫石是什么体裁的？
==================================================
<triple id=654>	2130酚醛树脂 ||| 外观 ||| 红棕色粘稠液体
<question id=654>	2130酚醛树脂的外观是什么样？
==================================================
<triple id=655>	acer x1211k ||| 投影技术 ||| dlp
<question id=655>	acer x1211k使用什么投影技术？
==================================================
<triple id=656>	空之境界 ||| 上映日期 ||| 2007年12月1日
<question id=656>	空之境界何时上映？
==================================================
<triple id=657>	全美超级模特儿新秀大赛 ||| 播出日期 ||| 2009年3月4日－2009年（美国）
<question id=657>	全美超级模特儿新秀大赛何时播出？
==================================================
<triple id=658>	河麂 ||| 别 称 ||| 獐子 黄子 香獐 马獐 麝、土麝 河麂
<question id=658>	河麂又被叫做什么？
==================================================
<triple id=659>	做你的男人 ||| 语言 ||| 国语
<question id=659>	做你的男人是什么语？
==================================================
<triple id=660>	南红玛瑙 ||| 分布 ||| 云南保山、四川凉山等地区
<question id=660>	南红玛瑙分布在哪里？
==================================================
<triple id=661>	spot卫星 ||| 轨道参数 ||| 高度为830km
<question id=661>	spot卫星的轨道参数如何？
==================================================
<triple id=662>	上海市儿童医院 ||| 医院类型 ||| 儿科医院
<question id=662>	上海市儿童医院是什么类型的医院？
==================================================
<triple id=663>	蓝影人逃上天 ||| 操作指南 ||| 加载完毕点击start game
<question id=663>	蓝影人逃上天的具体操作指南是？
==================================================
<triple id=664>	五铢钱 ||| 单位 ||| 货币
<question id=664>	五铢钱是什么单位的？
==================================================
<triple id=665>	杜甫 ||| 祖籍 ||| 湖北襄阳
<question id=665>	杜甫祖籍在哪？
==================================================
<triple id=666>	西北大学 ||| 校长 ||| morton o. schapiro
<question id=666>	西北大学的校长是谁？
==================================================
<triple id=667>	白冰 ||| 母校 ||| 中共中央党校 西北师范大学
<question id=667>	白冰的母校是哪里？
==================================================
<triple id=668>	德生cr-1100dsp ||| 外形尺寸 ||| 258*148*63mm
<question id=668>	德生cr-1100dsp的外形尺寸如何？
==================================================
<triple id=669>	天翼日程 ||| 更新时间 ||| 2014-06-08
<question id=669>	天翼日程什么时候更新的？
==================================================
<triple id=670>	验证码识别 ||| 原因 ||| 表面方向不连续
<question id=670>	验证码识别是出于什么原因？
==================================================
<triple id=671>	巴斯克维尔的猎犬 ||| 编 剧 ||| carla von stackelberg
<question id=671>	巴斯克维尔的猎犬由谁编剧？
==================================================
<triple id=672>	华纳我爱经典系列 ||| 曲目数量 ||| 15
<question id=672>	华纳我爱经典系列有多少曲目？
==================================================
<triple id=673>	鹤见站 ||| 所属路线 ||| ■鹤见线
<question id=673>	鹤见站属于哪条线路？
==================================================
<triple id=674>	城关镇 ||| 电话区码 ||| 736
<question id=674>	城关镇的电话区码是多少？
==================================================
<triple id=675>	银河护卫队 ||| 票房 ||| 5.94亿元（中国大陆）
<question id=675>	银河护卫队票房如何？
==================================================
<triple id=676>	李宁玉 ||| 饰演 ||| 李冰冰（电影《风声》）
<question id=676>	李宁玉扮演谁？
==================================================
<triple id=677>	中国风站 ||| 软件类别 ||| 绿色软件
<question id=677>	中国风站是什么类型的软件？
==================================================
<triple id=678>	张立 ||| 专业 ||| 医学系
<question id=678>	张立是什么专业的？
==================================================
<triple id=679>	恐怖鸟 ||| 时期 ||| 6400万年前至1万年前
<question id=679>	恐怖鸟是什么时期的？
==================================================
<triple id=680>	马科斯·儒尼奥尔·利马·多斯·桑托斯 ||| 球场位置 ||| 前锋
<question id=680>	马科斯·儒尼奥尔·利马·多斯·桑托斯在球场上是什么位置的？
==================================================
<triple id=681>	渡良濑准 ||| 性 别 ||| 男
<question id=681>	渡良濑准是男是女？
==================================================
<triple id=682>	溪口镇 ||| 面 积 ||| 220.72平方公里
<question id=682>	溪口镇有多大？
==================================================
<triple id=683>	飞魔幻 ||| 国际刊号 ||| cn41-1357/i
<question id=683>	飞魔幻的国际刊号是多少？
==================================================
<triple id=684>	《忘忧草》 ||| 演唱者 ||| 周华健
<question id=684>	《忘忧草》由谁演唱？
==================================================
<triple id=685>	精忠岳飞 ||| 运营商 ||| 欢乐园游戏
<question id=685>	精忠岳飞由谁运营？
==================================================
<triple id=686>	kty84温度传感器 ||| 特性 ||| 精度等级 0.5%
<question id=686>	kty84温度传感器有哪些特性？
==================================================
<triple id=687>	吉林艺术学院 ||| 学校地址 ||| 自由大路695号、红旗街2077号
<question id=687>	吉林艺术学院的具体校址是哪？
==================================================
<triple id=688>	春丽 ||| 所属作品 ||| 《街头霸王》
<question id=688>	春丽有哪些作品？
==================================================
<triple id=689>	钩端螺旋体病肺出血型 ||| 就诊科室 ||| 传染科
<question id=689>	钩端螺旋体病肺出血型在哪里就诊？
==================================================
<triple id=690>	htc one ||| 上市日期 ||| 2014年6月
<question id=690>	htc one何时上市的？
==================================================
<triple id=691>	江陵之战 ||| 结果 ||| 吴军获胜
<question id=691>	江陵之战的结果如何？
==================================================
<triple id=692>	想你 ||| 演唱者 ||| 张国荣
<question id=692>	想你由谁演唱？
==================================================
<triple id=693>	氢氧化钾 ||| cas登录号 ||| 1310-58-3
<question id=693>	氢氧化钾的cas登录号是多少？
==================================================
<triple id=694>	下寨自然村 ||| 年降水量 ||| 1230毫米
<question id=694>	下寨自然村的年降水量是多少？
==================================================
<triple id=695>	金沙城中心 ||| 星级 ||| 五星级[1]
<question id=695>	金沙城中心是什么等级的？
==================================================
<triple id=696>	p2p终结者 ||| 软件版本 ||| 4.27 最新安装版
<question id=696>	p2p终结者使用什么软件版本？
==================================================
<triple id=697>	文理书院 ||| 学生人数 ||| 1029人
<question id=697>	文理书院有多少学生？
==================================================
<triple id=698>	夏普lcd-37gx3 ||| 屏幕比例 ||| 185w
<question id=698>	夏普lcd-37gx3的屏幕比例是多少？
==================================================
<triple id=699>	天然气管道 ||| 备注 ||| 世界管道总长天然气管道约占一半
<question id=699>	对天然气管道做了什么备注？
==================================================
<triple id=700>	美丽风毛菊 ||| 组 ||| 纤维组 sect. laguranthera
<question id=700>	美丽风毛菊是什么组？
==================================================
<triple id=701>	礼物 ||| 作词 ||| 楚男
<question id=701>	礼物由谁作词？
==================================================
<triple id=702>	文峰塔 ||| 始建时间 ||| 宋代
<question id=702>	文峰塔什么时候建造的？
==================================================
<triple id=703>	越南战争 ||| 地点 ||| 越南
<question id=703>	越南战争在哪发生的？
==================================================
<triple id=704>	聊斋 ||| 制作公司 ||| 云南电视台、上海影视
<question id=704>	聊斋有哪个公司制作的？
==================================================
<triple id=705>	城关镇 ||| 邮编区码 ||| 415200
<question id=705>	城关镇的邮编区码是多少？
==================================================
<triple id=706>	共青团合肥市委员会 ||| 主要职责 ||| 领导全市共青团工作
<question id=706>	共青团合肥市委员会的主要职责是什么？
==================================================
<triple id=707>	新华路 ||| 长 ||| 1060米
<question id=707>	新华路有多长？
==================================================
<triple id=708>	比亚迪 ||| 员工人数 ||| 164177（2014年）
<question id=708>	比亚迪有多少员工？
==================================================
<triple id=709>	《最游记》 ||| 主要角色 ||| 玩家
<question id=709>	《最游记》最主要的角色有谁？
==================================================
<triple id=710>	聂氏字辈 ||| 范围 ||| 四川省大部
<question id=710>	聂氏字辈属于哪个范围？
==================================================
<triple id=711>	剑子仙迹 ||| 星 座 ||| 双子座
<question id=711>	剑子仙迹属于哪个星座？
==================================================
<triple id=712>	线性代数 ||| 书号 ||| 36843
<question id=712>	线性代数的书号是多少？
==================================================
<triple id=713>	室宿二 ||| 亮度 ||| 1500 l☉
<question id=713>	室宿二有多亮？
==================================================
<triple id=714>	超级星光大道 ||| 播映 ||| 中视无线台（星期五22时整全球首播） 中天娱乐台（星期六22时整延播）
<question id=714>	超级星光大道在哪个电视台插映？
==================================================
<triple id=715>	铁狮玉玲珑2 ||| 制片商 ||| 台湾好孩子国际娱乐有限公司
<question id=715>	铁狮玉玲珑2的制片商是谁？
==================================================
<triple id=716>	石家庄阳光格瑞酒店 ||| 火车站距离 ||| 7.7公里
<question id=716>	石家庄阳光格瑞酒店距火车站有多远？
==================================================
<triple id=717>	华为s1700-28fr-2t2p ||| 传输速率 ||| 28个
<question id=717>	华为s1700-28fr-2t2p传输速率有多少？
==================================================
<triple id=718>	大争之世 ||| 完成字数 ||| 1452757
<question id=718>	大争之世完成时有多少字？
==================================================
<triple id=719>	范蓁蓁 ||| 风格 ||| 爵士，简约，文艺女青年
<question id=719>	范蓁蓁是什么风格的人？
==================================================
<triple id=720>	恒大名都 ||| 开盘时间 ||| 2011-6
<question id=720>	恒大名都何时开盘？
==================================================
<triple id=721>	刘在石 ||| 宗教信仰 ||| 佛教(参考naver人物和维基百科)[5]
<question id=721>	刘在石信奉什么宗教？
==================================================
<triple id=722>	凤凰山 ||| 所在地区 ||| 辽宁凤城
<question id=722>	凤凰山在什么地方？
==================================================
<triple id=723>	西游记 ||| 国家／地区 ||| 中国大陆
<question id=723>	西游记属于哪个国家？
==================================================
<triple id=724>	河南天地粤海酒店 ||| 机场距离 ||| 新郑国际机场 38公里
<question id=724>	河南天地粤海酒店离机场有多远？
==================================================
<triple id=725>	广德公主 ||| 亲属 ||| 明英宗
<question id=725>	广德公主有哪些亲属？
==================================================
<triple id=726>	everything ||| 格式 ||| 单曲cd
<question id=726>	everything的格式如何？
==================================================
<triple id=727>	阳光海岸 ||| 所在区域 ||| 上城 南星
<question id=727>	阳光海岸在哪个地方？
==================================================
<triple id=728>	太平桥 ||| 宽 ||| 2.5米
<question id=728>	太平桥有多宽？
==================================================
<triple id=729>	闽东语 ||| 区域 ||| 福建省东部福州、宁德地区
<question id=729>	闽东语在什么地区？
==================================================
<triple id=730>	金享630笔记本无线鼠标 ||| 连接方式 ||| 无线
<question id=730>	金享630笔记本无线鼠标使用什么连接方式？
==================================================
<triple id=731>	英国国旗 ||| 形式 ||| 蓝底，上为白边红色圣乔治十字以及红白交错的圣安得鲁十字。
<question id=731>	英国国旗是什么样的？
==================================================
<triple id=732>	珍重 ||| 近义词 ||| 保重、珍爱、珍视
<question id=732>	珍重的近义词是什么？
==================================================
<triple id=733>	《意林》 ||| 定价 ||| 5元/期
<question id=733>	《意林》多少钱一期？
==================================================
<triple id=734>	《中国电视》 ||| 邮发代号 ||| 2—870
<question id=734>	《中国电视》的邮发代号是多少？
==================================================
<triple id=735>	深圳市博爱医院 ||| 医院类型 ||| 综合医院
<question id=735>	深圳市博爱医院属于什么类型的医院？
==================================================
<triple id=736>	新城中学 ||| 教职工 ||| 224人
<question id=736>	新城中学有多少教职工？
==================================================
<triple id=737>	zte-c s160 ||| 网络频率 ||| cdma 800mhz
<question id=737>	zte-c s160的网络频率如何？
==================================================
<triple id=738>	三星galaxy mega 5.8（i9158/移动版） ||| 主屏尺寸 ||| 5.8英寸
<question id=738>	三星galaxy mega 5.8是多大的主屏？
==================================================
<triple id=739>	罗斯福号航空母舰 ||| 功率 ||| 260,000马力
<question id=739>	罗斯福号航空母舰的功率如何？
==================================================
<triple id=740>	绿维网 ||| 服务 ||| 提供企业免费发布产品信息平台
<question id=740>	绿维网为谁服务？
==================================================
<triple id=741>	清泰山天仙圣母碧霞元君之印 ||| 形状 ||| 顶上雕一对夔龙纹
<question id=741>	清泰山天仙圣母碧霞元君之印是什么形状的？
==================================================
<triple id=742>	疯狂的麦咭 ||| 播出时间 ||| 4月12日至5月24日
<question id=742>	疯狂的麦咭何时播出？
==================================================
<triple id=743>	市中区巡警大队 ||| 对应 ||| 综合科、业务科
<question id=743>	市中区巡警大队对应哪些科室？
==================================================
<triple id=744>	傅博 ||| 主编 ||| 《日本十大推理名著全集》、《日本推理名著大展》、《日本名探推理系列》
<question id=744>	傅博是什么刊物的主编？
==================================================
<triple id=745>	城关镇 ||| gdp ||| 8.679亿
<question id=745>	城关镇的gdp是多少亿？
==================================================
<triple id=746>	王军 ||| 青年队 ||| 天津队
<question id=746>	王军属于哪个青年队？
==================================================
<triple id=747>	溪口镇 ||| 人 口 ||| 2.42万（2012年）
<question id=747>	溪口镇有多少人？
==================================================
<triple id=748>	华南虎 ||| 亚属 ||| 豹亚科
<question id=748>	华南虎属于什么科？
==================================================
<triple id=749>	最终试练 ||| 单机分类 ||| 单机游戏
<question id=749>	最终试练的单击分类是什么？
==================================================
<triple id=750>	万科城市花园 ||| 板块 ||| 住宅
<question id=750>	万科城市花园属于什么板块？
==================================================
<triple id=751>	索尼爱立信t650c ||| 可选颜色 ||| gsm/gprs
<question id=751>	索尼爱立信t650c有哪些可选颜色？
==================================================
<triple id=752>	菲利普 ||| 母亲 ||| 保拉王后
<question id=752>	菲利普的母亲是谁？
==================================================
<triple id=753>	口腔修复 ||| 所属科室 ||| 五官科 - 口腔科
<question id=753>	口腔修复属于哪个科室？
==================================================
<triple id=754>	中国2010年上海世界博览会 ||| 主题 ||| 城市，让生活更美好better city, better life
<question id=754>	中国2010年上海世界博览会有哪些主题？
==================================================
<triple id=755>	2014世界互联网大会 ||| 举办地点 ||| 永久会址 浙江嘉兴桐乡乌镇峰会[2]
<question id=755>	2014世界互联网大会在哪里举办？
==================================================
<triple id=756>	深圳市博爱医院 ||| 医院性质 ||| 股份制
<question id=756>	深圳市博爱医院是什么性质的医院？
==================================================
<triple id=757>	cad教程 ||| 版 次 ||| 第一版
<question id=757>	cad教程是什么版次的？
==================================================
<triple id=758>	茶花女 ||| 出版地 ||| 法国
<question id=758>	茶花女在哪里出版？
==================================================
<triple id=759>	木腰子 ||| 主治 ||| 失眠多梦、小儿惊吓
<question id=759>	木腰子主治哪里？
==================================================
<triple id=760>	宋宁 ||| 爱好 ||| 踢球、攀岩
<question id=760>	宋宁喜欢做什么运动？
==================================================
<triple id=761>	信息处理 ||| 适用领域范围 ||| 对经济生活本质描述的细致性探讨
<question id=761>	信息处理适用什么领域？
==================================================
<triple id=762>	gba ||| 发售日期 ||| 日本－2001年3月21日
<question id=762>	gba在什么时候发售的？
==================================================
<triple id=763>	王皇后 ||| 谥号 ||| 孝贞庄懿恭靖仁慈钦天辅圣纯皇后
<question id=763>	王皇后的谥号是什么？
==================================================
<triple id=764>	益川敏英 ||| 研究领域 ||| 高能物理[1]
<question id=764>	益川敏英的主要研究领域是哪里？
==================================================
<triple id=765>	《生化危机》 ||| 其他类别 ||| 小游戏
<question id=765>	《生化危机》属于什么类别的游戏？
==================================================
<triple id=766>	历史研究 ||| 定 价 ||| 48.00元/期；288.00元/年
<question id=766>	历史研究每期多少钱？
==================================================
<triple id=767>	杰克逊 ||| 人口（2010） ||| 5,228
<question id=767>	杰克逊有多少人口？
==================================================
<triple id=768>	中法战争 ||| 结果 ||| 法军不胜而胜，签订《中法新约》
<question id=768>	中法战争最后如何？
==================================================
<triple id=769>	隋宫 ||| 题材 ||| 咏史怀古诗
<question id=769>	隋宫使用的什么题材？
==================================================
<triple id=770>	少女时代 ||| 出道日期 ||| 2007年8月5日
<question id=770>	少女时代什么时候出道的？
==================================================
<triple id=771>	kanon ||| 音乐 ||| 折户伸治，麻枝准，odiakes
<question id=771>	kanon的主要音乐有？
==================================================
<triple id=772>	三星kfr-25gw/wca ||| 空调类型 ||| 壁挂式空调
<question id=772>	三星kfr-25gw/wca的空调是什么类型的？
==================================================
<triple id=773>	妮可·罗宾 ||| 职位 ||| 草帽海贼团考古学家
<question id=773>	妮可·罗宾是什么职位？
==================================================
<triple id=774>	勾股定理 ||| 提出时间 ||| 公元前550年
<question id=774>	勾股定理什么时候提出的？
==================================================
<triple id=775>	pdf ||| 缩写 ||| 可移植档
<question id=775>	pdf是什么的缩写？
==================================================
<triple id=776>	空之境界 ||| 原作者 ||| 奈须蘑菇
<question id=776>	空之境界是谁写的？
==================================================
<triple id=777>	中国电视报 ||| 邮发代号 ||| 1-21
<question id=777>	中国电视报的邮发代号是多少？
==================================================
<triple id=778>	潘春春 ||| 三围 ||| 95、 59、 90
<question id=778>	潘春春的三围如何？
==================================================
<triple id=779>	小棕块进火坑 ||| 如何开始 ||| play game - 然后点击start game
<question id=779>	小棕块进火坑如何开始的？
==================================================
<triple id=780>	安兔兔评测 ||| 更新日期 ||| 2015-1-9
<question id=780>	安兔兔评测什么时候更新？
==================================================
<triple id=781>	能量因子 ||| 用于 ||| 洗涤用品广告
<question id=781>	能量因子用于什么？
==================================================
<triple id=782>	坑爹 ||| 概念 ||| 宣泄、不满、感叹、搞笑成分
<question id=782>	坑爹什么意思？
==================================================
<triple id=783>	美学论集 ||| 统一书号 ||| 10078-3124
<question id=783>	美学论集的统一书号是多少？
==================================================
<triple id=784>	白石站 ||| 车站构造 ||| 地面车站
<question id=784>	白石站的车站什么构造？
==================================================
<triple id=785>	长相思 ||| 作品别名 ||| 长相思二首、长相思三首
<question id=785>	长相思还有什么其他名字？
==================================================
<triple id=786>	fag 22210-e1-k+ahx310轴承 ||| 品牌 ||| 系列：调心滚子轴承
<question id=786>	fag 22210-e1-k+ahx310轴承是哪个品牌的？
==================================================
<triple id=787>	榆林 ||| 特产 ||| 陕北红枣、绿豆、土豆、小米
<question id=787>	榆林有什么特产？
==================================================
<triple id=788>	中华医学杂志英文版 ||| 编辑单位 ||| 中华医学杂志英文版编辑部
<question id=788>	中华医学杂志英文版归哪个单位编辑？
==================================================
<triple id=789>	四川省“十二五”循环经济发展规划 ||| 文号 ||| 川办发〔2011〕79号
<question id=789>	四川省“十二五”循环经济发展规划的文号是多少？
==================================================
<triple id=790>	襄阳站 ||| 管辖权归属 ||| 中国铁路总公司武汉铁路局
<question id=790>	襄阳站的管辖权归谁？
==================================================
<triple id=791>	万科金域华府 ||| 均价 ||| 8300 元/㎡
<question id=791>	万科金域华府多少钱一平方米？
==================================================
<triple id=792>	类胡萝卜素 ||| 识别 ||| 116-31-4
<question id=792>	类胡萝卜识别码是多少？
==================================================
<triple id=793>	董建华 ||| 居住地 ||| 香港
<question id=793>	董建华住在哪？
==================================================
<triple id=794>	氯丁胶乳防水砂浆 ||| 适用 ||| 建筑外墙
<question id=794>	氯丁胶乳防水砂浆适用于哪里？
==================================================
<triple id=795>	企业资源计划 ||| 页 数 ||| 392
<question id=795>	企业资源计划有多少页？
==================================================
<triple id=796>	迪迦·奥特曼 ||| 成就 ||| 第一个能变换形态的奥特曼
<question id=796>	迪迦·奥特曼有什么成就？
==================================================
<triple id=797>	沙漠皇帝 ||| 价格 ||| 4500点券/6300金币
<question id=797>	沙漠皇帝需要多少钱才能买到？
==================================================
<triple id=798>	海底人 ||| 种族 ||| 蛤蟆人
<question id=798>	海地人是什么种族的？
==================================================
<triple id=799>	中山公园站 ||| 坐标 ||| 31°13′11″n 121°24′39″e / 31.21972°n 121.41083°e
<question id=799>	请告诉我中山公园站的具体坐标是多少？
==================================================
<triple id=800>	barracuda bbfi330 ||| 设备类型 ||| 链路负载均衡
<question id=800>	barracuda bbfi330是什么设备类型的？
==================================================
<triple id=801>	使命召唤：现代战争3 ||| 所属系列 ||| 现代战争系列
<question id=801>	使命召唤：现代战争3属于什么系列？
==================================================
<triple id=802>	一槌定音 ||| 近义词 ||| 一锤定音
<question id=802>	一槌定音的近义词是什么？
==================================================
<triple id=803>	民国四大美女 ||| 所属年代 ||| 民国
<question id=803>	民国四大美女属于哪个年代？
==================================================
<triple id=804>	格力kfr-23gw/(23550)fnaa-3 ||| 冷暖类型 ||| 冷暖型
<question id=804>	格力kfr-23gw/(23550)fnaa-3是什么冷暖类型的？
==================================================
<triple id=805>	火车wifi ||| 软件平台 ||| 四川日报报业集团、华西都市网
<question id=805>	火车wifi的软件平台是？
==================================================
<triple id=806>	坦克世界：将军 ||| 开发 ||| wargaming
<question id=806>	坦克世界：将军由哪里开发？
==================================================
<triple id=807>	岛耕作 ||| 连载期间 ||| 1983年－1992年
<question id=807>	岛耕作在什么时期连载？
==================================================
<triple id=808>	白石站 ||| 启用年月日 ||| 1903年（明治36年）4月21日
<question id=808>	白石站什么时候启用的？
==================================================
<triple id=809>	兰多夫 ||| 所属运动队 ||| 丹佛掘金队
<question id=809>	兰多夫属于哪个运动队？
==================================================
<triple id=810>	2014年意大利世界女子排球锦标赛 ||| 举办时间 ||| 2014年9月23日 ~ 10月12日
<question id=810>	2014年意大利世界女子排球锦标赛什么时候举办的？
==================================================
<triple id=811>	黑板漂流 ||| 方式 ||| 发微博
<question id=811>	黑板漂流使用什么方式？
==================================================
<triple id=812>	皇家奥维多足球俱乐部 ||| 联赛级别 ||| 西丙
<question id=812>	皇家奥维多足球俱乐部是什么联赛级别的？
==================================================
<triple id=813>	唯瑞vewell() 82寸触摸屏v82-t17bl3（高亮度） ||| 产品尺寸 ||| 82英寸
<question id=813>	唯瑞vewell() 82寸触摸屏v82-t17bl3产品尺寸如何？
==================================================
<triple id=814>	minecraft ||| 模式 ||| 创造，生存，极限，冒险，旁观者
<question id=814>	minecraft是什么模式的？
==================================================
<triple id=815>	五诸侯一 ||| 视差 (π) ||| 0.03 mas
<question id=815>	五诸侯一的是视差是多少？
==================================================
<triple id=816>	时空猎人 ||| 游戏版本 ||| 5.0 电脑版1.0
<question id=816>	时空猎人是什么游戏版本？
==================================================
<triple id=817>	纵贯线 ||| 技术数据 ||| 399.8公里
<question id=817>	纵贯线的技术数据是多少？
==================================================
<triple id=818>	阴守忍者 ||| 日文名 ||| 陰からマモル
<question id=818>	阴守忍者的日文名怎么写？
==================================================
<triple id=819>	越王勾践剑 ||| 现状 ||| 现藏武汉湖北省博物馆
<question id=819>	越王勾践剑现在藏在哪儿？
==================================================
<triple id=820>	城区 ||| 行政代码 ||| 140202
<question id=820>	城区的行政代码是多少？
==================================================
<triple id=821>	松讯达ts813 ||| 尺寸/体积 ||| 11.25×51×15.5mm
<question id=821>	松讯达ts813的尺寸和体积有多少？
==================================================
<triple id=822>	汽车文化 ||| 开 本 ||| 16 开
<question id=822>	汽车文化是多少开的？
==================================================
<triple id=823>	三星galaxy mega 5.8（i9158/移动版） ||| cpu频率 ||| 1741mhz
<question id=823>	三星galaxy mega 5.8的cpu频率如何？
==================================================
<triple id=824>	裙菜排骨汤 ||| 制作难度 ||| 一小时
<question id=824>	裙菜排骨汤要制作多长时间？
==================================================
<triple id=825>	迅扬5830 ||| 机箱类型 ||| 台式机箱 （中塔）
<question id=825>	迅扬5830的机箱是什么类型的？
==================================================
<triple id=826>	计算机应用基础 ||| 字 数 ||| 470千
<question id=826>	计算机应用基础有多少字？
==================================================
<triple id=827>	利物浦足球俱乐部 ||| 容纳人数 ||| 45364人
<question id=827>	利物浦足球俱乐部能容纳多少人啊？
==================================================
<triple id=828>	裂鬼 ||| 作品类型 ||| 悬疑小说
<question id=828>	裂鬼是什么类型的小说？
==================================================
<triple id=829>	h-iia运载火箭 ||| 高度 ||| 53米
<question id=829>	h-iia运载火箭有多高？
==================================================
<triple id=830>	硒 ||| 密度 ||| 4.81g/cm³
<question id=830>	硒密度如何？
==================================================
<triple id=831>	铑 ||| 发现时间 ||| 1803年
<question id=831>	铑什么时候被发现的？
==================================================
<triple id=832>	《i》 ||| 音乐风格 ||| 流行、摇滚
<question id=832>	《i》是什么音乐风格的？
==================================================
<triple id=833>	新思维英语教师用书1 ||| 所属分类 ||| 图书 > > 其它分类
<question id=833>	新思维英语教师用书1是什么分类的？
==================================================
<triple id=834>	海王星 ||| 发现者 ||| 奥本·勒维耶、伽勒,亚当斯
<question id=834>	海王星被谁发现的？
==================================================
<triple id=835>	碳化钙 ||| 熔点 ||| 2000℃
<question id=835>	碳化钙的熔点是多少摄氏度？
==================================================
<triple id=836>	佐佐木望 ||| 血 型 ||| o型
<question id=836>	佐佐木望是什么血型的？
==================================================
<triple id=837>	门下士 ||| 意思 ||| ).学生
<question id=837>	门下士是什么意思？
==================================================
<triple id=838>	成都第二国际机场 ||| 所属区域 ||| 简阳市
<question id=838>	成都第二国际机场属于哪个市？
==================================================
<triple id=839>	成都中医药大学附院针灸学校 ||| 创建于 ||| 1960年（庚子年）
<question id=839>	成都中医药大学附院针灸学校何时创建的？
==================================================
<triple id=840>	疯狂的麦咭 ||| 国家/地区 ||| 中国
<question id=840>	疯狂的麦咭属于哪个国家的？
==================================================
<triple id=841>	胡安·阿兰戈 ||| 国家队‡ ||| 120
<question id=841>	胡安·阿兰戈是哪个国家队的？
==================================================
<triple id=842>	吉祥寺 ||| 俗称 ||| 急水庵
<question id=842>	吉祥寺被俗称为？
==================================================
<triple id=843>	武汉大学学报（医学版） ||| 主要栏目 ||| 基础医学、临床医学、经验与方法
<question id=843>	武汉大学学报有哪些主要栏目？
==================================================
<triple id=844>	东莞市石龙亨通五金厂 ||| 法人代表 ||| 李刚
<question id=844>	东莞市石龙亨通五金厂的法人代表叫什么？
==================================================
<triple id=845>	真 · 巨武器破坏者护肩 ||| 需要等级 ||| 57
<question id=845>	真 · 巨武器破坏者护肩需要多少等级？
==================================================
<triple id=846>	罗勒煎鳕鱼 ||| 操作 ||| 新鲜的罗勒洗净
<question id=846>	罗勒煎鳕鱼怎么操作？
==================================================
<triple id=847>	sv-98狙击步枪 ||| 口径 ||| 7.62mm
<question id=847>	sv-98狙击步枪是多大的口径？
==================================================
<triple id=848>	黄勇 ||| 学位 ||| 工学学士
<question id=848>	黄勇是什么学位的？
==================================================
<triple id=849>	万达广场 ||| 所在城市 ||| 哈尔滨市
<question id=849>	万达广场在哪个城市？
==================================================
<triple id=850>	robotics;notes 机器人笔记 ||| 连载杂志 ||| 月刊comic blade
<question id=850>	robotics;notes 机器人笔记在哪个杂志连载？
==================================================
<triple id=851>	巴斯克维尔的猎犬 ||| 片 长 ||| soviet union:154 min
<question id=851>	巴斯克维尔的猎犬的英文片名是什么？
==================================================
<triple id=852>	九阳dj12b-a17d ||| 产品容量 ||| 1.0-1.2l
<question id=852>	九阳dj12b-a17d的容量如何？
==================================================
<triple id=853>	上海市闸北妇幼保健院 ||| 是否医保 ||| 有医保
<question id=853>	上海市闸北妇幼保健院能否用医保？
==================================================
<triple id=854>	叶静子 ||| 背景 ||| 叶剑英元帅孙女
<question id=854>	叶静子是什么背景的？
==================================================
<triple id=855>	氟硝西泮 ||| 性状 ||| 淡黄色结晶性固体
<question id=855>	氟硝西泮的性状如何？
==================================================
<triple id=856>	丰富衣橱2 ||| 游戏类型 ||| 装扮小游戏
<question id=856>	丰富衣橱2是什么类型的游戏？
==================================================
<triple id=857>	复写纸杯 ||| 介绍 ||| 一款极具个性与创意的复写纸杯，
<question id=857>	复写纸杯是什么？
==================================================
<triple id=858>	恶灵兽 ||| 称号 ||| 年兽/邪恶之王
<question id=858>	恶灵兽的称号是什么？
==================================================
<triple id=859>	武媚娘传奇 ||| 在线播放平台 ||| 爱奇艺，搜狐视频
<question id=859>	武媚娘传奇在哪个平台播放？
==================================================
<triple id=860>	平常 ||| 集 数 ||| 48集（dvd、网络）/40集（电视台）
<question id=860>	平常这部电视剧一共有多少集？
==================================================
<triple id=861>	魔迷曦月 ||| 小说类型 ||| 奇幻
<question id=861>	魔迷曦月是什么类型的小说？
==================================================
<triple id=862>	叶冰瑶 ||| 性格 ||| 善良，天真，坚强，率真
<question id=862>	叶冰瑶是什么性格的？
==================================================
<triple id=863>	新湖香格里拉 ||| 建筑类别 ||| 联排 独栋
<question id=863>	新湖香格里拉是什么类型的建筑？
==================================================
<triple id=864>	2014男朋友标准 ||| 标准 ||| 身高175-182cm、体重60-80kg
<question id=864>	2014男朋友标准是什么？
==================================================
<triple id=865>	铔 ||| 五笔 ||| qgog
<question id=865>	铔用五笔怎么输入？》
==================================================
<triple id=866>	唐寅 ||| 号 ||| 六如居士、桃花庵主、鲁国唐生
<question id=866>	唐寅号什么
==================================================
<triple id=867>	庚家女战士 ||| 口号 ||| 热闹素偶棉的特点
<question id=867>	庚家女战士使用什么口号？
==================================================
<triple id=868>	狂仙 ||| 授权状态 ||| a级
<question id=868>	狂仙是什么授权状态？
==================================================
<triple id=869>	豹2e主战坦克 ||| 原产国 ||| 德国、西班牙
<question id=869>	豹2e主战坦克原本产自哪个国家？
==================================================
<triple id=870>	名校 ||| 语 言 ||| 国语
<question id=870>	名校使用什么语言？
==================================================
<triple id=871>	月光 ||| 演唱 ||| 徐良l 阿悄
<question id=871>	月光由谁演唱？
==================================================
<triple id=872>	城关镇 ||| 知名企业 ||| 密饯厂
<question id=872>	城关镇有哪些名企？
==================================================
<triple id=873>	城隍庙 ||| 始建 ||| 北宋皇佑三年
<question id=873>	城隍庙什么时候开始建造的？
==================================================
<triple id=874>	武则天 ||| 主要成就 ||| 废唐，改国号为周；中国历史上唯一一个正统的女皇帝；上承贞观之治，下启开元盛世
<question id=874>	武则天有哪些主要成就？
==================================================
<triple id=875>	芯节能 ||| 技术特点 ||| 创新真空多元发泡技术
<question id=875>	芯节能的技术特点如何？
==================================================
<triple id=876>	雷霆之怒，逐风者的祝福之剑 ||| 物品等级 ||| 80
<question id=876>	雷霆之怒，逐风者的祝福之剑属于何等物品等级？
==================================================
<triple id=877>	开封县第一人民医院 ||| 医院等级 ||| 二级甲等
<question id=877>	开封县第一人民医院属于哪种等级的医院？
==================================================
<triple id=878>	宙斯 ||| 子女 ||| 雅典娜（女儿）阿波罗（儿子）阿尔忒弥斯（女儿）赫淮斯托斯（儿子）阿瑞斯（儿子）赫拉克勒斯（儿子）
<question id=878>	宙斯的子女是谁？
==================================================
<triple id=879>	kanon ||| 主要配音 ||| 杉田智和，堀江由衣，国府田麻理子，田村由香里，佐藤朱，饭冢雅弓
<question id=879>	kanon由谁配音？
==================================================
<triple id=880>	白石站 ||| 月台配置 ||| 2面4线
<question id=880>	白石站的月台配置是怎样的？
==================================================
<triple id=881>	对讲机电池 ||| 容量 ||| 600mah、800 mah、1100 mah等
<question id=881>	对讲机电池的容量如何？
==================================================
<triple id=882>	益安宁丸 ||| 是否纳入医保 ||| 未纳入
<question id=882>	益安宁丸是否纳入医保范围内？
==================================================
<triple id=883>	微机原理与接口技术 ||| 印刷时间 ||| 2008-5-1
<question id=883>	微机原理与接口技术何时印刷？
==================================================
<triple id=884>	中正路 ||| 起点 ||| 三多一路、建军路
<question id=884>	中正路哪里是起点？
==================================================
<triple id=885>	纸牌12合1 ||| 软件类型 ||| 完全免费
<question id=885>	纸牌12合1属于什么软件类型？
==================================================
<triple id=886>	天主教维多利亚教区 ||| 基本资讯 ||| 加拿大
<question id=886>	天主教维多利亚教区的基本资讯如何？
==================================================
<triple id=887>	美的sh2120 ||| 电源 ||| 2100w
<question id=887>	美的sh2120的电源是多少瓦的？
==================================================
<triple id=888>	贝克山 ||| 座标 ||| 0°22′00″n 29°54′00″e / 0.36667°n 29.90000°e坐标：0°22′00″n 29°54′00″e / 0.36667°n 29.90000°e
<question id=888>	告诉我贝克山的具体座标是多少？
==================================================
<triple id=889>	香港信贷 ||| 上市市场 ||| 香港交易所
<question id=889>	香港信贷的主要上市市场是哪里？
==================================================
<triple id=890>	中国国家足球队 ||| 外文队名 ||| china national football team
<question id=890>	中国国家足球队的外文队名叫什么？
==================================================
<triple id=891>	fag 32926圆锥滚子轴承 ||| 轴承型号 ||| 32926
<question id=891>	fag 32926圆锥滚子轴承使用哪种型号？
==================================================
<triple id=892>	南昌工程学院 ||| 简 称 ||| 昌工
<question id=892>	南昌工程学院简称什么？
==================================================
<triple id=893>	流氓高手 ||| 总点击 ||| 14384590
<question id=893>	流氓高手总的点击率怎么样？
==================================================
<triple id=894>	swot分析法 ||| 应用领域 ||| 各个领域
<question id=894>	swot分析法应用哪些领域？
==================================================
<triple id=895>	惠普 hp com1600 4400毫安笔记本电池 ||| 电池类型 ||| 锂离子电池
<question id=895>	惠普 hp com1600 4400毫安笔记本电池属于什么类型？
==================================================
<triple id=896>	下岗 ||| 基本解释 ||| 指离开执行任务的岗位；
<question id=896>	下岗是什么意思？
==================================================
<triple id=897>	红 ||| 录制 ||| nashville (blackbird studios, pain in the art studios); 洛杉矶 (ballroom west, conway studios, enormous studios, the village); north hollywood (marlay studio); topanga canyon (the garage); santa monica (ruby red productions); 斯德哥尔摩 (mxm studios)
<question id=897>	红在哪里录制的？
==================================================
<triple id=898>	奔跑吧兄弟 ||| 主持人 ||| 邓超、王祖蓝、王宝强、李晨、陈赫、郑恺、杨颖（angelababy）
<question id=898>	奔跑吧兄弟由谁主演？
==================================================
<triple id=899>	金秀贤 ||| 特长 ||| 跆拳道黑带，攀岩，潜水，滑雪
<question id=899>	金秀贤有哪些特长？
==================================================
<triple id=900>	成贵高铁 ||| 速度 ||| 250公里/小时
<question id=900>	成贵高铁的速度如何？
==================================================
<triple id=901>	上海市建筑市场管理条例 ||| 通过时间 ||| 2014年7月25日
<question id=901>	上海市建筑市场管理条例何时通过的？
==================================================
<triple id=902>	自由党 ||| 主席 ||| 周梁淑怡
<question id=902>	自由党的主席是谁？
==================================================
<triple id=903>	承德避暑山庄 ||| 修建时间 ||| 1703年
<question id=903>	承德避暑山庄何时修建？
==================================================
<triple id=904>	风雨归舟图 ||| 文物原属 ||| 谢彬绘
<question id=904>	风雨归舟图原本属于谁？
==================================================
<triple id=905>	西湖 ||| 湖泊面积 ||| 6.39平方千米
<question id=905>	西湖有多大？
==================================================
<triple id=906>	黑芝麻沙拉面包 ||| 注意事项 ||| 1面团发酵好要压面排气
<question id=906>	黑芝麻沙拉面包在制作中有什么注意事项？
==================================================
<triple id=907>	红龙山药 ||| 运动员慎用 ||| 非慎用
<question id=907>	红龙山药运动员是否慎用？
==================================================
<triple id=908>	梁家庄村 ||| 人数 ||| 796人
<question id=908>	梁家庄村有多少人？
==================================================
<triple id=909>	贷本经商 ||| 类属 ||| 徽商资本
<question id=909>	贷本经商属于什么类别？
==================================================
<triple id=910>	的的喀喀湖 ||| 海拔高度 ||| 3812米
<question id=910>	的的喀喀湖有多高？
==================================================
<triple id=911>	西湖 ||| 记载 ||| 《新开隐山记》
<question id=911>	西湖记载在哪儿？
==================================================
<triple id=912>	23226cck/w33轴承 ||| 轴承系列 ||| 球面滚子轴承, 圆柱和圆锥孔等
<question id=912>	23226cck/w33轴承的系列有哪些？
==================================================
<triple id=913>	重庆小面 ||| 主要工艺 ||| 煮、拌
<question id=913>	重庆小面的主要工艺有哪些？
==================================================
<triple id=914>	腾讯 ||| 创办人 ||| 马化腾
<question id=914>	腾讯由谁创办？
==================================================
<triple id=915>	淡定哥 ||| 事件 ||| 交通事故
<question id=915>	淡定哥出了什么事儿？
==================================================
<triple id=916>	中华人民共和国行政诉讼法 ||| 施行时间 ||| 2015年5月1日
<question id=916>	中华人民共和国行政诉讼法何时施行的？
==================================================
<triple id=917>	passion ||| 时间长度 ||| 43分51秒
<question id=917>	passion的时间长度是多少？
==================================================
<triple id=918>	犬瘟热 ||| 传染性 ||| 有传染性、高
<question id=918>	犬瘟热有什么传染性？
==================================================
<triple id=919>	丰富衣橱2 ||| 游戏大小 ||| 2065k
<question id=919>	丰富衣橱2的游戏有多大？
==================================================
<triple id=920>	益友螺旋藻 ||| 成分 ||| 蛋 白 质: 55-70g
<question id=920>	益友螺旋藻有哪些成分？
==================================================
<triple id=921>	孙建军 ||| 教学职称 ||| 教授
<question id=921>	孙建军是什么职位？
==================================================
<triple id=922>	西湖 ||| 湖泊所在地 ||| 湖北省黄冈市
<question id=922>	西湖在哪个地区？
==================================================
<triple id=923>	三剑客 ||| 色 彩 ||| 彩色
<question id=923>	三剑客有什么颜色？
==================================================
<triple id=924>	月光 ||| mv导演 ||| 彭宥纶
<question id=924>	月光的mv导演是谁？
==================================================
<triple id=925>	htc one ||| 内存 ||| rom: 16 gb, ram: 2 gb
<question id=925>	htc one有多大内存？
==================================================
<triple id=926>	格兰仕kfr-32gw/dlp45-130(2) ||| 空调匹数 ||| ：小1.5p
<question id=926>	格兰仕kfr-32gw/dlp45-130的空调匹数是多少？
==================================================
<triple id=927>	中山路 ||| 终点 ||| 淮浦南路
<question id=927>	中山路的终点是哪里？
==================================================
<triple id=928>	女神联盟 ||| 奖项 ||| 2013页游&移动游戏峰会十佳页游
<question id=928>	女神联盟有哪些奖项？
==================================================
<triple id=929>	优派mw291鼠标 ||| 最高分辨率 ||| 无线
<question id=929>	优派mw291鼠标的最高分辨率是什么？
==================================================
<triple id=930>	上海佳豪 ||| 主营 ||| 各类运输船舶和海洋工程装备设计
<question id=930>	上海佳豪主要经营什么？
==================================================
<triple id=931>	桑佛大学 ||| 学校主页 ||| http://www.samford.edu/
<question id=931>	桑佛大学的网址是？
==================================================
<triple id=932>	董小飒 ||| 绰号 ||| 董弱鸡、董欢欣、董记龙、董日蟹
<question id=932>	董小飒有哪些绰号？
==================================================
<triple id=933>	鲁大师 ||| 开发者 ||| 鲁锦
<question id=933>	鲁大师由谁开发？
==================================================
<triple id=934>	破产清算会计 ||| 业务 ||| 审计会计报表、验证资本、
<question id=934>	破产清算会计主要负责什么业务？
==================================================
<triple id=935>	陈宁 ||| 临床职称 ||| 南京医科大学附属口腔医院副院长、教授
<question id=935>	陈宁的临床职称是什么？
==================================================
<triple id=936>	越南战争 ||| 指挥官和领导者 ||| 胡志明 黎笋 武元甲 文进勇 黎仲迅 范文同 黄文泰（英语：hoàng văn thái） 陈文茶（英语：trần văn trà） 阮文灵 阮友寿 ...及其他（英语：leaders of the vietnam war）
<question id=936>	越南战争的指挥官和领导者分别是谁？
==================================================
<triple id=937>	网上检索引擎 ||| 工作方式 ||| 全文搜索引擎
<question id=937>	网上检索引擎如何工作？
==================================================
<triple id=938>	幻梦公会 ||| 游戏名称 ||| 剑侠情缘一/二/外传
<question id=938>	幻梦公会的游戏名字是？
==================================================
<triple id=939>	孙策 ||| 官职 ||| 殄寇将军→讨逆将军，会稽太守
<question id=939>	孙策属于什么官职？
==================================================
<triple id=940>	仙魔变 ||| 标签 ||| 动作 对战 英雄
<question id=940>	仙魔变的标签有哪些？
==================================================
<triple id=941>	创舰cjc-368 ||| 音箱系统 ||| 2.0声道
<question id=941>	创舰cjc-368使用什么音箱系统？
==================================================
<triple id=942>	微星k9a2gm-fih ||| 集成芯片 ||| 声卡/网卡
<question id=942>	微星k9a2gm-fih使用什么集成芯片？
==================================================
<triple id=943>	贸易自由化原则 ||| 原则 ||| 关税减让原则
<question id=943>	贸易自由化原则遵循什么原则？
==================================================
<triple id=944>	贝复舒滴眼液 ||| 主要成分 ||| 重组牛碱性成纤维细胞生长因子
<question id=944>	贝复舒滴眼液的主要成分是？
==================================================
<triple id=945>	the wanted ||| 成员 ||| max
<question id=945>	the wanted有哪些成员？
==================================================
<triple id=946>	倩女幽魂 ||| 制片 ||| 温嘉文 钟珍 叶百全 周国忠
<question id=946>	倩女幽魂由谁制片？
==================================================
<triple id=947>	凤凰山 ||| 交通信息 ||| 位于邹城东北40公里，田黄、城前、张庄三个镇的交界处。
<question id=947>	凤凰山怎么走？
==================================================
<triple id=948>	dutch ||| 发音 ||| kk: [dʌtʃ]
<question id=948>	dutch如何发音？
==================================================
<triple id=949>	摩托罗拉zante ||| 重 量 ||| 150 克
<question id=949>	摩托罗拉zante 有多重？
==================================================
<triple id=950>	王强 ||| 其他作品 ||| 《秋天不回来》《不想让你哭》等
<question id=950>	王强的其他作品有哪些？
==================================================
<triple id=951>	地缚神的复活 ||| 卡片种类 ||| 64187086
<question id=951>	地缚神的复活的卡片种类是？
==================================================
<triple id=952>	中山桥 ||| 宽度 ||| 50米（160英尺）
<question id=952>	中山桥有多宽？
==================================================
<triple id=953>	车太铉 ||| 原文名 ||| 차태현
<question id=953>	车太铉的原文名怎么写？
==================================================
<triple id=954>	最游记 ||| 动画制作 ||| 东京kids（日语：東京キッズ）
<question id=954>	最游记的动画制作由谁负责？
==================================================
<triple id=955>	海尔bcd-231wdcv ||| 总容积 ||| 231l
<question id=955>	海尔bcd-231wdcv的总容积是多少？
==================================================
<triple id=956>	博略 ||| 政府 ||| jean-pierre ballé
<question id=956>	博略属于哪个政府？
==================================================
<triple id=957>	辛集镇 ||| 方 言 ||| 河南话
<question id=957>	辛集镇使用什么方言？
==================================================
<triple id=958>	泰坦尼克号 ||| 制片成本 ||| 2.3亿美元
<question id=958>	泰坦尼克号的制片成本是多少？
==================================================
<triple id=959>	落水洞村 ||| 平均气温 ||| 15.00℃
<question id=959>	落水洞村的平均气温是多少？
==================================================
<triple id=960>	佩皮尼昂－菲格雷斯高速铁路 ||| 概览 ||| 法国佩皮尼昂  西班牙菲格雷斯
<question id=960>	请对佩皮尼昂－菲格雷斯高速铁路描述一下概览？
==================================================
<triple id=961>	首尔sk骑士 ||| 主场 ||| 首尔
<question id=961>	首尔sk骑士是谁的主场？
==================================================
<triple id=962>	雧 ||| 郑码 ||| ninf，u：96e7，gbk：eb7d
<question id=962>	雧的郑码是多少？
==================================================
<triple id=963>	摩根大通 ||| 总资产 ||| 2.5万亿美元
<question id=963>	摩根大通总资产有多少？
==================================================
<triple id=964>	《兄弟》 ||| 主要奖项 ||| 多次斩获全国各地收视冠军，并夺得北京电视台颁发的“最佳收视贡献奖”。
<question id=964>	《兄弟》主要获得了哪些奖项？
==================================================
<triple id=965>	蓪 ||| 总笔画 ||| 17
<question id=965>	蓪总共有多少笔画？
==================================================
<triple id=966>	nsk mr117/mr117zz轴承 ||| 轴承品牌 ||| 微型深沟球轴承
<question id=966>	nsk mr117/mr117zz轴承的品牌叫什么？
==================================================
<triple id=967>	广州恒大淘宝足球俱乐部 ||| 主教练 ||| 卡纳瓦罗
<question id=967>	广州恒大淘宝足球俱乐部的主教练叫什么？
==================================================
<triple id=968>	乐力钙 ||| 批准文号 ||| 国食健字g20070361
<question id=968>	乐力钙的批准文号是多少？
==================================================
<triple id=969>	元素英雄神·新宇侠 ||| 卡片密码 ||| 31111109
<question id=969>	元素英雄神·新宇侠的卡片密码是多少？
==================================================
<triple id=970>	枣林站 ||| 车站等级 ||| 现为四等站
<question id=970>	枣林站是什么等级的车站？
==================================================
<triple id=971>	第3次吉田内阁 ||| 罗马字 ||| daisanji yoshida dainiji kaizō naikaku
<question id=971>	第3次吉田内阁的罗马字怎么写？
==================================================
<triple id=972>	福特野马 ||| 生产厂商 ||| 美国福特汽车
<question id=972>	福特野马的生产厂商是谁？
==================================================
<triple id=973>	零口站 ||| 邮政编码 ||| 710607
<question id=973>	零口站的邮编是多少？
==================================================
<triple id=974>	赵光祖 ||| 汉字 ||| 趙光祖
<question id=974>	赵光祖的汉字怎么写？
==================================================
<triple id=975>	高田ic ||| 与起点之距离 ||| 0.0km（起点：高田ic）
<question id=975>	高田ic 与起点有多少距离？
==================================================
<triple id=976>	李明 ||| 逝世日期 ||| 1933年
<question id=976>	李明何时死的？
==================================================
<triple id=977>	华硕 ||| 公司口号 ||| 华硕品质,坚若磐石
<question id=977>	华硕公司的口号是什么？
==================================================
<triple id=978>	陀螺戰士 ||| 播放期间 ||| 2001年1月8日－2001年12月24日 2002年3月28日 - 2002年10月1日
<question id=978>	陀螺戰士何时播出？
==================================================
<triple id=979>	n-i运载火箭 ||| 直径 ||| 2.44米（8.0英尺）
<question id=979>	n-i运载火箭的直径有多长？
==================================================
<triple id=980>	迪·布朗 ||| 职业生涯 ||| 伊利诺伊大学
<question id=980>	迪·布朗的职业生涯如何？
==================================================
<triple id=981>	陶园梦 ||| 品质 ||| 精选最上等的高原牦牛骨粉
<question id=981>	陶圆梦的品质如何？
==================================================
<triple id=982>	天宁寺 ||| 建造时间 ||| 后周文顺二年（952年
<question id=982>	天宁寺什么时候建造的？
==================================================
<triple id=983>	大手町站 ||| 车站编号 ||| m 18
<question id=983>	大手町站的车站编号是多少？
==================================================
<triple id=984>	十二生肖之马上就好 ||| 机构 ||| 安徽电影集团有限责任公司
<question id=984>	十二生肖之马上就好属于哪个机构？
==================================================
<triple id=985>	hp pavilion dv2304tx(gc235pa) ||| 显示屏尺寸 ||| intel
<question id=985>	hp pavilion dv2304tx的显示屏是什么尺寸的？
==================================================
<triple id=986>	纤维水泥板 ||| 生产厂家 ||| 金特建材
<question id=986>	纤维水泥板的生产厂家有？
==================================================
<triple id=987>	林肯县 ||| 统计资料 ||| february 20, 1796
<question id=987>	林肯县统计了哪些资料？
==================================================
<triple id=988>	徐州市淮海西路中心小学 ||| 在校学生 ||| 900人
<question id=988>	徐州市淮海西路中心小学有多少在校生？
==================================================
<triple id=989>	难波圭一 ||| 隶属 ||| 青二production
<question id=989>	难波圭一隶属哪里？
==================================================
<triple id=990>	华南虎 ||| 亚种 ||| 华南虎亚种
<question id=990>	华南虎是什么亚种？
==================================================
<triple id=991>	美丽中国古老长城 ||| 部门 ||| 国家旅游局
<question id=991>	美丽中国古老长城属于哪个部门负责？
==================================================
<triple id=992>	维纳斯和阿多尼斯 ||| 创作时间 ||| 约1847年
<question id=992>	维纳斯和阿多尼斯何时创作的？
==================================================
<triple id=993>	thinkpad x61s 7666ku1 ||| 主板芯片组 ||| intel gm965+ich8-m
<question id=993>	thinkpad x61s 7666ku1使用哪种芯片组？
==================================================
<triple id=994>	上海市建筑市场管理条例 ||| 实施时间 ||| 2014年10月1日
<question id=994>	上海市建筑市场管理条例什么时候实施的？
==================================================
<triple id=995>	赵炳新 ||| 从事 ||| 产业网络理论及应用
<question id=995>	赵炳新从事什么行业？
==================================================
<triple id=996>	忍者神龟 ||| 预算 ||| 1.25亿美元[4][5][6]
<question id=996>	忍者神龟预算是多少？
==================================================
<triple id=997>	美淘家 ||| 行业 ||| 家居
<question id=997>	美淘家属于什么行业？
==================================================
<triple id=998>	凯尔·科沃尔 ||| nba选秀 ||| 2003年第二轮第22位被76人队选中
<question id=998>	凯尔·科沃尔通过哪个nba选秀？
==================================================
<triple id=999>	独医无二 ||| 连载平台 ||| 起点中文网。
<question id=999>	独医无二通过哪个平台连载？
==================================================
<triple id=1000>	王海 ||| 军衔 ||| 空军上将
<question id=1000>	王海是什么军衔？
==================================================
<triple id=1001>	上海绅公馆 ||| 商业区域 ||| 五星级
<question id=1001>	上海绅公馆属于什么星级水平？
==================================================
<triple id=1002>	花都兵王 ||| 总字数 ||| 285639
<question id=1002>	花都兵王有多少字？
==================================================
<triple id=1003>	宋勇 ||| 信 仰 ||| 中国共产党
<question id=1003>	宋勇属于哪个党派？
==================================================
<triple id=1004>	声籁em350 ||| 佩戴方式 ||| 头戴式
<question id=1004>	声籁em350 如何佩戴？
==================================================
<triple id=1005>	hp pro 3000 mt vk190av ||| cpu 型号 ||| int el 奔腾双核 e6600
<question id=1005>	hp pro 3000 mt vk190av使用什么cpu型号？
==================================================
<triple id=1006>	铁锌钙咀嚼片 ||| 产品规格 ||| 片剂
<question id=1006>	铁锌钙咀嚼片是什么规格的？
==================================================
<triple id=1007>	维多利亚号邮轮 ||| 客房总数 ||| 964间
<question id=1007>	维多利亚号邮轮有多少客房？
==================================================
<triple id=1008>	爱仕达ap-y5006 ||| 产品功率 ||| 900w
<question id=1008>	爱仕达ap-y5006使用多大功率？
==================================================
<triple id=1009>	buzzsaw ||| 资费提示 ||| 免费
<question id=1009>	buzzsaw的资费提示如何？
==================================================
<triple id=1010>	马克思主义民族理论与政策专业硕士研究生点 ||| 学校 ||| 内蒙古自治区 (10126)内蒙古大学
<question id=1010>	马克思主义民族理论与政策专业硕士研究生点有哪些学校？
==================================================
<triple id=1011>	tt spedo vi90001w2z ||| 机箱结构 ||| 游戏机箱
<question id=1011>	tt spedo vi90001w2z的机箱结构如何？
==================================================
<triple id=1012>	血型性格学说 ||| 缺点 ||| 挑剔，压抑，固执，紧张，复仇心强
<question id=1012>	血型性格学说有何缺点？
==================================================
<triple id=1013>	htc one ||| 生产商 ||| htc
<question id=1013>	htc one有哪个商家生产？
==================================================
<triple id=1014>	东风村 ||| 地处 ||| 麻布岗镇北部
<question id=1014>	东风村地处哪里？
==================================================
<triple id=1015>	南圣本图 ||| 人口（2007） ||| 9,620
<question id=1015>	南圣本图有多少人？
==================================================
<triple id=1016>	香港 ||| 地标建筑 ||| 天坛大佛
<question id=1016>	香港的地标建筑有？
==================================================
<triple id=1017>	mobb deep ||| 相关团体 ||| infamous mobb, wu-tang clan
<question id=1017>	mobb deep的相关团体有哪些？
==================================================
<triple id=1018>	智能家居 ||| 技术 ||| 综合布线技术、网络通信技。
<question id=1018>	智能家居使用什么技术？
==================================================
<triple id=1019>	新风街 ||| 车位总数 ||| 十分紧张
<question id=1019>	新风街车位情况如何？
==================================================
<triple id=1020>	拉里·约翰逊 ||| 登录身高 ||| 6英尺7英寸（2.01米）
<question id=1020>	拉里·约翰逊有多高？
==================================================
<triple id=1021>	拉里·约翰逊 ||| 登录体重 ||| 235英磅（107千克）
<question id=1021>	拉里·约翰逊的体重有多少？
==================================================
<triple id=1022>	浮世沧声 ||| 作品 ||| 翻唱：胭脂殇
<question id=1022>	浮世沧声的翻唱作品有？
==================================================
<triple id=1023>	张圩村 ||| 党员 ||| 108名
<question id=1023>	张圩村有多少党员？
==================================================
<triple id=1024>	2011中日韩国际供热采暖、热泵空调产品与技术展览会 ||| 展会时间 ||| 2011/8/25至2011/8/27
<question id=1024>	2011中日韩国际供热采暖、热泵空调产品与技术展览会何时展览？
==================================================
<triple id=1025>	自主创新产品政府首购和订购管理办法 ||| 发文单位 ||| 财政厅
<question id=1025>	自主创新产品政府首购和订购管理办法有哪个单位发文？
==================================================
<triple id=1026>	孙悟空 ||| 别名（绰号） ||| 孙大圣，孙行者，行者孙，者行孙
<question id=1026>	孙悟空还被叫做什么？
==================================================
<triple id=1027>	樟树 ||| 知名产业 ||| 中药文化、酒文化、盐业
<question id=1027>	樟树有哪些知名产业？
==================================================
<triple id=1028>	倪萍 ||| 其他成就 ||| 中国电影金鸡奖最佳女主角, 中国电影华表奖最佳女主角, 中国广播影视星光奖最佳主持人, 中国广播电视节目主持人金话筒奖
<question id=1028>	倪萍有哪些其他成就？
==================================================
<triple id=1029>	数控技术 ||| asin ||| b003icxpfo
<question id=1029>	数控技术的asin是多少？
==================================================
<triple id=1030>	白马河 ||| 发源地 ||| 山西寿阳县西部要罗山麓的颉家河村
<question id=1030>	白马河由哪里发源？
==================================================
<triple id=1031>	三月三 ||| 流行地区 ||| 广西
<question id=1031>	在哪些地区流行过三月三？
==================================================
<triple id=1032>	天浆 ||| 词义 ||| ①天上的饮料、浆汁
<question id=1032>	天浆的词义是？
==================================================
<triple id=1033>	沈从文 ||| 笔名 ||| 甲辰，上官碧，璇若
<question id=1033>	沈从文的笔名叫什么？
==================================================
<triple id=1034>	欧达hdv-z68 ||| 有效像素 ||| 500万
<question id=1034>	欧达hdv-z68的有效像素是多少万？
==================================================
<triple id=1035>	世格软件 ||| 注意 ||| 非信用证方式下，此步骤省略。
<question id=1035>	世格软件需要注意什么？
==================================================
<triple id=1036>	排毒美肌足疗馆 ||| 装 帧 ||| 平装
<question id=1036>	请问排毒美肌足疗馆的装修风格是什么？
==================================================
<triple id=1037>	诺基亚asha 200 ||| 外形 ||| 和诺基亚asha 2010
<question id=1037>	请问诺基亚asha 200 的外观是什么样的？
==================================================
<triple id=1038>	奋达c10流金岁月 ||| 音箱类型 ||| ：电脑音箱
<question id=1038>	请问奋达c10流金岁月的音箱是什么类型的啊？
==================================================
<triple id=1039>	咬药锭 ||| 处方来源 ||| 《外科十三方考》
<question id=1039>	请问咬药锭这个处方来源是什么啊？
==================================================
<triple id=1040>	要听爸爸的话！ ||| 册数 ||| 17卷 14卷
<question id=1040>	请问要听爸爸的话！总共有多少册？
==================================================
<triple id=1041>	2-氧代-1,5-戊二酸 ||| 中文别名 ||| 2-氧代戊二酸;
<question id=1041>	请问2-氧代-1,5-戊二酸的中文别名是什么？
==================================================
<triple id=1042>	弗吉尼亚级核潜艇 ||| 数量 ||| 30艘/5艘建造中竣工11艘服役[1]
<question id=1042>	请问弗吉尼亚级核潜艇数量是多少？
==================================================
<triple id=1043>	活络贴 ||| 规 格 ||| 12*15cm 5/10贴
<question id=1043>	请问活络贴的规格是什么啊？
==================================================
<triple id=1044>	重庆亿新建筑工程有限公司 ||| 基础 ||| 建筑安装工程
<question id=1044>	请问重庆亿新建筑工程有限公司的基础是什么？
==================================================
<triple id=1045>	王军 ||| 学位/学历 ||| 教授
<question id=1045>	请问王军的学历是什么？
==================================================
<triple id=1046>	布拉德利 ||| 场上位置 ||| 教练
<question id=1046>	请问布拉德利在场上的职位是什么啊?
==================================================
<triple id=1047>	必应 ||| 开发公司 ||| 微软公司
<question id=1047>	请问开发必应这个软件的公司是什么？
==================================================
<triple id=1048>	《远大前程》 ||| 主要演员 ||| 是安
<question id=1048>	请问《远大前程》的主要演员是谁？
==================================================
<triple id=1049>	韩晓 ||| 生肖 ||| 狗
<question id=1049>	请问韩晓的属相是什么？
==================================================
<triple id=1050>	关于做好第二批教育实践活动查摆问题、开展批评工作的通知 ||| 要求 ||| 从严从实找准突出问题
<question id=1050>	请问关于做好第二批教育实践活动查摆问题、开展批评工作的通知的要求是什么？
==================================================
<triple id=1051>	小笼包 ||| 分 类 ||| 面点，
<question id=1051>	请问小笼包属于哪种分类？
==================================================
<triple id=1052>	女皇 ||| 代表 ||| 武则天
<question id=1052>	请问女皇的代表是谁？
==================================================
<triple id=1053>	宋慧乔 ||| 爱好 ||| 游泳
<question id=1053>	请问宋慧乔喜欢做什么？
==================================================
<triple id=1054>	阿瑞斯 ||| 父母 ||| 万神之王宙斯（父） 众神之后赫拉（母）
<question id=1054>	请问阿瑞斯的父母是谁？
==================================================
<triple id=1055>	守护甜心之仇恨的心 ||| 小说状态 ||| 已完结
<question id=1055>	请问守护甜心之仇恨的心这本小说现在的状态是什么？
==================================================
<triple id=1056>	三星s5830i ||| 屏幕尺寸 ||| 3.5英寸 480x320像素
<question id=1056>	请问三星s5830i的屏幕尺寸是什么？
==================================================
<triple id=1057>	铔 ||| 四角号码 ||| 81712
<question id=1057>	请问铔的四角代码是什么？
==================================================
<triple id=1058>	孝慈高皇后 ||| 名 ||| 不详
<question id=1058>	请问孝慈高皇后的名字是什么？
==================================================
<triple id=1059>	海南虎斑鳽 ||| 汉语拼音 ||| hǎi nán hǔ bān yan
<question id=1059>	请问海南虎斑鳽用中文拼音怎么拼？
==================================================
<triple id=1060>	艾奇视频电子相册制作软件 ||| 软件授权 ||| 共享软件
<question id=1060>	请问艾奇视频电子相册制作软件的软件授权是什么？
==================================================
<triple id=1061>	koyo 45236轴承 ||| d(内径) ||| 180mm
<question id=1061>	请问koyo 45236轴承的内径是多少？
==================================================
<triple id=1062>	文明5 ||| 运行环境 ||| winxp/winvista/windows7/8[1]
<question id=1062>	请问文明5的运行环境是什么？
==================================================
<triple id=1063>	动态城堡 ||| 楼高 ||| 420米
<question id=1063>	请问动态城堡有多高？
==================================================
<triple id=1064>	烟火 ||| 词曲 ||| 李子恒
<question id=1064>	请问烟火是由谁作词作曲？
==================================================
<triple id=1065>	学不会 ||| 所属专辑 ||| ：壁虎漫步
<question id=1065>	请问学不会这首歌出自哪个专辑？
==================================================
<triple id=1066>	至少还有你 ||| 出品 ||| 维京音乐（virgin music）
<question id=1066>	请问至少还有你是由哪个公司出品的？
==================================================
<triple id=1067>	南京总统府 ||| 建筑年代 ||| 明朝-中华民国
<question id=1067>	请问南京总统府的建筑年代是什么？
==================================================
<triple id=1068>	肯辛通62220 ||| 适用机型 ||| 15寸屏幕笔记本
<question id=1068>	请问肯辛通62220的适用机型是什么？
==================================================
<triple id=1069>	2-氰基-2-甲基丙酸乙酯 ||| cas ||| 1572-98-1
<question id=1069>	请问2-氰基-2-甲基丙酸乙酯的cas值是什么？
==================================================
<triple id=1070>	kill ||| 反义词 ||| save  spare
<question id=1070>	请问kill的反义词是什么？
==================================================
<triple id=1071>	祖逖智退桃豹兵 ||| 相关人物 ||| 祖逖
<question id=1071>	请问与祖逖智退桃豹兵有关的人物是谁？
==================================================
<triple id=1072>	香港信贷 ||| 上市代码 ||| 1273
<question id=1072>	请问香港信贷的上市代码是多少？
==================================================
<triple id=1073>	阿伯丁 ||| 夏令时间 ||| pdt（utc-7）
<question id=1073>	请问阿伯丁的夏令时间是什么啊？
==================================================
<triple id=1074>	许志安 ||| 婚姻状况 ||| 已婚
<question id=1074>	请问许志安的婚姻现状是什么？
==================================================
<triple id=1075>	普渡大学 ||| 教师 ||| 6,614
<question id=1075>	请问普渡大学的老师有多少?
==================================================
<triple id=1076>	乳晕 ||| 主要症状 ||| 乳晕发黑，乳晕大
<question id=1076>	请问乳晕的主要症状是什么？
==================================================
<triple id=1077>	脱硫脱硝成套设备 ||| 系统 ||| 氢氧化镁浆液制备系统
<question id=1077>	请问脱硫脱硝成套设备是什么系统？
==================================================
<triple id=1078>	大长今 ||| 谚文 ||| 장금
<question id=1078>	请问大长今的韩文是什么？
==================================================
<triple id=1079>	中国长江三峡集团公司 ||| 董事长 ||| 卢纯
<question id=1079>	请问中国长江三峡集团公司的董事长是谁？
==================================================
<triple id=1080>	越南战争 ||| 日期 ||| 1955年11月1日[1]–1975年4月30日 (19年5月4周又1天)
<question id=1080>	请问越南战争发生的日期是？
==================================================
<triple id=1081>	中国国家足球队 ||| 角逐赛事 ||| fifa世界杯、afc亚洲杯
<question id=1081>	请问中国国家足球队的角逐赛事有哪些？
==================================================
<triple id=1082>	《远大前程》 ||| 发行地区 ||| 大陆
<question id=1082>	请问《远大前程》是在哪里发行的？
==================================================
<triple id=1083>	宾利 ||| 主要产品 ||| 欧陆、飞驰、慕尚、雅骏、雅致
<question id=1083>	请问宾利的主要产品有哪些？
==================================================
<triple id=1084>	熊猫看书 ||| 适用于 ||| m8
<question id=1084>	请问熊猫看书适用于哪种手机？
==================================================
<triple id=1085>	明基gl2750 ||| 产品类型 ||| led显示器
<question id=1085>	请问明基gl2750这种产品是哪种类型的？
==================================================
<triple id=1086>	迈克尔·乔丹 ||| 大学 ||| 北卡罗莱纳大学教堂山分校
<question id=1086>	请问迈克尔·乔丹在哪里上的大学？
==================================================
<triple id=1087>	伊藤加奈惠 ||| 出道作品 ||| 《守护甜心！》日奈森亚梦
<question id=1087>	请问伊藤加奈惠出道时的作品是什么？
==================================================
<triple id=1088>	海王星 ||| 质量 ||| 1.0247e26千克
<question id=1088>	请问海王星有多重？
==================================================
<triple id=1089>	中国人民解放军海军 ||| 规模 ||| 现役23.5万人 舰船300余艘 飞机600余架 航空母舰1艘 船坞登陆舰3艘 驱逐舰24艘 护卫舰66艘 潜艇70艘 导弹快艇80余艘
<question id=1089>	请问中国人民解放军海军现在的规模有多大？
==================================================
<triple id=1090>	松平片栗虎 ||| 声优 ||| 若本规夫（日本）
<question id=1090>	请问松平片栗虎的声优名字是？
==================================================
<triple id=1091>	koyo 32fc23170轴承 ||| od(外径) ||| 230mm
<question id=1091>	请问koyo 32fc23170轴承的外径是多少？
==================================================
<triple id=1092>	北京八喜联合竞技足球俱乐部 ||| 拥有者 ||| 北京控股集团
<question id=1092>	请问拥有北京八喜联合竞技足球俱乐部的集团是？
==================================================
<triple id=1093>	铔 ||| unicode ||| cjk
<question id=1093>	请问铔的unicode名称是？
==================================================
<triple id=1094>	乔丹体育股份有限公司 ||| 成立地点 ||| 福建泉州晋江
<question id=1094>	请问乔丹体育股份有限公司是在哪里成立的?
==================================================
<triple id=1095>	黄真伊 ||| 台湾 ||| 黄真伊 一代名伎黄真伊
<question id=1095>	请问黄真伊在台湾又称为什么？
==================================================
<triple id=1096>	三家冲组 ||| 命名 ||| 黄汲清，徐克勤
<question id=1096>	请问给三家冲组命名的人是？
==================================================
<triple id=1097>	魏国 ||| 首都 ||| 安邑
<question id=1097>	请问魏国的首都在哪里？
==================================================
<triple id=1098>	有种你爱我 ||| 出品人 ||| 冯凯帅  关旭 相贤古
<question id=1098>	请问有种你爱我的出品人是谁？
==================================================
<triple id=1099>	timken 1986/1932-b轴承 ||| 系列 ||| 带法兰单列
<question id=1099>	请问timken 1986/1932-b轴承是哪个系列的？
==================================================
<triple id=1100>	梅江 ||| 流域面积 ||| 13929平方公里
<question id=1100>	请问梅江流域的面积有多大？
==================================================
<triple id=1101>	新余市泉州工业园 ||| 投资 ||| 香港信诚集团（国际）有限公司
<question id=1101>	请问投资新余市泉州工业园是哪个公司？
==================================================
<triple id=1102>	《忘忧草》 ||| 作词者 ||| 陈没
<question id=1102>	请问《忘忧草》的作词者是谁啊？
==================================================
<triple id=1103>	裘锦秋中学 ||| 教师人数 ||| 52人
<question id=1103>	请问裘锦秋中学现在的教师人数有多少？
==================================================
<triple id=1104>	下高吉 ||| 人口（2011年） ||| 99
<question id=1104>	请问下高吉2011年的人口有多少？
==================================================
<triple id=1105>	真恋～寄语枫秋～ ||| 发行阶段 ||| 已发行
<question id=1105>	亲吻真恋～寄语枫秋～的发行阶段是什么？
==================================================
<triple id=1106>	守望者 ||| 各地片名翻译 ||| 青春夜行
<question id=1106>	请问守望者又被其他地方翻译为什么？
==================================================
<triple id=1107>	厉以宁 ||| 获得荣誉 ||| 福冈亚洲文化奖
<question id=1107>	请问厉以宁获得了什么荣誉？
==================================================
<triple id=1108>	增城宁西镇泰学校 ||| 教学班 ||| 33个
<question id=1108>	请问增城宁西镇泰学校总共有多少个教学班？
==================================================
<triple id=1109>	初一 ||| 节日时间 ||| 农历每月第一天
<question id=1109>	请问初一具体在哪一天？
==================================================
<triple id=1110>	陆鹏安 ||| 擅长 ||| 生化、数学
<question id=1110>	请问陆鹏安擅长哪些科目？
==================================================
<triple id=1111>	意尔康 ||| 员工 ||| 15000人
<question id=1111>	请问意尔康总共有多少职员？
==================================================
<triple id=1112>	氢氟酸 ||| 沸点 ||| 112.2℃
<question id=1112>	请问氢氟酸的沸点为多少？
==================================================
<triple id=1113>	极品卧底 ||| 小说书号 ||| 335327
<question id=1113>	请问极品卧底这本小说的书号是多少啊？
==================================================
<triple id=1114>	毒驾 ||| 影响 ||| 多人伤亡的恶性交通事故
<question id=1114>	请问毒驾的影响是什么？
==================================================
<triple id=1115>	内2优111 ||| 品种名称 ||| 内2优111
<question id=1115>	请问内2优111的品种名称是什么？
==================================================
<triple id=1116>	白泥井村 ||| 降水量 ||| 年降水量1100 毫米
<question id=1116>	请问白泥井村的降水量为多少啊？
==================================================
<triple id=1117>	盎格鲁人 ||| 来自 ||| 丹麦
<question id=1117>	请问盎格鲁人是哪个国家的人？
==================================================
<triple id=1118>	深圳市博爱医院 ||| 联系地址 ||| 广东省深圳市罗湖区红岭中路2056号
<question id=1118>	请问深圳市博爱医院的具体地址在哪里？
==================================================
<triple id=1119>	堀田站 ||| 所属业者 ||| 名古屋铁道
<question id=1119>	请问堀田站属于哪个铁道？
==================================================
<triple id=1120>	魏武侯谋事 ||| 主角 ||| 魏武侯
<question id=1120>	请问魏武侯谋事的主角是谁？
==================================================
<triple id=1121>	民主党 ||| 建立 ||| 1828年（现代） 1792年（历史）
<question id=1121>	请问民主党是在什么时候建立的？
==================================================
<triple id=1122>	奇瑞z5 ||| 最大功率 ||| 170马力
<question id=1122>	请问奇瑞z5的最大功率是多少？
==================================================
<triple id=1123>	新和村 ||| 常住人口 ||| 722
<question id=1123>	请问新和村的常住人口有多少？
==================================================
<triple id=1124>	蓟县西龙虎峪乡卫生院 ||| 建院年份 ||| 1970
<question id=1124>	请问蓟县西龙虎峪乡卫生院是哪年建立的？
==================================================
<triple id=1125>	后宫甄嬛传 ||| 播出国家／地区 ||| 台湾
<question id=1125>	请问后宫甄嬛传可以在哪里播出？
==================================================
<triple id=1126>	山东大学 ||| 职工 ||| 10200人（教职工，含威海校区和3所附属医院）[7]
<question id=1126>	请问山东大学的员工有多少啊？
==================================================
<triple id=1127>	红米 ||| 颜色 ||| 中国红、金属灰、象牙白
<question id=1127>	请问红米有哪些颜色？
==================================================
<triple id=1128>	陌生人 ||| 年份 ||| 2005年
<question id=1128>	请问陌生人是在哪年出品的？
==================================================
<triple id=1129>	和平村 ||| 下辖 ||| 1个村民小组
<question id=1129>	请问和平村管辖了什么？
==================================================
<triple id=1130>	北影gt240 阿波罗 tc1g ||| 核心频率 ||| 550mhz
<question id=1130>	请问北影gt240 阿波罗 tc1g的核心频率是多少啊？
==================================================
<triple id=1131>	i-worm/dumaru.b ||| 病毒长度 ||| 33k
<question id=1131>	请问病毒i-worm/dumaru.b的长度为？
==================================================
<triple id=1132>	天盛（m60） ||| 作物种类 ||| 西甜瓜
<question id=1132>	请问天盛（m60）主要出产的作物是哪种？
==================================================
<triple id=1133>	中国石油天然气第七建设公司 ||| 企业类型 ||| 建筑施工企业
<question id=1133>	请问中国石油天然气第七建设公司是什么类型的企业？
==================================================
<triple id=1134>	西安交通大学软件学院 ||| 院长 ||| 王飞跃
<question id=1134>	请问西安交通大学软件学院的院长是谁？
==================================================
<triple id=1135>	三星galaxy mega 5.8（i9158/移动版） ||| 电池容量 ||| 2600mah
<question id=1135>	请问三星galaxy mega 5.8（i9158/移动版）的电池容量是多少？
==================================================
<triple id=1136>	半岛铁盒z5 ||| 二级缓存 ||| 256mb
<question id=1136>	请问半岛铁盒z5的二级缓存为多少？
==================================================
<triple id=1137>	《忘忧草》 ||| 作曲者 ||| 宇德敬子
<question id=1137>	请问《忘忧草》的作曲者是谁？
==================================================
<triple id=1138>	北京地铁亦庄线 ||| 最高速度 ||| 80公里/小时
<question id=1138>	请问北京地铁亦庄线能够行驶的最高速度是多少？
==================================================
<triple id=1139>	鸳鸯胶 ||| 应用范围 ||| 防水封边
<question id=1139>	请问鸳鸯胶适用范围是什么？
==================================================
<triple id=1140>	恶作剧之吻 ||| 制作国家／地区 ||| 韩国
<question id=1140>	请问恶作剧之吻是哪个国家制作的？
==================================================
<triple id=1141>	国际电机与系统大会 ||| 主办 ||| 中国电工技术学会（ces）
<question id=1141>	请问国际电机与系统大会是哪个学会主办的？
==================================================
<triple id=1142>	继发性肝癌 ||| 发病部位 ||| 肝脏
<question id=1142>	请问继发性肝癌的发病部位在哪里啊？
==================================================
<triple id=1143>	合肥站 ||| 站台数目 ||| 9
<question id=1143>	请问合肥站的站台数目有多少啊？
==================================================
<triple id=1144>	格勒尔斯多夫 ||| 人口（2005） ||| 880
<question id=1144>	请问格勒尔斯多夫在2005年有多少人口？
==================================================
<triple id=1145>	众泰z500 ||| 参考价格 ||| 9-13万
<question id=1145>	请问众泰z500的参考价格是多少？
==================================================
<triple id=1146>	龙潭水库 ||| 集水面积 ||| 156平方公里
<question id=1146>	请问龙潭水库的集水面积有多大？
==================================================
<triple id=1147>	感染清除者 ||| 秒伤 ||| 82.6
<question id=1147>	请问感染清除者秒伤为多少？
==================================================
<triple id=1148>	旭光村 ||| 所属乡镇 ||| 撮镇镇
<question id=1148>	请问旭光村属于哪个乡镇？
==================================================
<triple id=1149>	卜宅（南宋·陶庚四） ||| 正文 ||| 卜宅南山下，依然气象新；
<question id=1149>	请问卜宅（南宋·陶庚四）的正文是什么？
==================================================
<triple id=1150>	徐筠 ||| 现任 ||| 专家教授
<question id=1150>	请问徐筠现在的职务是？
==================================================
<triple id=1151>	海尔bcd-231wdcv ||| 能效等级 ||| 1级
<question id=1151>	请问海尔bcd-231wdcv的能效能达到几级？
==================================================
<triple id=1152>	浣熊超人 ||| 操作方法 ||| 方向键控制浣熊超人移动
<question id=1152>	请问怎么操作浣熊超人？
==================================================
<triple id=1153>	薪酬管理 ||| 印次 ||| 3
<question id=1153>	请问薪酬管理印刷次数有几次？
==================================================
<triple id=1154>	高田ic ||| 连接道路 ||| 富山县道、石川县道18号冰见田鹤滨线
<question id=1154>	请问高田ic 连接了哪些道路？
==================================================
<triple id=1155>	春蕾 ||| 品种类别 ||| 桃树
<question id=1155>	请问春蕾是哪种品种类别？
==================================================
<triple id=1156>	三大自然灾难之谜 ||| 发生时间 ||| 公元1626年5月30日
<question id=1156>	请问三大自然灾难之谜发生在什么时候？
==================================================
<triple id=1157>	aniplex ||| 母公司 ||| 索尼音乐娱乐（全资）
<question id=1157>	请问aniplex的母公司是什么？
==================================================
<triple id=1158>	intel core 2 duo e6700 ||| 制作工艺 ||| 65nm
<question id=1158>	请问intel core 2 duo e6700 的制作工艺是什么？
==================================================
<triple id=1159>	依空法师 ||| 主编 ||| 《中国佛教百科全书》
<question id=1159>	请问依空法师主编了哪本书？
==================================================
<triple id=1160>	刘长春 ||| 入党时间 ||| 1996年4月
<question id=1160>	请问刘长春是什么时候入党的？
==================================================
<triple id=1161>	幻想症 ||| 主要病因 ||| 处在郁闷和压抑中
<question id=1161>	请问主要导致幻想症的病因是什么？
==================================================
<triple id=1162>	大龙潭村 ||| 耕地总面积 ||| 125亩
<question id=1162>	请问大龙潭村的耕地总面积总共有多大？
==================================================
<triple id=1163>	浙江百世物流科技有限公司 ||| 企业精神 ||| 成就商业 精彩生活
<question id=1163>	请问浙江百世物流科技有限公司的企业精神是什么？ 
==================================================
<triple id=1164>	河捞面 ||| 品种 ||| 一种古老的面食品种
<question id=1164>	请问河捞面是什么品种的面食？
==================================================
<triple id=1165>	悉尼足球俱乐部 ||| 联赛 ||| 澳大利亚职业足球联赛
<question id=1165>	请问悉尼足球俱乐部参加了什么联赛？
==================================================
<triple id=1166>	巴纳德星 ||| 温度 ||| 3,134 ± 102k
<question id=1166>	请问巴纳德星温度有多高？
==================================================
<triple id=1167>	南昌工程学院 ||| 校 训 ||| 忠信笃行，自强不息
<question id=1167>	请问南昌工程学院的校训是什么？
==================================================
<triple id=1168>	长海医院 ||| 病床数量 ||| 1800余张
<question id=1168>	请问长海医院总共有多少张病床？
==================================================
<triple id=1169>	龋齿牙痛 ||| 多发群体 ||| 幼儿，老年人
<question id=1169>	请问龋齿牙痛这种病常见发作人群为？
==================================================
<triple id=1170>	薇甘菊 ||| 命名者 ||| kunth, 1820
<question id=1170>	请问薇甘菊是谁命名的？
==================================================
<triple id=1171>	邮政局 ||| 局长 ||| 马军胜
<question id=1171>	请问邮政局的局长是谁？
==================================================
<triple id=1172>	最游记 ||| 话数 ||| 全55话
<question id=1172>	请问最游记总共有多少话？
==================================================
<triple id=1173>	鸿基9600gt sp48 龙骨少帅版(tc1g) ||| 显存位宽 ||| 128bit
<question id=1173>	请问鸿基9600gt sp48 龙骨少帅版(tc1g)的显存位宽是什么？
==================================================
<triple id=1174>	东莞宏其纺织染整助剂厂有限公司 ||| 经营模式 ||| 私营独资企业
<question id=1174>	请问东莞宏其纺织染整助剂厂有限公司的经营模式是什么？
==================================================
<triple id=1175>	神雕侠侣 ||| 主题曲 ||| 《神话.情话》
<question id=1175>	请问神雕侠侣的主题曲是什么？
==================================================
<triple id=1176>	方正fp160xw ||| 对比度 ||| 500:1
<question id=1176>	请问方正fp160xw的对比度多少？
==================================================
<triple id=1177>	鹿豚 ||| 亚 纲 ||| 真兽亚纲
<question id=1177>	请问鹿豚属于哪个亚纲？
==================================================
<triple id=1178>	王静 ||| 工作单位 ||| 北京国医中联医院
<question id=1178>	请问王静在哪里工作？
==================================================
<triple id=1179>	雪丰钢铁 ||| 总资产 ||| 22.46 亿
<question id=1179>	请问雪丰钢铁的总资产是多少？
==================================================
<triple id=1180>	食品中总砷及无机砷的测定 ||| 实施日期 ||| 2003-8-11
<question id=1180>	请问食品中总砷及无机砷的测定是在哪天实施的？
==================================================
<triple id=1181>	湖北志诚化工科技有限公司 ||| 固定资产 ||| 3800多万元
<question id=1181>	请问湖北志诚化工科技有限公司的固定资产有多少？
==================================================
<triple id=1182>	《活佛济公》 ||| 全部集数 ||| 42集
<question id=1182>	请问《活佛济公》总共有多少集？
==================================================
<triple id=1183>	城关镇 ||| 地域名人 ||| 庄子
<question id=1183>	请问城关镇出过哪个名人？
==================================================
<triple id=1184>	爱国歌 ||| 采用 ||| 1948
<question id=1184>	请问爱国歌是在什么时候被采用的？
==================================================
<triple id=1185>	赵光祖 ||| 马-赖式 ||| cho kwangjo
<question id=1185>	请问赵光祖的马-赖式名称是什么？
==================================================
<triple id=1186>	大雄的恐龙 ||| 日语假名 ||| のびたのきょうりゅう
<question id=1186>	请问大雄的恐龙日语假名是什么？
==================================================
<triple id=1187>	九龙巴士5a线 ||| 路线资讯 ||| 尖沙咀码头
<question id=1187>	请问九龙巴士5a线能途径哪里？
==================================================
<triple id=1188>	东海大桥 ||| 开工时间 ||| 2002年6月26日
<question id=1188>	请问东海大桥是在什么时候开工的啊？
==================================================
<triple id=1189>	么龙村 ||| 交通 ||| 方便
<question id=1189>	请问去么龙村的交通状况如何？
==================================================
<triple id=1190>	斯摩棱斯克战役 ||| 兵力 ||| 130,000人
<question id=1190>	请问多少人参与了斯摩棱斯克战役？
==================================================
<triple id=1191>	永盂 ||| 馆藏地点 ||| 西安市博物馆
<question id=1191>	请问永盂被收藏在哪里？
==================================================
<triple id=1192>	一仆二主 ||| 出品公司 ||| 新丽传媒出品，尚世影业
<question id=1192>	请问一仆二主是哪个公司出品的？
==================================================
<triple id=1193>	三隧 ||| 词语解释 ||| 犹言三道
<question id=1193>	请问三隧的词语解释是什么？
==================================================
<triple id=1194>	天主教维多利亚教区 ||| 联络资讯 ||| http://www.rcav.org/
<question id=1194>	请问怎样才能联系到天主教维多利亚教区啊？
==================================================
<triple id=1195>	治大国若烹小鲜 ||| 出 处 ||| 老子《道德经​》第六十章
<question id=1195>	请问治大国若烹小鲜的出处在哪里？
==================================================
<triple id=1196>	伊芙丽 ||| 源于 ||| elegant i,faith i,natural i
<question id=1196>	请问伊芙丽起源于哪里？
==================================================
<triple id=1197>	win32.vb.za.1097504 ||| 威胁级别 ||| 1
<question id=1197>	请问win32.vb.za.1097504的威胁级别是什么？
==================================================
<triple id=1198>	卢布 ||| 其他外文名 ||| российский рубль 俄文
<question id=1198>	请问卢布的其他外文名是什么？
==================================================
<triple id=1199>	水果 ||| 味道 ||| 酸甜、清淡
<question id=1199>	请问水果有哪些不同的味道？
==================================================
<triple id=1200>	1,8-萘二甲酸酐 ||| cas号 ||| 81-84-5
<question id=1200>	请问1,8-萘二甲酸酐的cas号是多少？
==================================================
<triple id=1201>	kodakimg.exe ||| 进程名称 ||| kodak imaging
<question id=1201>	请问kodakimg.exe这个进程的名称是什么？
==================================================
<triple id=1202>	我还活着 ||| 发行日 ||| 2012年3月7日(pc)
<question id=1202>	请问我还活着是在什么时候发行的？
==================================================
<triple id=1203>	付辛博 ||| 经纪公司 ||| 奇创幻想
<question id=1203>	请问付辛博从属于哪个经纪公司？
==================================================
<triple id=1204>	和君正德人力资源机构 ||| 国别 ||| 中国
<question id=1204>	请问和君正德人力资源机构是哪个国家的机构？
==================================================
<triple id=1205>	高田ic ||| 记号 ||| 高田
<question id=1205>	请问高田ic的记号是什么？
==================================================
<triple id=1206>	《远大前程》 ||| 首播时间 ||| 2013年
<question id=1206>	请问《远大前程》是在什么时候进行首播？
==================================================
<triple id=1207>	汉斯·亚当二世 ||| 在位 ||| 1989年11月13日至今 （25年89天）
<question id=1207>	请问汉斯·亚当二世在位了多长时间？
==================================================
<triple id=1208>	宏碁 ||| 营业额 ||| ▼ 3298亿3500万新台币 (2014)[1]
<question id=1208>	请问宏碁的营业额是多少？
==================================================
<triple id=1209>	台北联营公车247路线 ||| 服务资讯 ||| 06：30～20：30
<question id=1209>	请问什么时候可以进行台北联营公车247路线的服务咨询？
==================================================
<triple id=1210>	脱狱暗夜传说 ||| 其他平台 ||| 诺基亚
<question id=1210>	请问脱狱暗夜传说可以在别的什么平台上使用啊？
==================================================
<triple id=1211>	yotaphone 2 ||| 网络制式 ||| 支持4g网络[3]
<question id=1211>	请问yotaphone 2的网络制式是什么啊？
==================================================
<triple id=1212>	利盟 x652de ||| 涵盖功能 ||| 复印/打印/扫描/传真
<question id=1212>	请问利盟 x652de包含了哪些功能？
==================================================
<triple id=1213>	星野飞鸟 ||| 活动 ||| 2004年(水着)
<question id=1213>	请问星野飞鸟是哪年开始举行的？
==================================================
<triple id=1214>	共通通讯vd500 ||| 网络类型 ||| cdma
<question id=1214>	请问共通通讯vd500的网络类型是什么？
==================================================
<triple id=1215>	宫 ||| 相关节目 ||| 英才的全盛时代
<question id=1215>	请问与宫相关的节目有哪些？
==================================================
<triple id=1216>	汕头市正全网络科技有限公司 ||| 致力于 ||| webgame游戏开发
<question id=1216>	请问汕头市正全网络科技有限公司致力于什么工作？
==================================================
<triple id=1217>	沉香树 ||| 株高 ||| 5~18米
<question id=1217>	请问沉香树大概有多高？
==================================================
<triple id=1218>	关铃 ||| 相关文献 ||| 水浒传
<question id=1218>	请问与关铃相关的文献有哪些？
==================================================
<triple id=1219>	富莱克阀2850st ||| 工作温度 ||| 0.2mpa—0.6mpa
<question id=1219>	请问富莱克阀2850st的工作温度为多少啊？
==================================================
<triple id=1220>	阿伯丁 ||| 人口密度 ||| 598.0/km² (1548.8/mi²)
<question id=1220>	请问阿伯丁的人口密度有多大？
==================================================
<triple id=1221>	加油 ||| 英文 ||| come on
<question id=1221>	请问加油的英文怎么说？
==================================================
<triple id=1222>	南区 ||| 都道府县 ||| 北海道 石狩振兴局
<question id=1222>	请问南区属于哪个部门？
==================================================
<triple id=1223>	e-3lue宜博魅影狂蛇gm05-r鼠标 ||| 鼠标接口 ||| usb
<question id=1223>	请问e-3lue宜博魅影狂蛇gm05-r鼠标 的鼠标接口是什么？
==================================================
<triple id=1224>	感染清除者 ||| 出售价格 ||| 19金23银61铜
<question id=1224>	请问感染清除者的能卖多少钱？
==================================================
<triple id=1225>	悦富强城 ||| 产权年限 ||| 70
<question id=1225>	请问悦富强城的产前年限是多少年？
==================================================
<triple id=1226>	依丝娜 ||| 武器 ||| 闇之镰暗黑巨镰
<question id=1226>	请问依丝娜的武器是什么？
==================================================
<triple id=1227>	二战经典战役全记录 ||| 版权 ||| 北京兴盛乐书刊发行有限责任公司
<question id=1227>	请问二战经典战役全记录的版权属于哪个公司？
==================================================
<triple id=1228>	感染 ||| 传染病 ||| 是
<question id=1228>	请问感染是一种传染病吗？
==================================================
<triple id=1229>	四喜丸子 ||| 菜系 ||| 鲁菜
<question id=1229>	请问四喜丸子属于哪种菜系？
==================================================
<triple id=1230>	鼎湖紫珠 ||| 系 ||| 纵裂药系
<question id=1230>	请问鼎湖紫珠属于哪种系列？
==================================================
<triple id=1231>	nachi 681a/672轴承 ||| 型号 ||| 681a/672
<question id=1231>	请问nachi 681a/672轴承的型号是什么？
==================================================
<triple id=1232>	亮氏情歌 ||| 专辑 ||| 《你到底爱谁》《亮·情歌2》
<question id=1232>	请问亮氏情歌出自哪张专辑?
==================================================
<triple id=1233>	天津市工商业联合会金属材料业商会 ||| 机构类别 ||| 商会
<question id=1233>	请问天津市工商业联合会金属材料业商会这个机构属于什么类别？
==================================================
<triple id=1234>	巴布亚新几内亚 ||| 所属洲 ||| 南美洲
<question id=1234>	请问巴布亚新几内亚属于哪个洲？
==================================================
<triple id=1235>	itunes ||| 许可协议 ||| 免费应用软件
<question id=1235>	请问itunes是什么许可协议的软件？
==================================================
<triple id=1236>	龙潭水库 ||| 水库位置 ||| 重庆市酉阳土家族苗族自治县
<question id=1236>	请问龙潭水库的具体位置在哪里？
==================================================
<triple id=1237>	恒大名都 ||| 装修情况 ||| 精装修
<question id=1237>	请问恒大名都的装修情况是什么？
==================================================
<triple id=1238>	南港北出入口 ||| ic编号 ||| 4-02
<question id=1238>	请问南港北出入口的ic编号是什么啊？
==================================================
<triple id=1239>	htc aria ||| 手机制式 ||| gsm，wcdma
<question id=1239>	请问htc aria手机的制式是什么？
==================================================
<triple id=1240>	绿釉陶楼 ||| 出土地点 ||| 安徽涡阳大王店
<question id=1240>	请问绿釉陶楼是在哪里出土的？
==================================================
<triple id=1241>	斐讯fs3800-16 ||| 应用层级 ||| 二层
<question id=1241>	请问斐讯fs3800-16的应用层级有多高？
==================================================
<triple id=1242>	ntn 6012zz轴承 ||| 轴承内径 ||| 60
<question id=1242>	请问ntn 6012zz轴承的内径有多大？ 
==================================================
<triple id=1243>	项目信息发布 ||| 依据 ||| 项目沟通计划
<question id=1243>	请问项目信息发布的前提是什么？
==================================================
<triple id=1244>	教育科学研究成果 ||| 特 点 ||| 具有研究价值
<question id=1244>	请问教育科学研究成果应该具有什么特点？
==================================================
<triple id=1245>	斯摩棱斯克战役 ||| 伤亡与损失 ||| 11,000人
<question id=1245>	请问斯摩棱斯克战役中伤亡与损失的人数有多少？
==================================================
<triple id=1246>	《食虫植物》 ||| 出版者 ||| academic press
<question id=1246>	请问是谁出版了《食虫植物》啊？
==================================================
<triple id=1247>	明治大学 ||| 知名校友 ||| 三木武夫、村山富市、高仓健
<question id=1247>	请问明治大学的知名校友有哪些？
==================================================
<triple id=1248>	nec 1530v ||| 动态对比度 ||| ：200:1
<question id=1248>	请问nec 1530v的动态对比度为多少？
==================================================
<triple id=1249>	渔翁岛灯塔 ||| 频率 ||| 每5秒闪白光1次 〈明3秒、暗2秒〉
<question id=1249>	请问渔翁岛灯塔的频率是多少？
==================================================
<triple id=1250>	apples组合 ||| 腾讯微博 ||| angela
<question id=1250>	请问apples组合的腾讯微博名称是什么？
==================================================
<triple id=1251>	wrl ||| 举例 ||| #vrml v2.0 utf8
<question id=1251>	请用wrl举一个例子？
==================================================
<triple id=1252>	芈 ||| 部外笔画 ||| 5
<question id=1252>	请问芈的部外笔画有多少？
==================================================
<triple id=1253>	女孩堆雪人 ||| 游戏分类 ||| 换装
<question id=1253>	请问女孩堆雪人这个游戏是属于什么分类呢？
==================================================
<triple id=1254>	夜店 ||| 影片名称 ||| 夜店
<question id=1254>	请问夜店这部影片名称是什么啊？
==================================================
<triple id=1255>	回旋式电子加速器mib系列 ||| 产品特点 ||| 小焦、图像清晰度好
<question id=1255>	请问回旋式电子加速器mib系列的产品特点是什么？
==================================================
<triple id=1256>	h-iia运载火箭 ||| 发动机 ||| srb-a
<question id=1256>	请问h-iia运载火箭的发动机是什么？
==================================================
<triple id=1257>	三位一体 ||| 宗教 ||| 基督教
<question id=1257>	请问遵从三位一体是哪个宗教？
==================================================
<triple id=1258>	肯尼迪半美元 ||| 设计师 ||| 吉尔罗伊·罗伯茨（gilroy roberts）
<question id=1258>	请问是谁设计了肯尼迪半美元？
==================================================
<triple id=1259>	民族统一战线 ||| 核心 ||| 领导权问题是中心问题
<question id=1259>	请问民族统一战线的核心是什么？
==================================================
<triple id=1260>	沥青乳化剂 ||| 包装 ||| 50或200公斤/桶
<question id=1260>	请问沥青乳化剂有哪些包装？
==================================================
<triple id=1261>	helpcontext ||| 描述 ||| 设置或返回帮助文件主题的上下
<question id=1261>	请问helpcontext是什么意思？
==================================================
<triple id=1262>	大水牛s系列s0203 ||| 3.5英寸仓位 ||| 1个
<question id=1262>	请问大水牛s系列s0203有多少个3.5英寸仓位？
==================================================
<triple id=1263>	司马懿 ||| 封爵 ||| 舞阳侯
<question id=1263>	请问司马懿被封了什么爵位？
==================================================
<triple id=1264>	赚族网 ||| 创建 ||| 2007年12月9日
<question id=1264>	什么赚族网是什么时候创建的？
==================================================
<triple id=1265>	台北故宫博物院 ||| 馆藏精品 ||| 翠玉白菜、毛公鼎、散氏盘、快雪时晴帖等
<question id=1265>	请问台北故宫博物院收藏了那些精品？
==================================================
<triple id=1266>	三亚水业海景大酒店 ||| 装修时间 ||| 2005年
<question id=1266>	请问三亚水业海景大酒店是什么时候装修的呢？
==================================================
<triple id=1267>	全身持续性水肿 ||| 相关疾病 ||| 肺水肿 动脉硬化 高血压 肝硬化 肾病综合征 库欣综合征 遗传性血管性水肿 缩窄性心包炎 烧伤 淋巴水肿 小儿营养不良 麻疹 荨麻疹和血管性水肿 梅毒 血管神经性水肿 新生儿水肿 四肢淋巴水肿 小儿营养不良性水肿 急性肾小球肾炎 慢性肾小球肾炎 充血性心力衰竭 高原肺水肿 高原脑水肿 黄斑囊样水肿 妊娠呕吐 小儿肺水肿 小儿遗传性血管神经性水肿 肝炎 溢饮
<question id=1267>	请问与全身持续性水肿相关的疾病有哪些啊？
==================================================
<triple id=1268>	越南国旗 ||| 设计者 ||| 阮友秦
<question id=1268>	请问是谁设计了越南国旗？
==================================================
<triple id=1269>	第二次鸦片战争 ||| 主要指挥官 ||| 爱德华·霍巴特·西摩尔，葛罗，额尔金伯爵
<question id=1269>	请问第二次鸦片战争的主要指挥官是谁呀？
==================================================
<triple id=1270>	诺贝尔奖 ||| 设立时间 ||| 1900年（庚子年）6月
<question id=1270>	请问诺贝尔奖是什么时候设立的？
==================================================
<triple id=1271>	大黄蜂号航空母舰 ||| 服役 ||| 1941年10月
<question id=1271>	请问大黄蜂号航空母舰是什么时候开始投入使用的啊？
==================================================
<triple id=1272>	最游记 ||| 人物设定 ||| 佐佐木敏子
<question id=1272>	请问最游记的人物设定是谁？
==================================================
<triple id=1273>	海尔空调kfrd-72lwz5 ||| 适用面积 ||| 32-53（㎡）
<question id=1273>	请问海尔空调kfrd-72lwz5的使用面积有多大？
==================================================
<triple id=1274>	cfgwiz.exe ||| 出品者 ||| symantec corporation
<question id=1274>	请问是谁出品了cfgwiz.exe？
==================================================
<triple id=1275>	南瓜 ||| 原产地 ||| 北美洲
<question id=1275>	请问南瓜的原产地在哪里？
==================================================
<triple id=1276>	盐尻市 ||| 平假名 ||| ：しおじりし
<question id=1276>	请问盐尻市的平假名是什么？
==================================================
<triple id=1277>	海棠 ||| 同伴 ||| 李逍遥
<question id=1277>	请问海棠的同伴是谁？
==================================================
<triple id=1278>	日向花火 ||| 归属 ||| 火之国 木叶隐之村
<question id=1278>	请问日向花火属于哪个地方啊？
==================================================
<triple id=1279>	腾讯qq ||| 稳定版本 ||| 稳定版本   腾讯qq (6.6)（简体中文，windows） (2014年11月18日（30天前）) [±] qq international (2.11)（multi-language，windows） (2014年1月22日（10个月前）) [±]qq for mac (3.1.2)（简体中文、英文，mac） (2014年5月20日（6个月前）) [±]
<question id=1279>	请问腾讯qq的稳定版本是什么？
==================================================
<triple id=1280>	立春 ||| 时间 ||| 每年的2月3日-5日
<question id=1280>	请问什么时候立春啊？
==================================================
<triple id=1281>	《无懈可击之高手如林》 ||| 制片地点 ||| 中国大陆
<question id=1281>	请问是在哪个地方制作的《无懈可击之高手如林》啊？
==================================================
<triple id=1282>	“十二五”规划 ||| 颁布时间 ||| 2011年3月14日
<question id=1282>	请问是什么时候颁布的“十二五”规划啊？
==================================================
<triple id=1283>	比亚迪e6 ||| 生产厂商 ||| 比亚迪汽车公司
<question id=1283>	请问比亚迪e6的生产厂商是哪个公司？
==================================================
<triple id=1284>	平克·弗洛伊德 ||| 活跃年份 ||| 1967-
<question id=1284>	请问平克·弗洛伊德在那些年非常活跃？
==================================================
<triple id=1285>	亚利桑那州立大学 ||| 校园环境 ||| 城市型大学
<question id=1285>	请问亚利桑那州立大学的校园环境是什么样的？
==================================================
<triple id=1286>	流星花园 ||| 播放电视台 ||| 朝日电视台 传讯电视大地频道、台视、华视、 纬来日本台、三立都会台
<question id=1286>	请问流星花园在哪些电视台播出啊？
==================================================
<triple id=1287>	罗帅 ||| 签约公司 ||| 北京未来广告有限责任公司
<question id=1287>	请问罗帅签约了哪家公司？
==================================================
<triple id=1288>	hg70d ||| 性能 ||| 具有高的轻度，良好的抗疲劳
<question id=1288>	请问hg70d的性能是什么？
==================================================
<triple id=1289>	加治木由美 ||| 年级 ||| 高中三年级
<question id=1289>	请问加治木由美是哪个年级的呢？
==================================================
<triple id=1290>	张家长李家短 ||| 繁体 ||| 張家長李家短
<question id=1290>	请问张家长李家短的繁体字怎么写啊？
==================================================
<triple id=1291>	魔典md-06b(2gb) ||| 接口技术 ||| usb2.0
<question id=1291>	请问魔典md-06b(2gb)的接口是什么样的技术？
==================================================
<triple id=1292>	鼓楼区 ||| 拼 音 ||| gulou qu
<question id=1292>	请问鼓楼区用汉语怎么拼？
==================================================
<triple id=1293>	滴滴打车 ||| 产品名称 ||| 滴滴打车
<question id=1293>	请问滴滴打车的产品名称是什么？
==================================================
<triple id=1294>	《鼓·达人》蓝光版 ||| 地 区 ||| 大陆
<question id=1294>	请问《鼓·达人》蓝光版发行的地区是哪里？
==================================================
<triple id=1295>	广德公主 ||| 姓 ||| 朱
<question id=1295>	请问广德公主姓什么？
==================================================
<triple id=1296>	保险合同生效 ||| 条件 ||| 主体合意
<question id=1296>	请问保险合同生效的条件是什么？
==================================================
<triple id=1297>	百香果渍青木瓜 ||| 所需时间 ||| 3小时
<question id=1297>	请问制作百香果渍青木瓜需要多长时间啊？
==================================================
<triple id=1298>	tmp三羟甲基丙烷 ||| 化学式 ||| c(ch3ch2ch2oh)3
<question id=1298>	请问tmp三羟甲基丙烷的化学式怎么写啊？
==================================================
<triple id=1299>	童年症 ||| 症状 ||| 喜欢看动画片，跟年纪比自己小一
<question id=1299>	请问童年症的具体症状是什么？
==================================================
<triple id=1300>	和平社区 ||| 辖区面积 ||| 1200多亩
<question id=1300>	请问和平社区所管辖的面积有多大啊？
==================================================
<triple id=1301>	crsss.exe ||| 进程文件 ||| crsss 或者 crsss.exe
<question id=1301>	请问crsss.exe的进程文件是什么？
==================================================
<triple id=1302>	安得拉邦 ||| 首府 ||| 海得拉巴
<question id=1302>	请问安得拉邦的首府是哪里啊？
==================================================
<triple id=1303>	孝谦天皇 ||| 年号 ||| 天平胜宝、天平宝字（孝谦朝）
<question id=1303>	请问孝谦天皇的年号是什么啊？
==================================================
<triple id=1304>	东乡平八郎 ||| 去世 ||| 1934年05月30日（86岁）  大日本帝国 东京市
<question id=1304>	请问东乡平八郎是什么时候死的？
==================================================
<triple id=1305>	荷兰学院 ||| 所在省州 ||| 爱德华王子岛省
<question id=1305>	请问荷兰学院所在的地方在哪里呢？
==================================================
<triple id=1306>	百褶帘 ||| 控制方式 ||| 手动拉绳控制
<question id=1306>	请问百褶帘的控制方式是什么啊？
==================================================
<triple id=1307>	捷波694as ||| 显示芯片 ||| 集成芯片声卡
<question id=1307>	请问捷波694as的显示芯片是什么？
==================================================
<triple id=1308>	三亚站 ||| 站名拼音 ||| sanya
<question id=1308>	请问三亚站的站名用中文怎么拼写？
==================================================
<triple id=1309>	黑暗血时代 ||| 作品标签 ||| 升级练功、生存、爽文
<question id=1309>	请问黑暗血时代的作品标签有哪些？
==================================================
<triple id=1310>	粉红石英 ||| 底色 ||| 其他 | other
<question id=1310>	请问粉红石英的底色是什么？
==================================================
<triple id=1311>	紫丁香 ||| 命名者及时间 ||| chron,1859
<question id=1311>	请问是谁在什么时候命名了紫丁香啊？
==================================================
<triple id=1312>	牵手一生 ||| 服务理念 ||| 建立真诚交友、严肃婚恋的平台
<question id=1312>	请问牵手一生网站的服务理念是什么？
==================================================
<triple id=1313>	全身持续性水肿 ||| 相关症状 ||| 创伤 丹毒 腹水 肝源性水肿 肝肿大 高血压 颈静脉怒张 静脉血栓 门脉高压 黏液性水肿 尿常规异常 脓胸 全身持续性水肿 热痛 面部水肿 肾源性水肿 特发性水肿 体重减轻 下肢水肿 消瘦 心源性水肿 眼底改变 阴囊水肿 营养不良
<question id=1313>	请问与全身持续性水肿相关的症状有哪些？
==================================================
<triple id=1314>	大话西游3 ||| 运营方式 ||| 时间收费
<question id=1314>	请问大话西游3是什么样的方式来运营的啊？
==================================================
<triple id=1315>	全身持续性水肿 ||| 患病部位 ||| 全身
<question id=1315>	请问全身持续性水肿的患病部位主要是？
==================================================
<triple id=1316>	卡洛斯·特维斯 ||| 国家队 ||| 59场/13球
<question id=1316>	请问卡洛斯·特维斯在国家队取得过什么样的成绩啊？
==================================================
<triple id=1317>	易方达科讯 ||| 成立日期 ||| 20080111
<question id=1317>	请问易方达科讯是在什么时候成立的啊？
==================================================
<triple id=1318>	溪口镇 ||| 机 场 ||| 黄山机场
<question id=1318>	请问溪口镇附近有什么机场吗？
==================================================
<triple id=1319>	2014世界互联网大会 ||| 展会名称 ||| 首届世界互联网大会 乌镇峰会[2]
<question id=1319>	请问2014世界互联网大会的展会名称是什么啊？
==================================================
<triple id=1320>	弗兰基spas-15霰弹枪 ||| 基本规格 ||| 标准型：  空枪：3.9 千克（8.5 磅） 上弹：4.1 千克（9.04 磅）
<question id=1320>	请问弗兰基spas-15霰弹枪的基本规格是什么？
==================================================
<triple id=1321>	上海金苗幼儿园 ||| 创办于 ||| 1996
<question id=1321>	请问上海金苗幼儿园是什么时候开办的啊？
==================================================
<triple id=1322>	祈福电影中心 ||| 服务宗旨 ||| 免费
<question id=1322>	请问祈福电影中心的服务宗旨是什么？
==================================================
<triple id=1323>	糖尿病 ||| 临床表现 ||| 临床典型病例可出现多尿、多饮、多食、消瘦等表现，即“三多一少”症状。
<question id=1323>	请问糖尿病的临床症状有哪些？
==================================================
<triple id=1324>	新泰市实验中学 ||| 在校生 ||| 1756名
<question id=1324>	请问新泰市实验中学现在的在校生有多少人？
==================================================
<triple id=1325>	新永不瞑目 ||| 首播平台 ||| 江苏卫视，cctv-1
<question id=1325>	请问新永不瞑目的首播平台有哪些？
==================================================
<triple id=1326>	观城 ||| 开 发 商 ||| 南京龙高置业有限公司
<question id=1326>	请问观城是由哪个公司开发的？
==================================================
<triple id=1327>	城步县住房和城乡建设局 ||| 下设机构 ||| 办公室等
<question id=1327>	请问城步县住房和城乡建设局下设了哪些机构？
==================================================
<triple id=1328>	在职证明 ||| 项目 ||| 公司地址
<question id=1328>	请问在职证明中有哪些项目？
==================================================
<triple id=1329>	湖南工业职业技术学院 ||| 学校代码 ||| 44302
<question id=1329>	请问湖南工业职业技术学院的学校代码是多少啊？
==================================================
<triple id=1330>	南冲村 ||| 村民小组 ||| 5个
<question id=1330>	请问南冲村总共有几个村民小组？
==================================================
<triple id=1331>	2012款新福美来 1.6l自动精英版 ||| 汽车级别 ||| 紧凑型
<question id=1331>	请问2012款新福美来 1.6l自动精英版汽车是什么级别的？
==================================================
<triple id=1332>	天主教维多利亚教区 ||| 创设时间 ||| 1846年
<question id=1332>	请问天主教维多利亚教区是什么时候设立的啊？
==================================================
<triple id=1333>	直贴利率 ||| 根据 ||| 中央银行制订的再贴现利率；
<question id=1333>	请问直贴利率是根据什么设立的啊？
==================================================
<triple id=1334>	大汉帝国风云录 ||| 作品性质 ||| vip作品
<question id=1334>	请问大汉帝国风云录这个作品的性质是什么？
==================================================
<triple id=1335>	西安市文化市场行政执法总队 ||| 批准单位 ||| 西安市委、市政府
<question id=1335>	请问西安市文化市场行政执法总队是由哪个单位批准的？
==================================================
<triple id=1336>	马琳 ||| 金牌 ||| 2004年 雅典
<question id=1336>	请问马琳是在什么比赛中获得金牌的啊？
==================================================
<triple id=1337>	2011中国（深圳）it领袖峰会 ||| 主办方 ||| 深圳市人民政府
<question id=1337>	请问2011中国（深圳）it领袖峰会的主办方是哪个机构？
==================================================
<triple id=1338>	天主教维多利亚教区 ||| 各级教务首长 ||| 理查·若瑟·加侬
<question id=1338>	请问天主教维多利亚教区的各级教务首长是谁啊？
==================================================
<triple id=1339>	战罗盘h168加强版 ||| 屏幕分辨率 ||| 720*480
<question id=1339>	请问战罗盘h168加强版的屏幕分辨率为多少？
==================================================
<triple id=1340>	12306 ||| 网址 ||| http://www.12306.cn
<question id=1340>	请问12306的网址是什么啊？
==================================================
<triple id=1341>	天文台山 ||| 旧称 ||| 伊利近山
<question id=1341>	请问天文台山在以前又称为什么？
==================================================
<triple id=1342>	2010年1月11日 ||| 农历 ||| 2009年
<question id=1342>	请问2010年1月11日在农历是什么时候？
==================================================
<triple id=1343>	醴陵瓷器 ||| 生产历史 ||| 两千多年
<question id=1343>	请问醴陵瓷器的生产历史有多久了？
==================================================
<triple id=1344>	中国发酵设备网 ||| 提供 ||| 技术支持及服务的公共服务平台
<question id=1344>	请问中国发酵设备网提供了什么样的便利？
==================================================
<triple id=1345>	i believe ||| 获奖 ||| 获得了最佳影视歌曲
<question id=1345>	请问i believe获得了什么样的奖项啊？
==================================================
<triple id=1346>	天主教但尼丁教区 ||| 教会管区 ||| 教会管区
<question id=1346>	请问天主教但尼丁教区的教会管区在哪里？
==================================================
<triple id=1347>	冯云 ||| 执业地点 ||| 上海交通大学医学院附属瑞金医院
<question id=1347>	请问冯云的执业地点在哪里啊？
==================================================
<triple id=1348>	张敏 ||| 宗教信仰 ||| 共产主义
<question id=1348>	请问张敏信奉哪种宗教信仰？
==================================================
<triple id=1349>	绿迅龙 ||| 学名 ||| ナルガクルガ亜种
<question id=1349>	请问绿迅龙的学名是什么啊？
==================================================
<triple id=1350>	清穿之不能不爱你：我心永恒 ||| 小说类型 ||| 穿越时空
<question id=1350>	请问清穿之不能不爱你：我心永恒这部小说是什么类型的啊？ 
==================================================
<triple id=1351>	东区 ||| 邮递区号 ||| 401
<question id=1351>	请问东区的邮递区号是多少啊？
==================================================
<triple id=1352>	risingstar ||| 播出频道 ||| keshet channel 2(以色列）
<question id=1352>	请问risingstar是在哪个频道播出？
==================================================
<triple id=1353>	aldnoah zero ||| 剧本 ||| 虚渊玄（1-3话）高山克彦（4-15话）
<question id=1353>	请问aldnoah zero出自哪个剧本？
==================================================
<triple id=1354>	天主教维多利亚教区 ||| 管辖范围 ||| 温哥华岛
<question id=1354>	请问天主教维多利亚教区的管辖范围有哪些？
==================================================
<triple id=1355>	太祖弹雀 ||| 文献 ||| 《涑水纪闻》
<question id=1355>	请问太祖弹雀出自哪个文献？
==================================================
<triple id=1356>	孔垂楠 ||| 新浪微博 ||| 大大大大大帅垂
<question id=1356>	请问孔垂楠的新浪微博名称叫什么呢？
==================================================
<triple id=1357>	es文件浏览器 ||| 系统要求 ||| android 2.0或更高版本
<question id=1357>	请问es文件浏览器的系统要求是什么呢？
==================================================
<triple id=1358>	婴儿枕头 ||| 适用人群 ||| 初生到3个月的宝宝
<question id=1358>	请问婴儿枕头适用于哪个人群？
==================================================
<triple id=1359>	丹尼尔·布莱恩 ||| 现居地 ||| 美国亚利桑那州凤凰城
<question id=1359>	请问丹尼尔·布莱恩现在居住在哪里啊？
==================================================
<triple id=1360>	福特 ||| 官方网站 ||| www.ford.com.cn
<question id=1360>	请问福特的官方网站是什么？
==================================================
<triple id=1361>	xnl箱内回油过滤器 ||| 产品型号 ||| nlx-40×※
<question id=1361>	请问xnl箱内回油过滤器的产品型号是什么？
==================================================
<triple id=1362>	网络操作系统 ||| 所属类别 ||| 网络 计算机 操作系统
<question id=1362>	请问网络操作系统所属于哪个类别？
==================================================
<triple id=1363>	台北松山机场 ||| 经纬度 ||| 15°04′10″，121°33′06″
<question id=1363>	请问台北松山机场的具体坐标是什么？
==================================================
<triple id=1364>	春丽 ||| 能力（招术） ||| 三角跳 鹰爪脚 鹤脚落
<question id=1364>	请问春丽的招术是什么啊？
==================================================
<triple id=1365>	家族的诞生 ||| 续作 ||| 丑八怪警报
<question id=1365>	请问家族的诞生这个作品的续集是什么？
==================================================
<triple id=1366>	苗疆蛊事 ||| 作品状态 ||| 完结
<question id=1366>	请问苗疆蛊事这部作品作品是什么状态啊？
==================================================
<triple id=1367>	冰冻星球 ||| 制作发行 ||| bbc、英国公开大学
<question id=1367>	请问是哪个单位制作发行了冰冻星球？
==================================================
<triple id=1368>	新加坡 ||| 官方语言 ||| 汉语，英语，马来语，泰米尔语
<question id=1368>	请问新加坡的官方语言是什么？
==================================================
<triple id=1369>	德阳山水通讯有限公司 ||| 主要荣誉 ||| 四川省移动十强合作伙伴
<question id=1369>	请问德阳山水通讯有限公司获得的主要荣誉是什么？
==================================================
<triple id=1370>	天主教维多利亚教区 ||| 主教座堂 ||| 圣安德肋主教座堂
<question id=1370>	请问天主教维多利亚教区的主教座堂是什么啊？
==================================================
<triple id=1371>	红旗水库 ||| 正常库容 ||| 900万立方米
<question id=1371>	请问红旗水库的正常容水量是多少？
==================================================
<triple id=1372>	粉红石英 ||| 岩性 ||| 中国产板岩 | china's slate
<question id=1372>	请问粉红石英的岩性如何？
==================================================
<triple id=1373>	长安壹栋 ||| 交房时间 ||| 2012年10月
<question id=1373>	请问长安壹栋什么时候交房啊？
==================================================
<triple id=1374>	谢炘昊 ||| 儿女 ||| 谢天朗、谢天晴
<question id=1374>	请问谢炘昊的儿女叫什么名字？
==================================================
<triple id=1375>	最终幻想xiii-2 ||| 媒介 ||| bd、dvd
<question id=1375>	请问最终幻想xiii-2的媒介是什么啊？
==================================================
<triple id=1376>	唐老鸭 ||| 工作 ||| 太多了！
<question id=1376>	请问唐老鸭的工作有什么啊？
==================================================
<triple id=1377>	薄荷味荤鲜汤 ||| 菜品口味 ||| 其它
<question id=1377>	请问薄荷味荤鲜汤的菜品口味是什么啊？
==================================================
<triple id=1378>	max3232ese ||| 电源电压 ||| 30 v
<question id=1378>	请问max3232ese的电源电压是多少伏？
==================================================
<triple id=1379>	全美超级模特新秀大赛 ||| 原创 ||| tyra banks
<question id=1379>	请问全美超级模特新秀大赛的原创是？
==================================================
<triple id=1380>	国家体育场 ||| 使用者 ||| 中国奥林匹克委员会
<question id=1380>	请问国家体育场的使用者是？
==================================================
<triple id=1381>	迈克尔逊干涉仪 ||| 工作原理 ||| 光的干涉
<question id=1381>	请问迈克尔逊干涉仪的工作机理是什么？
==================================================
<triple id=1382>	救赎者法杖 ||| 附魔等级 ||| 275
<question id=1382>	请问救赎者法杖的附魔等级是多高？
==================================================
<triple id=1383>	亚甲蓝 ||| 水溶性 ||| 氧化性环境中蓝色。在水或乙醇中易溶，在氯仿中溶解
<question id=1383>	请问亚甲蓝的水溶性具体是什么？
==================================================
<triple id=1384>	天主教亚历山德里亚教区 ||| 礼仪形式 ||| 罗马礼
<question id=1384>	请问天主教亚历山德里亚教区的礼仪形式是什么？
==================================================
<triple id=1385>	五铢衣 ||| 亦称 ||| 五铢服 ”
<question id=1385>	请问五铢衣也称作什么啊？
==================================================
<triple id=1386>	孔雀开屏 ||| 口 味 ||| 滇味
<question id=1386>	请问孔雀开屏属于什么口味呢？
==================================================
<triple id=1387>	ipad ||| 制造商 ||| 富智康
<question id=1387>	请问ipad的制造商是谁啊？
==================================================
<triple id=1388>	天主教上海教区 ||| 首长职衔 ||| 上海主教
<question id=1388>	请问天主教上海教区的首长职衔是？
==================================================
<triple id=1389>	南京信息工程大学 ||| 硕士点 ||| 55个（14个一级学科+41个二级学科）个
<question id=1389>	请问南京信息工程大学有多少个硕士点啊？
==================================================
<triple id=1390>	一淘网 ||| 网站口号 ||| 一淘让购物更聪明、更实惠！
<question id=1390>	请问一淘网的网站口号是什么？
==================================================
<triple id=1391>	保障性住房 ||| 构成 ||| 廉租住房
<question id=1391>	请问构成保障性住房的主要成分是什么？
==================================================
<triple id=1392>	冯曦妤 ||| 兴趣 ||| 唱歌 填词 弹琴 旅行
<question id=1392>	请问冯曦妤喜欢做什么事啊？
==================================================
<triple id=1393>	肥东县王铁中心幼儿园 ||| 总占地面积 ||| 6400平方米
<question id=1393>	请问肥东县王铁中心幼儿园总共有多大呢？
==================================================
<triple id=1394>	新建村 ||| 人均耕地 ||| 0.5亩
<question id=1394>	请问新建村的人均耕地面积有多大？
==================================================
<triple id=1395>	典质 ||| 例子 ||| 回家变卖典质，父亲还了亏空；
<question id=1395>	请用典质举个例子造句。
==================================================
<triple id=1396>	乌鲁木齐火车西站 ||| 客运业务 ||| 办理旅客乘、降，行李托运
<question id=1396>	请问乌鲁木齐火车西站主要的客运业务是什么啊？
==================================================
<triple id=1397>	黑山共和国 ||| 气候 ||| 温带大陆性气候、地中海气候
<question id=1397>	请问黑山共和国是什么样的气候？
==================================================
<triple id=1398>	台北联营公车218路线 ||| 管理资讯 ||| 大南汽车
<question id=1398>	请问可以从哪里获取台北联营公车218路线的管理资讯？
==================================================
<triple id=1399>	完美音调 ||| 香港 ||| 完美巨声帮
<question id=1399>	请问完美音调在香港又被称作什么啊？
==================================================
<triple id=1400>	二战经典战役全记录 ||| 多看价格 ||| 6
<question id=1400>	请问二战经典战役全记录的多看价格为多少？
==================================================
<triple id=1401>	欧普jylq04 ||| 安装方式 ||| 吸顶式
<question id=1401>	请问欧普jylq04是什么样的装修方式啊？
==================================================
<triple id=1402>	圣地亚哥 ||| 机场 ||| 阿图罗·梅里诺·贝尼特斯准将国际机场
<question id=1402>	请问圣地亚哥有哪个机场？
==================================================
<triple id=1403>	黄金舞台 ||| 主持 ||| 侯佩岑
<question id=1403>	请问黄金舞台的主持人是谁啊？
==================================================
<triple id=1404>	郫县豆瓣 ||| 批准时间 ||| 2005-12-31
<question id=1404>	请问是在什么时候批准的郫县豆瓣啊？
==================================================
<triple id=1405>	城西站 ||| 电报略号 ||| ムカ
<question id=1405>	请问城西站的电报略号是什么？
==================================================
<triple id=1406>	萨拉托加号航空母舰 ||| 长度 ||| 293.3米
<question id=1406>	请问萨拉托加号航空母舰有多长？
==================================================
<triple id=1407>	长城c50 ||| 驱动方式 ||| 前轮驱动
<question id=1407>	请问长城c50的驱动方式是什么？
==================================================
<triple id=1408>	追耘手机销售管理系统 ||| 主要功能 ||| 提供方便的价保返利管理
<question id=1408>	请问追耘手机销售管理系统的主要功能是什么？
==================================================
<triple id=1409>	王皇后 ||| 丈夫 ||| 金宣宗（完颜珣）
<question id=1409>	请问王皇后的丈夫是谁？
==================================================
<triple id=1410>	波音737 ||| 主要用户 ||| 美国航空 联合航空 西南航空 达美航空 瑞安航空 阿拉斯加航空 西捷航空 英国航空 汉莎航空 荷兰皇家航空 s7航空 全日空 日本航空 春秋航空（日本） 大韩航空 澳洲航空 中华航空 中国国际航空 中国南方航空 中国东方航空 厦门航空 上海航空 山东航空 海南航空 深圳航空 奥凯航空 九元航空 河北航空 飞鸟航空 马来西亚航空 土耳其航空
<question id=1410>	请问波音737的主要用户有哪些公司？
==================================================
<triple id=1411>	幸运☆星 ||| 游戏人数 ||| 1～2人
<question id=1411>	请问幸运☆星 这个游戏人数限制为多少？
==================================================
<triple id=1412>	凤凰山 ||| 淡季门票 ||| 60元/人
<question id=1412>	请问凤凰山在淡季门票价格是多少啊？
==================================================
<triple id=1413>	特蕾莎·阿什马尔 ||| 银牌 ||| 2000年 悉尼
<question id=1413>	请问特蕾莎·阿什马尔在什么赛事上取得了银牌？
==================================================
<triple id=1414>	行政参与权 ||| 主体 ||| 行政相对人
<question id=1414>	请问行政参与权的主体是谁？
==================================================
<triple id=1415>	数控技术 ||| 商品尺寸 ||| 23.6 x 16.8 x 1.6 cm
<question id=1415>	请问数控技术的商品大小为？
==================================================
<triple id=1416>	创新digital mp3 lx100 ||| 存储介质 ||| 闪存式
<question id=1416>	请问创新digital mp3 lx100的存储介质是哪种类型的？
==================================================
<triple id=1417>	《华丽一族》 ||| 发行语言 ||| 汉语
<question id=1417>	请问《华丽一族》的发型语言是什么啊？
==================================================
<triple id=1418>	恶心的软体动物 ||| 读者对象 ||| 7-10岁
<question id=1418>	请问恶心的软体动物这本书的读者是哪个年龄段？
==================================================
<triple id=1419>	鱼目混珠 ||| 反义词 ||| 黑白分明、泾渭分明
<question id=1419>	请问鱼目混珠的反义词是什么？
==================================================
<triple id=1420>	南越王墓博物馆 ||| 馆藏精品 ||| "丝缕玉衣\
<question id=1420>	请问南越王墓博物馆中收藏了什么精品？
==================================================
<triple id=1421>	塞利米耶清真寺 ||| 地理坐标 ||| 41°40′41″n 26°33′34″e
<question id=1421>	请问塞利米耶清真寺的具体坐标是什么？
==================================================
<triple id=1422>	格里高利·叶菲莫维奇·拉斯普京 ||| 国家 ||| 俄国
<question id=1422>	请问格里高利·叶菲莫维奇·拉斯普京的国籍是哪？
==================================================
<triple id=1423>	e8型柴油机车 ||| 生产 ||| 496台
<question id=1423>	请问e8型柴油机车的生产量有多少？
==================================================
<triple id=1424>	温阳·海港城 ||| 主力户型 ||| 50-90平方米
<question id=1424>	请问温阳·海港城的主力户型是什么样的啊？
==================================================
<triple id=1425>	铔 ||| 规范汉字编号 ||| u+94d4
<question id=1425>	请问铔的规范汉字编号是什么？
==================================================
<triple id=1426>	西安浐灞国家湿地公园 ||| 景点 ||| 灞柳风雪
<question id=1426>	请问西安浐灞国家湿地公园里最著名的景点是什么啊？
==================================================
<triple id=1427>	释道心 ||| 电视节目 ||| 中央电视台《奋斗》
<question id=1427>	请问释道心是来自于哪一个电视节目啊？
==================================================
<triple id=1428>	长城 ||| 评价 ||| 世界八大奇迹之一
<question id=1428>	请问长城被誉为什么？
==================================================
<triple id=1429>	男性产前恐惧症 ||| 表现 ||| 安全的恐惧
<question id=1429>	请问男性产前恐惧症主要表现在什么地方？
==================================================
<triple id=1430>	小米手机3 ||| 手机重量 ||| 145g
<question id=1430>	请问小米手机3有多重？
==================================================
<triple id=1431>	七 ||| 笔顺编号 ||| 15
<question id=1431>	请问七的笔顺编号为多少？
==================================================
<triple id=1432>	2010第十届哈尔滨动力传动展览会 ||| 承办单位 ||| 中国国际贸易促进委员会黑龙分会
<question id=1432>	请问2010第十届哈尔滨动力传动展览会的承办单位是？
==================================================
<triple id=1433>	苏州站 ||| 隶属单位 ||| 上海铁路局
<question id=1433>	请问苏州站属于哪个单位？
==================================================
<triple id=1434>	thriller ||| 录制时间 ||| 1982年5月14日～11月8日
<question id=1434>	请问thriller是在什么时候录制的？
==================================================
<triple id=1435>	射影定理 ||| 表达式 ||| bd²=ad·dc  ab²=ac·ad  bc²=cd·ac
<question id=1435>	请问射影定理的公式是什么？
==================================================
<triple id=1436>	现代hy-102 4gb ||| 屏幕类型 ||| 高精度耐磨高清触摸屏
<question id=1436>	请问现代hy-102 4gb是什么类型的屏幕？
==================================================
<triple id=1437>	microsoft office 365 ||| 推出时间 ||| 2011年6月28日（3年前）
<question id=1437>	请问microsoft office 365 是在什么时候发布推出的呢？
==================================================
<triple id=1438>	里卡多·莫尼兹 ||| 曾效力球队 ||| 艾恩德霍芬足球俱乐部
<question id=1438>	请问里卡多·莫尼兹曾经在那个球队工作过？
==================================================
<triple id=1439>	ibm system x3400 m2(783752c) ||| 电源类型 ||| 服务器专用电源
<question id=1439>	请问ibm system x3400 m2(783752c)的电源是什么类型的啊？
==================================================
<triple id=1440>	氯化钾 ||| 危险性 ||| 无
<question id=1440>	请问氯化钾有没有危险啊？
==================================================
<triple id=1441>	连连看5 ||| 界面语言 ||| 中文游戏
<question id=1441>	请问连连看5是什么语言的游戏？
==================================================
<triple id=1442>	佐兰·普里莫拉茨 ||| 铜牌 ||| 1987年 新德里
<question id=1442>	请问佐兰·普里莫拉茨是什么时候在哪里取得了铜牌？
==================================================
<triple id=1443>	教父 ||| 原著 ||| 马里奥·普佐
<question id=1443>	请问教父的原作者是谁啊？
==================================================
<triple id=1444>	江苏省海洋与渔业局 ||| 法人代表 ||| 王小林
<question id=1444>	请问江苏省海洋与渔业局的法人代表是谁？
==================================================
<triple id=1445>	宁德技师学院 ||| 曾用名 ||| 闽东技校
<question id=1445>	请问宁德技师学院以前的名字叫什么啊？
==================================================
<triple id=1446>	q块世界 ||| 出现时间 ||| 2014年2月30日
<question id=1446>	请问q块世界是什么时候出现的？
==================================================
<triple id=1447>	拉尔斯·彼得·汉森 ||| 任职于 ||| 芝加哥大学、卡内基梅隆大学
<question id=1447>	请问拉尔斯·彼得·汉森在哪里工作啊？
==================================================
<triple id=1448>	nexus 7 ||| cpu ||| nvidia tegra 3 四核
<question id=1448>	请问nexus 7的cpu是什么样的？
==================================================
<triple id=1449>	甲苯喹唑酮 ||| 主要用药禁忌 ||| 肝功能不良者，孕妇
<question id=1449>	请问哪些人不能使用甲苯喹唑酮啊？
==================================================
<triple id=1450>	阿尔忒弥斯 ||| 象征 ||| 贞洁、月亮
<question id=1450>	请问阿尔忒弥斯代表着什么啊？
==================================================
<triple id=1451>	宝历 ||| 开始时间 ||| 1751年
<question id=1451>	请问宝历是从什么时候开始的？
==================================================
<triple id=1452>	石桥镇 ||| 友好城市 ||| 泸州市
<question id=1452>	请问石桥镇的友好城市是哪个城市？
==================================================
<triple id=1453>	刀剑神域 ||| 作画 ||| 中村贮子
<question id=1453>	请问刀剑神域的作者是谁？
==================================================
<triple id=1454>	圆叶娃儿藤 ||| 中国植物志 ||| 200-1000
<question id=1454>	请问圆叶娃儿藤在中国植物志上的编码是什么？
==================================================
<triple id=1455>	陈红 ||| 专业方向 ||| 资本市场制度创新
<question id=1455>	请问陈红的专业具体是什么？
==================================================
<triple id=1456>	谁和她接吻了 ||| 更新 ||| 2013-01-05
<question id=1456>	请问谁和她接吻了是在什么时候更新的呢？
==================================================
<triple id=1457>	失重飞机 ||| 功用 ||| 航天产品的环境实验
<question id=1457>	请问失重飞机有什么作用？
==================================================
<triple id=1458>	中国服务型制造企业案例集 ||| 纸 张 ||| 胶版纸
<question id=1458>	请问中国服务型制造企业案例集使用的是什么纸张？
==================================================
<triple id=1459>	worm.concier ||| 影响系统 ||| win9x / winnt
<question id=1459>	请问worm.concier可以影响什么系统？
==================================================
<triple id=1460>	于大宝 ||| 球衣号码 ||| 22
<question id=1460>	请问于大宝的球衣号码是多少？
==================================================
<triple id=1461>	紫杉醇 ||| 适应症 ||| 卵巢癌和乳腺癌
<question id=1461>	请问紫杉醇适用于哪些症状？
==================================================
<triple id=1462>	西泠印社 ||| 创建者 ||| 丁辅之、王福庵、吴隐、叶为铭
<question id=1462>	请问是哪些人建立了西泠印社啊？
==================================================
<triple id=1463>	德化窑白釉兽耳炉 ||| 文物现状 ||| 故宫博物馆
<question id=1463>	请问德化窑白釉兽耳炉现在保存在哪里？
==================================================
<triple id=1464>	高尔夫7 ||| 轴距 ||| 2637毫米
<question id=1464>	请问高尔夫7的轴距有多少？
==================================================
<triple id=1465>	史蒂芬·霍金 ||| 著名成就 ||| 霍金辐射 彭罗斯–霍金奇性定理（英语：penrose–hawking singularity theorems） 《时间简史：从大爆炸到黑洞》
<question id=1465>	请问史蒂芬霍金的著名成就是什么？
==================================================
<triple id=1466>	三星 nv20 ||| 机身特性 ||| 消费
<question id=1466>	请问三星 nv20的机身特性是什么啊？
==================================================
<triple id=1467>	阳泉市矿区国土资源管理所 ||| 适用地区 ||| 阳泉市
<question id=1467>	请问阳泉市矿区国土资源管理所的适用地区有哪些？
==================================================
<triple id=1468>	哭来笑去散 ||| 方剂主治 ||| 牙齿痛，脸肿
<question id=1468>	请问哭来笑去散可以治疗什么症状？
==================================================
<triple id=1469>	蔷薇少女 ||| 单行本册数 ||| 连载8卷(已完结)
<question id=1469>	请问蔷薇少女有多少单行本册数？
==================================================
<triple id=1470>	小荷作文网 ||| 网站类型 ||| 写作平台
<question id=1470>	请问小荷作文网是什么类型的网站啊？
==================================================
<triple id=1471>	凤凰山 ||| 旺季门票 ||| 60元/人
<question id=1471>	请问凤凰山在旺季的时候门票价格为多少？
==================================================
<triple id=1472>	呼吸乐队 ||| 创建人 ||| 高旗 曹钧
<question id=1472>	请问是谁建立了呼吸乐队？
==================================================
<triple id=1473>	高阳公主 ||| 封号 ||| 高阳公主，高阳长公主，合浦公主
<question id=1473>	请问高阳公主被册封为什么？
==================================================
<triple id=1474>	飞利浦200bw8 ||| 面板类型 ||| 防眩偏振 , rgb 垂直条纹
<question id=1474>	请问飞利浦200bw8的面板类型是什么？
==================================================
<triple id=1475>	沈眉庄 ||| 结局 ||| 得知情夫自宫后受惊生产时血崩而死
<question id=1475>	请问沈眉庄的结局是什么样的？
==================================================
<triple id=1476>	叶青 ||| 出道地区 ||| 内地
<question id=1476>	请问叶青是在哪里出道的啊？
==================================================
<triple id=1477>	高家村 ||| 人均纯收入 ||| 6893元
<question id=1477>	请问高家村人均纯收入为多少？
==================================================
<triple id=1478>	扶他林软膏 ||| 剂 型 ||| 软膏剂
<question id=1478>	请问扶他林软膏是什么类型的膏剂？
==================================================
<triple id=1479>	浔油8号 ||| 品种审定编号 ||| 赣审油2007003
<question id=1479>	请问浔油8号的品种审定编号是什么啊？
==================================================
<triple id=1480>	济南仁品耳鼻喉医院 ||| 特色专科 ||| 耳科、鼻科、咽喉科
<question id=1480>	请问济南仁品耳鼻喉医院的特色专科是什么？
==================================================
<triple id=1481>	冷板凳风洞亚克力版 ||| 散热方式 ||| 风冷 散热器
<question id=1481>	请问冷板凳风洞亚克力版的散热方式是什么样的？
==================================================
<triple id=1482>	三星i939 ||| 支持频段 ||| 2g：gsm 900/1800/1900
<question id=1482>	请问三星i939支持的频段是？
==================================================
<triple id=1483>	山西长治高新技术产业园区 ||| 规划面积 ||| 9.3平方公里
<question id=1483>	请问山西长治高新技术产业园区的规划面积有多大？
==================================================
<triple id=1484>	涂料粘度测定法 ||| 标准号 ||| gb/t 1723-1993
<question id=1484>	请问涂料粘度测定法的标准号为？
==================================================
<triple id=1485>	里士满 ||| 人口（2006） ||| 192,913（估计）
<question id=1485>	请问在2006年里士满的人口有多少？
==================================================
<triple id=1486>	疫苗乐团 ||| 背景资料 ||| west london, england
<question id=1486>	请问疫苗乐团的背景资料是什么？
==================================================
<triple id=1487>	苏-15战斗机 ||| 生产公司 ||| 苏霍伊设计局
<question id=1487>	请问是哪个公司盛产了苏-15战斗机？
==================================================
<triple id=1488>	神雕侠侣 ||| 外景 ||| 英属香港 清水湾电视城 ( 古装街 )
<question id=1488>	请问神雕侠侣的外景是在哪里拍摄的？
==================================================
<triple id=1489>	九黄晶晶 ||| 坐落于 ||| 松潘县川主寺镇
<question id=1489>	请问九黄晶晶具体位置在哪里啊？
==================================================
<triple id=1490>	brocade 425（双端口） ||| 接口 ||| pci express gen 2.0可兼容
<question id=1490>	请问brocade 425（双端口）的接口是什么样的呀？
==================================================
<triple id=1491>	神堂坪村 ||| 村内资源 ||| 锰、芒硝、银、铁矿
<question id=1491>	请问神堂坪村有什么资源？
==================================================
<triple id=1492>	泰勒·斯威夫特 ||| 出道地点 ||| 美国宾夕法尼亚州怀奥米辛
<question id=1492>	请问泰勒·斯威夫特是在哪里出道的啊？
==================================================
<triple id=1493>	艾力克斯·罗德里格斯 ||| 打击 ||| 投球： 右
<question id=1493>	请问艾力克斯·罗德里格斯是打球中是什么角色？
==================================================
<triple id=1494>	数控技术 ||| 商品重量 ||| 440g
<question id=1494>	请问数控技术制造出来的商品有多重？
==================================================
<triple id=1495>	中国人民银行 ||| 电话号码 ||| +86 (0)10 6619 4114
<question id=1495>	请问中国人民银行的联系方式是什么啊？
==================================================
<triple id=1496>	小米手机3 ||| 机身颜色 ||| 白、银、黑、黄、粉、灰、蓝
<question id=1496>	请问小米手机3有哪些颜色？
==================================================
<triple id=1497>	苏联和阿富汗友好睦邻合作条约 ||| 主要内容 ||| 双方将为保障两国安全
<question id=1497>	请问苏联和阿富汗友好睦邻合作条约的主要内容是什么？
==================================================
<triple id=1498>	中美可持续航空生物燃料联合研究实验室 ||| 依托 ||| 美国波音公司
<question id=1498>	请问中美可持续航空生物燃料联合研究实验室是依托哪个机构的？
==================================================
<triple id=1499>	495号州际公路 ||| 基本信息 ||| 120.74英里（194.31千米）
<question id=1499>	请问495号州际公路有多长？
==================================================
<triple id=1500>	海盗船c70 ||| 机箱样式 ||| 立式
<question id=1500>	请问海盗船c70的机箱试什么样式的啊？
==================================================
<triple id=1501>	哈姆雷特 ||| 混音 ||| 杜比数码环绕声
<question id=1501>	请问哈姆雷特的混音效果是什么样的啊？
==================================================
<triple id=1502>	联合车站 ||| 车站代码 ||| was（美铁）
<question id=1502>	请问联合车站的车站代码是什么？
==================================================
<triple id=1503>	保税物流园区 ||| 业务范围 ||| 国际中转
<question id=1503>	请问保税物流园区的业务包括哪些啊？
==================================================
<triple id=1504>	2012年国际公安司法及血液中心标准dna实验室装备展览会 ||| 举办城市 ||| 山东青岛国际会展中心
<question id=1504>	请问2012年国际公安司法及血液中心标准dna实验室装备展览会是在哪里举报的？
==================================================
<triple id=1505>	吴迪 ||| 曾获奖项 ||| 2007年中国大学生影像节“最佳男主角”
<question id=1505>	请问吴迪曾经获得过什么奖啊？
==================================================
<triple id=1506>	小儿垂体性侏儒症 ||| 季节分布 ||| 四季
<question id=1506>	请问小儿垂体性侏儒症的多发季节是什么啊？
==================================================
<triple id=1507>	大连大学 ||| 主管部门 ||| 大连市
<question id=1507>	请问大连大学是由什么地方主管？
==================================================
<triple id=1508>	play.ocx ||| 危害 ||| 电脑无故蓝屏
<question id=1508>	请问play.ocx的危害是什么啊？
==================================================
<triple id=1509>	迈克尔·杰克逊 ||| 厂牌 ||| 钢城唱片 摩城唱片 史诗唱片 遗产唱片 mjj制作
<question id=1509>	请问迈克尔·杰克逊的厂牌是什么？
==================================================
<triple id=1510>	莘庄中学 ||| 办学理念 ||| 文化奠基、质量立校
<question id=1510>	请问莘庄中学的办学理念是什么啊？
==================================================
<triple id=1511>	replay ||| 创立于 ||| 1978 年
<question id=1511>	请问replay是什么时候创立的？
==================================================
<triple id=1512>	皇家圣光迪莫 ||| 形态 ||| 圣光迪莫超进化形态
<question id=1512>	请问皇家圣光迪莫是什么样子的？
==================================================
<triple id=1513>	金州勇士队 ||| 主场馆 ||| 甲骨文球馆（oracle arena ）
<question id=1513>	请问金州勇士队的主场馆是哪个？
==================================================
<triple id=1514>	第一次世界大战 ||| 伤亡情况 ||| 协约国总士兵阵亡: 5,497,600 同盟国总士兵阵亡: 3,382,500 交战双方受伤总数：2000万左右 平民死亡总数：6,493,000
<question id=1514>	请问第一次世界大战总共有多少人伤亡？
==================================================
<triple id=1515>	索尼a580 ||| 操作方式 ||| aps-c规格数码单反
<question id=1515>	请问索尼a580是怎么操作的啊？
==================================================
<triple id=1516>	射雕英雄传 ||| 主唱 ||| 罗 文、甄 妮
<question id=1516>	请问是谁演唱的射雕英雄传？
==================================================
<triple id=1517>	唐海兽葡萄镜 ||| 收藏 ||| 浙江省博物馆
<question id=1517>	请问唐海兽葡萄镜被收藏在哪里啊？
==================================================
<triple id=1518>	破坏性技术 ||| 也称 ||| 破坏性创新
<question id=1518>	请问破坏性技术也被成作什么？
==================================================
<triple id=1519>	企业号航空母舰 ||| 吃水 ||| 12米 (39英尺)[1]
<question id=1519>	请问企业号航空母舰吃水深度有多深？
==================================================
<triple id=1520>	乐山 ||| gdp ||| 1134.79亿元人民币（2013年）
<question id=1520>	请问乐山的人均gdp有多少？
==================================================
<triple id=1521>	海信xqb60-v3780h ||| 洗涤容量 ||| 6.000l
<question id=1521>	请问海信xqb60-v3780h的洗涤容量有多大？
==================================================
<triple id=1522>	福建省取水许可管理权限规定 ||| 颁布单位 ||| 福建省人民政府
<question id=1522>	请问是哪个单位颁布了福建省取水许可管理权限规定啊？
==================================================
<triple id=1523>	国际乒乓球联合会 ||| 会长 ||| 阿达姆·沙拉拉
<question id=1523>	请问国际乒乓球联合会的会长是谁啊？
==================================================
<triple id=1524>	脐寒泻 ||| 常见症状 ||| 粪便清白，腹痛肠鸣
<question id=1524>	请问脐寒泻的常见症状有什么？
==================================================
<triple id=1525>	对雪 ||| 作者姓名 ||| 于石
<question id=1525>	请问是谁写了对雪？
==================================================
<triple id=1526>	国务院部委管理的国家局 ||| 行政级别 ||| 副部级
<question id=1526>	请问国务院部委管理的国家局的行政级别是什么？
==================================================
<triple id=1527>	北京市通州区国家税务局 ||| 服务对象 ||| 通州区中市属、区属企业
<question id=1527>	请问北京市通州区国家税务局的服务对象是谁？
==================================================
<triple id=1528>	亚铬酸镧 ||| einecs ||| 234-629-9
<question id=1528>	请问亚铬酸镧的einecs编号是什么？
==================================================
<triple id=1529>	南靖县地方税务局 ||| 组建时间 ||| 1994年
<question id=1529>	请问南靖县地方税务局是什么时候组建的？
==================================================
<triple id=1530>	堀田站 ||| 上下车人次 -统计年度- ||| 6,933人/日 -2008年-
<question id=1530>	请问堀田站2008年的客流量有多少人？
==================================================
<triple id=1531>	胖溪蟹泸水亚种 ||| 中文目名 ||| 十足目
<question id=1531>	请问胖溪蟹泸水亚种是哪个目的？
==================================================
<triple id=1532>	企业号航空母舰 ||| 乘员 ||| 4,539名
<question id=1532>	请问企业号航空母舰的乘员有多少人？
==================================================
<triple id=1533>	s波段 ||| 频率范围 ||| 2--4ghz
<question id=1533>	请问s波段的频率是什么范围的？
==================================================
<triple id=1534>	小张村 ||| 土地面积 ||| 2721亩
<question id=1534>	请问小张村占地面积有多大？
==================================================
<triple id=1535>	中国渔政东海总队 ||| 负责 ||| 东海区专属经济区渔政巡航工作
<question id=1535>	请问中国渔政东海总队主要是做什么工作啊？
==================================================
<triple id=1536>	aldnoah zero ||| 角色设计 ||| 松本昌子
<question id=1536>	请问是谁设计了aldnoah zero这个角色？
==================================================
<triple id=1537>	安仁村 ||| 主要农产品 ||| 木瓜，青豆
<question id=1537>	请问安仁村的主要农产品是什么啊？
==================================================
<triple id=1538>	平家物语 ||| 卷数 ||| 13卷
<question id=1538>	请问平家物语总共有多少卷啊？
==================================================
<triple id=1539>	神雕侠侣 ||| 片尾曲 ||| 伤心太平洋 演唱：任贤齐
<question id=1539>	请问是神雕侠侣的片尾曲是什么又是谁演唱的？
==================================================
<triple id=1540>	杰斐逊乡 ||| • 陆地 ||| 35.75 平方英里（92.59 平方公里）
<question id=1540>	请问杰斐逊乡占地面积有多大？
==================================================
<triple id=1541>	未央宫 ||| 修建时间 ||| 汉高祖七年（公元前200年）
<question id=1541>	请问未央宫是什么时候修建的？
==================================================
<triple id=1542>	柑橘炭疽病 ||| 主要为害部位 ||| 叶片、枝梢、果实
<question id=1542>	请问柑橘炭疽病主要会伤害植物的哪些部位？
==================================================
<triple id=1543>	统一号 ||| 服务类型 ||| 优等列车
<question id=1543>	请问统一号的服务类型是什么啊？
==================================================
<triple id=1544>	深圳市圈圈网络科技有限公司 ||| 公司地址 ||| 中国深圳市
<question id=1544>	请问深圳市圈圈网络科技有限公司在哪里啊？
==================================================
<triple id=1545>	张玉 ||| 爵位 ||| 荣国公→河间王
<question id=1545>	请问张玉被授予了什么爵位？
==================================================
<triple id=1546>	先科st988 ||| 外形设计 ||| 黑色
<question id=1546>	请问先科st988是什么颜色的啊？
==================================================
<triple id=1547>	变形金刚 ||| 前作与续作 ||| 《变形金刚2》
<question id=1547>	请问变形金刚续集是什么啊？
==================================================
<triple id=1548>	红光村 ||| 人口数量 ||| 3400
<question id=1548>	请问红光村总共有多少人？
==================================================
<triple id=1549>	客家语 ||| 管理机构 ||| 台湾地区客家委员会（仅限台湾）
<question id=1549>	请问是哪个机构管理客家语？
==================================================
<triple id=1550>	论剑海 ||| 活跃时期 ||| 霹雳侠影之轰掣天下
<question id=1550>	请问论剑海是在哪个时期比较活跃？
==================================================
<triple id=1551>	趋势tew-210apb ||| 数据传输率 ||| 11mbps, 5.5mbps, 2mbps和1mbps
<question id=1551>	请问趋势tew-210apb的数据传输率为多少啊？
==================================================
<triple id=1552>	三星s5300 ||| 摄像头像素 ||| 200万像素 cmos
<question id=1552>	请问三星s5300的摄像头像素有多高呢？
==================================================
<triple id=1553>	中国银行 ||| 股票代号 ||| 上交所：601988 港交所：3988 港交所：4601
<question id=1553>	请问中国银行的股票代号是什么啊？
==================================================
<triple id=1554>	安杰洛 ||| 惯用脚 ||| 右脚
<question id=1554>	请问安杰洛哪只脚为惯用脚？
==================================================
<triple id=1555>	东区 ||| 毗邻 ||| 北区、中区、西区、南区、 大里区、太平区
<question id=1555>	请问与东区临近的地区有哪些？
==================================================
<triple id=1556>	洋葱凉拌花生米 ||| 难易程度 ||| 简单
<question id=1556>	请问洋葱凉拌花生米做法简单吗？
==================================================
<triple id=1557>	韶山9型电力机车 ||| 产量 ||| 43台+171台改进型
<question id=1557>	请问韶山9型电力机车的产量为多少？
==================================================
<triple id=1558>	aoc 2282v5 ||| 最佳分辨率 ||| 22英寸
<question id=1558>	请问aoc 2282v5 的最佳分辨率为多大？
==================================================
<triple id=1559>	2-氨基-4-甲基-6-甲氧基-1,3,5-三嗪 ||| 摩尔质量 ||| 140.14
<question id=1559>	请问2-氨基-4-甲基-6-甲氧基-1,3,5-三嗪的相对分子质量为多少？
==================================================
<triple id=1560>	出口退税与中国对外贸易 ||| 作 者 ||| 斐长洪，高培勇 主编下
<question id=1560>	请问是谁写了出口退税与中国对外贸易啊？
==================================================
<triple id=1561>	国家体育场 ||| 动工 ||| 2003年12月
<question id=1561>	请问国家体育场是什么时候开始修建的啊？
==================================================
<triple id=1562>	锅包肉 ||| 地域 ||| 东北
<question id=1562>	请问锅包肉是哪个地方的食物啊？
==================================================
<triple id=1563>	小瓮猪笼草 ||| 命名人 ||| v.b.heinrich & s.mcpherson
<question id=1563>	请问是谁命名了小瓮猪笼草啊？
==================================================
<triple id=1564>	对雪 ||| 作品体裁 ||| 七绝
<question id=1564>	请问对雪的体裁是什么？
==================================================
<triple id=1565>	凡人修仙传 ||| 开始创作时间 ||| 2008年(戊子年)2月20日
<question id=1565>	请问凡人修仙传是从什么时候开始创作的？
==================================================
<triple id=1566>	新港街道 ||| 代码 ||| 350103004
<question id=1566>	请问新港街道的代码是什么？
==================================================
<triple id=1567>	二战经典战役全记录 ||| 纸书价格 ||| 29
<question id=1567>	请问二战经典战役全记录纸书卖多少钱啊？
==================================================
<triple id=1568>	茨维考西萨克森高等专业学院 ||| 建校年代 ||| 1897
<question id=1568>	请问茨维考西萨克森高等专业学院是什么时候建校的？
==================================================
<triple id=1569>	肾上腺素 ||| 不良反应 ||| 恶心呕吐、面色苍白、心动过速、胸部压迫等
<question id=1569>	请问由肾上腺素引发的不良反应有哪些？
==================================================
<triple id=1570>	硫化钠 ||| einecs登录号 ||| 215-211-5
<question id=1570>	请问einecs登录号是什么啊？
==================================================
<triple id=1571>	万州长江三桥 ||| 竣工日期 ||| 在建
<question id=1571>	请问万州长江三桥是什么时候修建完成的啊？
==================================================
<triple id=1572>	名装网 ||| 服务范围 ||| 深圳地区：罗湖区、宝安区
<question id=1572>	请问名装网的服务范围包含了哪些地区？
==================================================
<triple id=1573>	空之境界 ||| 作画监督 ||| 高橋タクロヲ
<question id=1573>	请问空之境界的作画监督是谁？
==================================================
<triple id=1574>	至尊高手 ||| 作品类别 ||| 都市言情 > 都市重生
<question id=1574>	请问至尊高手是什么类型的小说？
==================================================
<triple id=1575>	马铃薯枯萎病 ||| 主要危害作物 ||| 马铃薯
<question id=1575>	请问马铃薯枯萎病主要伤害哪种农作物？
==================================================
<triple id=1576>	中华恐龙园 ||| 地 址 ||| 江苏常州市新北区长江东路1号
<question id=1576>	请问中华恐龙园具体位置在哪里啊？
==================================================
<triple id=1577>	醉生梦死 ||| 效果 ||| 增加等于品质等级的愤怒值
<question id=1577>	请问醉生梦死的效果是什么啊？
==================================================
<triple id=1578>	我亦独仙 ||| 授权级别 ||| 驻站作品
<question id=1578>	请问我亦独仙的授权是什么级别的啊？
==================================================
<triple id=1579>	信息技术工具 ||| 所属学科 ||| 资源科技
<question id=1579>	请问信息技术工具属于哪个学科？
==================================================
<triple id=1580>	温尚翊 ||| 籍 贯 ||| 广东省梅州市梅县区
<question id=1580>	请问温尚翊是哪里的人？
==================================================
<triple id=1581>	拓拔野 ||| 妻子 ||| 雨师妾(正妻）
<question id=1581>	请问拓拔野的妻子是谁啊？
==================================================
<triple id=1582>	伏尔加格勒国立大学 ||| 所在国家 ||| 俄罗斯
<question id=1582>	请问伏尔加格勒国立大学是哪个国家的啊？
==================================================
<triple id=1583>	弄堂 ||| 建筑风格 ||| 由连排的老房子（石库门）构成
<question id=1583>	请问弄堂的建筑风格是什么？
==================================================
<triple id=1584>	真 · 巨武器破坏者护肩 ||| 适用职业 ||| 所有职业
<question id=1584>	请问真 · 巨武器破坏者护肩的适用职业是什么啊？
==================================================
<triple id=1585>	手机密号 ||| 支持系统 ||| 安卓版，ios版，微信公众号版
<question id=1585>	请问手机密号支持哪些系统？
==================================================
<triple id=1586>	立毛反射亢进 ||| 症状名称 ||| 立毛反射亢进
<question id=1586>	请问立毛反射亢进这个症状叫什么啊？
==================================================
<triple id=1587>	褐带环口螺 ||| 用法用量 ||| 内服，烧煮，4-5个
<question id=1587>	请问怎么服用褐带环口螺啊？
==================================================
<triple id=1588>	仁保jct ||| 所属公路 ||| 广岛吴道路
<question id=1588>	请问仁保jct属于哪一条公路啊？
==================================================
<triple id=1589>	狗皮膏药 ||| 释 义 ||| 中医用狗皮膏药消肿止痛
<question id=1589>	请问狗皮膏药是什么意思？
==================================================
<triple id=1590>	兰媛媛 ||| 姓 名 ||| 兰媛媛
<question id=1590>	请问兰媛媛叫什么？
==================================================
<triple id=1591>	锻仙 ||| 发布状态 ||| 已完结
<question id=1591>	请问锻仙这本小说是什么状态？
==================================================
<triple id=1592>	新华区 ||| 区划代码 ||| 410402
<question id=1592>	请问新华区的划分代码是什么啊？
==================================================
<triple id=1593>	西瓜细菌性果斑病 ||| 病原中文名 ||| 西瓜细菌斑点假单胞菌
<question id=1593>	请问西瓜细菌性果斑病的病原体名称是什么啊？
==================================================
<triple id=1594>	黑暗小姐 ||| 任务 ||| 毁灭地球
<question id=1594>	请问黑暗小姐的任务是什么？
==================================================
<triple id=1595>	万寿寺 ||| 建造时间 ||| 公元881年
<question id=1595>	请问万寿寺是什么时候建造的啊？
==================================================
<triple id=1596>	seo ||| 同义词 ||| seo优化 搜索引擎优化
<question id=1596>	请问seo的同义词有哪些？
==================================================
<triple id=1597>	韦廷王朝 ||| 创立 ||| 900年1月1日，1114年前
<question id=1597>	请问韦廷王朝是什么时候建立的？
==================================================
<triple id=1598>	roic ||| 所属领域 ||| 资本 投入
<question id=1598>	请问roic属于哪个领域？
==================================================
<triple id=1599>	af任务提醒器 ||| 使用方法 ||| 单击”选择提示音乐“并选择音乐
<question id=1599>	请问怎么使用af任务提醒器呢？
==================================================
<triple id=1600>	闭式二尖瓣扩张术 ||| 适应症 ||| 二尖瓣无或仅有轻度闭锁不全
<question id=1600>	请问闭式二尖瓣扩张术适用于什么症状？
==================================================
<triple id=1601>	齐齐哈尔南站 ||| 站址 ||| 黑龙江省齐齐哈尔市高新区
<question id=1601>	请问齐齐哈尔南站在哪里啊？
==================================================
<triple id=1602>	原生木质部 ||| 包含 ||| 后生木质部
<question id=1602>	请问原生木质部包含了哪些部分？
==================================================
<triple id=1603>	索尼克 ||| 其他译名 ||| 索尼克外传、音速小子
<question id=1603>	请问索尼克的其他翻译名字有哪些？
==================================================
<triple id=1604>	万寿寺 ||| 所在城市 ||| 浙江省杭州市
<question id=1604>	请问万寿寺在哪里啊？
==================================================
<triple id=1605>	绿色幸福村 ||| 环境 ||| 村庄山水、景观、人文、历史
<question id=1605>	请问绿色幸福村的环境包括了哪些？
==================================================
<triple id=1606>	aldnoah zero ||| 主要人物 ||| 界冢伊奈帆
<question id=1606>	请问aldnoah zero的主要人物是谁？
==================================================
<triple id=1607>	新奥尔良 ||| 市长 ||| 雷.纳金（民主党）
<question id=1607>	请问新奥尔良的市长是谁？
==================================================
<triple id=1608>	天主教维多利亚教区 ||| 所属教省 ||| 温哥华
<question id=1608>	请问天主教维多利亚教区属于哪个教省？
==================================================
<triple id=1609>	乐山小吃 ||| 美誉 ||| “食在中国，味在四川”
<question id=1609>	请问乐山小吃有什么美称？
==================================================
<triple id=1610>	v3菱悦 ||| 制动方式 ||| 前通风盘后盘式
<question id=1610>	请问v3菱悦的制动方式是什么样的？
==================================================
<triple id=1611>	水果忍者官方中文版 ||| 语言类型 ||| 简体中文
<question id=1611>	请问水果忍者官方中文版是什么语言啊？
==================================================
<triple id=1612>	kanon ||| 首播电视台 ||| bs-i
<question id=1612>	请问哪个电视台可以首播kanon啊？
==================================================
<triple id=1613>	dj1型电力机车 ||| 轨距 ||| 1435mm
<question id=1613>	请问dj1型电力机车的规矩为多大？
==================================================
<triple id=1614>	四甲基乙二胺 ||| 相关物质 ||| 乙二胺、pmdta
<question id=1614>	请问四甲基乙二胺的相关物质是什么啊？
==================================================
<triple id=1615>	丝 ||| 仓颉 ||| vvm
<question id=1615>	请问丝的仓颉名是什么啊？
==================================================
<triple id=1616>	海兔 ||| 分布区域 ||| 世界暖海区域，中国暖海区也有出产
<question id=1616>	请问海兔主要分布在哪些地方？
==================================================
<triple id=1617>	性欲低下 ||| 中医学名 ||| 性欲低下。
<question id=1617>	请问在中医学中，性欲低下被称为什么？
==================================================
<triple id=1618>	七年雪 ||| 主人公 ||| 杨帆，沈雪
<question id=1618>	请问七年雪的主角是谁？
==================================================
<triple id=1619>	劳动法 ||| 图书编号 ||| 1080922
<question id=1619>	请问劳动法的图书编号是多少？
==================================================
<triple id=1620>	魏华园新区 ||| 环线位置 ||| 二环
<question id=1620>	请问魏华园新区在几环啊？
==================================================
<triple id=1621>	激光电视 ||| 发展 ||| 彩电企业在扮演激光推广
<question id=1621>	请问激光电视是怎么发展的？
==================================================
<triple id=1622>	浩方对战平台 ||| 软件性质 ||| 免费软件
<question id=1622>	请问浩方对战平台是什么性质的软件？
==================================================
<triple id=1623>	湖北省集体合同条例 ||| 通过 ||| 2002年3月28日
<question id=1623>	请问什么时候通过的湖北省集体合同条例啊？
==================================================
<triple id=1624>	高桌晚宴 ||| 由来 ||| 高桌晚宴是从英国牛津、剑桥大学
<question id=1624>	请问高桌晚宴的由来是什么？
==================================================
<triple id=1625>	阿尔法特种部队 ||| 参与战役 ||| 阿富汗战争；第一次车臣战争；2002年莫斯科轴承厂文化宫大剧院人质事件；第二次车臣战争；2004年别斯兰人质事件
<question id=1625>	请问阿尔法特种部队参与了哪些战役？
==================================================
<triple id=1626>	日立dz-gx5060sw ||| 传感器类型 ||| ccd
<question id=1626>	请问日立dz-gx5060sw的传感器是什么类型的？
==================================================
<triple id=1627>	妙手神医 ||| 首发 ||| 创世中文网
<question id=1627>	请问妙手神医的首发网站是哪个？
==================================================
<triple id=1628>	大嘴巴 ||| 音乐类型 ||| dj音乐
<question id=1628>	请问大嘴巴是什么类型的音乐？
==================================================
<triple id=1629>	2+5+2 ||| 2 ||| 第一个“2”是指国人心中地位
<question id=1629>	请问2+5+2中的2是什么意思？
==================================================
<triple id=1630>	瓦隆古 ||| 堂区 ||| 堂区
<question id=1630>	请问瓦隆古的堂区在哪里？
==================================================
<triple id=1631>	纳粹德国 ||| 货币 ||| 马克
<question id=1631>	请问纳粹德国的钱币是什么？
==================================================
<triple id=1632>	美丽的秋天 ||| 开发工具 ||| flash
<question id=1632>	请问是用什么工具开发的美丽的秋天啊？
==================================================
<triple id=1633>	雷霆2000多管火箭系统 ||| 服役记录 ||| 未定
<question id=1633>	请问雷霆2000多管火箭系统的服役记录是什么啊？
==================================================
<triple id=1634>	天文咖啡 ||| 游戏标签 ||| 逗趣搞笑
<question id=1634>	请问天文咖啡这个游戏标签是什么啊？
==================================================
<triple id=1635>	锦苑华府 ||| 户型面积 ||| 90-140平方米
<question id=1635>	请问锦苑华府有哪些户型啊？
==================================================
<triple id=1636>	微星n650 power edition ||| 制造工艺 ||| 28纳米
<question id=1636>	请问微星n650 power edition的制造工艺是什么？
==================================================
<triple id=1637>	中国国民党马达加斯加支部 ||| 创办 ||| 1962
<question id=1637>	请问是在什么时候建立的中国国民党马达加斯加支部？
==================================================
<triple id=1638>	红日长升悍马650 ||| 电源版本 ||| atx12v2.31
<question id=1638>	请问红日长升悍马650的电源版本是什么啊？
==================================================
<triple id=1639>	青海湖 ||| 湖泊类别 ||| 咸水湖
<question id=1639>	请问青海湖是什么类型的湖泊啊？
==================================================
<triple id=1640>	神仙活血丹 ||| 药物组成 ||| 当归
<question id=1640>	请问神仙活血丹是由什么药品组成的啊？
==================================================
<triple id=1641>	韶山9型电力机车 ||| 设计 ||| 株机厂、株洲所
<question id=1641>	请问是谁设计了韶山9型电力机车？
==================================================
<triple id=1642>	国共内战 ||| 地 点 ||| 中国
<question id=1642>	请问国共内战发生在哪里啊？
==================================================
<triple id=1643>	神舟商禧w32t2300 ||| 前端总线 ||| 667mhz
<question id=1643>	请问神舟商禧w32t2300的前端总线是什么？
==================================================
<triple id=1644>	纯情罗曼史 ||| 发售日 ||| 2004年1月31日（第一集） 2005年5月27日（第二集） 2005年7月29日（第三集） 2006年1月27日（第四集） 2006年5月26日（第五集） 2006年12月28日（第六集） 2007年5月25日（第七集）
<question id=1644>	请问纯情罗曼史是什么时候开始发售的？
==================================================
<triple id=1645>	南京农业大学 ||| 属 性 ||| 211工程  985优势学科创新平台  111计划
<question id=1645>	请问南京农业大学是什么样的学校啊？
==================================================
<triple id=1646>	杨千嬅 ||| 互联网电影数据库（imdb）信息 ||| 《新扎师妹》(2002年) 《干柴烈火》(2002年) 《行运超人》(2003年) 《新扎师妹2美丽任务》(2003年) 《地下铁》(2003年) 《花好月圆》(2004年) 《煎酿叁宝》(2004年) 《千杯不醉》(2005年) 《天生一对》(2006年) 《每当变幻时》(2007年) 《志明与春娇》(2010年) 《抱抱俏佳人》(2010年) 《春娇与志明》(2012年) 《单身男女2》(2014年)
<question id=1646>	请问杨千嬅在联网电影数据库（imdb）中有什么信息啊？
==================================================
<triple id=1647>	六须鲶鱼 ||| 体长 ||| 可达5m
<question id=1647>	请问六须鲶鱼有多长？
==================================================
<triple id=1648>	北影gt240 阿波罗 tc1g ||| 显存频率 ||| 1800mhz
<question id=1648>	请问北影gt240 阿波罗 tc1g的显存频率是多少？
==================================================
<triple id=1649>	韩厥 ||| 父 ||| 姬輿（韩子舆）
<question id=1649>	请问韩厥的父亲是谁？
==================================================
<triple id=1650>	宾得q7套机(5-15mm) ||| 光学变焦 ||| 3倍
<question id=1650>	请问宾得q7套机(5-15mm)的光学变焦可达多少倍？
==================================================
<triple id=1651>	一氧化碳气体报警器 ||| 途径 ||| 探测一氧化碳气体浓度
<question id=1651>	请问一氧化碳气体报警器是利用什么方式报警的啊？
==================================================
<triple id=1652>	笨蛋、测验、召唤兽 ||| 出版期间 ||| 2007年1月29日 - 2013年11月30日
<question id=1652>	请问笨蛋、测验、召唤兽是在什么时候出版的？
==================================================
<triple id=1653>	道康宁pd930 ||| 保质期 ||| 36个月
<question id=1653>	请问道康宁pd930的保质期是多长时间？
==================================================
<triple id=1654>	2014世界互联网大会 ||| 会期 ||| 2014年世界互联网大会11.19-21[2]
<question id=1654>	请问什么时候开展2014世界互联网大会啊？
==================================================
<triple id=1655>	江苏省盐业集团有限责任公司 ||| 法定代表人 ||| 童玉祥
<question id=1655>	请问江苏省盐业集团有限责任公司的法定代言人是谁？
==================================================
<triple id=1656>	最游记 ||| 剧本统筹 ||| 隅泽克之（日语：隅沢克之）
<question id=1656>	请问最游记的剧本统筹是谁啊？
==================================================
<triple id=1657>	北京地铁14号线 ||| 轨道标准 ||| 1435mm
<question id=1657>	请问北京地铁14号线的轨道标准是什么？
==================================================
<triple id=1658>	懒人听书 ||| 文件大小 ||| 3.0 mb
<question id=1658>	请问懒人听书这个文件有多大？
==================================================
<triple id=1659>	李贞贤 ||| 家庭成员 ||| 父:李吉戌 母:鲁在姬 4个姐姐
<question id=1659>	请问李贞贤还有哪些家庭成员？
==================================================
<triple id=1660>	atgrid ||| 支持 ||| 多个etset数据集
<question id=1660>	请问atgrid支持哪些东西？
==================================================
<triple id=1661>	灵魂屏障 ||| 卡种 ||| 陷阱
<question id=1661>	请问灵魂屏障是哪种卡种？
==================================================
<triple id=1662>	美的f80-30d1 ||| 加热方式 ||| 电热
<question id=1662>	请问美的f80-30d1是怎么加热的？
==================================================
<triple id=1663>	东孝站 ||| 货运业务 ||| 不办理
<question id=1663>	请问东孝站能办理货运业务吗？
==================================================
<triple id=1664>	坐车郎 ||| 源自 ||| 世说新语·容止
<question id=1664>	请问坐车郎出自哪里？
==================================================
<triple id=1665>	西湖区 ||| 隶属行政区 ||| 江西省南昌市
<question id=1665>	请问西湖区属于哪个行政区啊？
==================================================
<triple id=1666>	光州 ||| 市花 ||| 潢川金桂
<question id=1666>	请问光州的市花是什么啊？
==================================================
<triple id=1667>	砂锅土豆鸡 ||| 调味料 ||| 姜适量、八角适量、葱适量
<question id=1667>	请问砂锅土豆鸡的调位料有哪些？
==================================================
<triple id=1668>	水星 ||| 体积 ||| 6.083×10^10㎞³
<question id=1668>	请问水星有多大？
==================================================
<triple id=1669>	鹿豚 ||| 亚 科 ||| 鹿豚亚科(babyrousinae)
<question id=1669>	请问鹿豚属于哪种亚科？
==================================================
<triple id=1670>	哌醋甲酯缓释片 ||| 药品类别 ||| 抗精神病葯；精神葯品第一类
<question id=1670>	请问哌醋甲酯缓释片属于哪种类型的药品？
==================================================
<triple id=1671>	黄浦区 ||| 人口及经济 ||| 户籍人口603714人 常住人口429891人
<question id=1671>	请问黄浦区的人口情况是什么样的？
==================================================
<triple id=1672>	格林豪泰（苏州吴中西路快捷酒店） ||| 客房 ||| 62间
<question id=1672>	请问格林豪泰（苏州吴中西路快捷酒店）有多少间客房？
==================================================
<triple id=1673>	韩国 ||| 主要民族 ||| 华夏、秽貊
<question id=1673>	请问韩国有哪些主要的民族？
==================================================
<triple id=1674>	索尼 ||| 净利润 ||| 5.18亿美元（2013年）
<question id=1674>	请问索尼的纯利润有多少？
==================================================
<triple id=1675>	开司米 ||| 分为 ||| 白绒
<question id=1675>	请问开司米又被分成什么？
==================================================
<triple id=1676>	福特 ||| 经营范围 ||| 汽车生产企业
<question id=1676>	请问福特的经营范围是什么？
==================================================
<triple id=1677>	凤凰山 ||| 景区相关名人 ||| 邓颖超
<question id=1677>	请问与凤凰山有关的名人是谁啊？
==================================================
<triple id=1678>	神州三宝 ||| 示例 ||| 人杰地灵，物华天宝
<question id=1678>	请问神州三宝的例子有什么？
==================================================
<triple id=1679>	灵异妙探 ||| 图像制式 ||| 720p hdtv
<question id=1679>	请问灵异妙探的图像制式是什么啊?
==================================================
<triple id=1680>	一元一次不等式组 ||| 1 ||| 几个含有同一个未知数
<question id=1680>	请问一元一次不等式组的1是什么意思？
==================================================
<triple id=1681>	美男大奥恋爱的后宫 ||| 资费 ||| 免费
<question id=1681>	请问美男大奥恋爱的后宫要收费吗？
==================================================
<triple id=1682>	2002年世界杯足球赛 ||| 赛事资料 ||| 韩国/ 日本
<question id=1682>	请问2002年世界杯足球赛是哪两个国家比赛啊？
==================================================
<triple id=1683>	南京站 ||| 车站类型 ||| 地下岛式站台（1号线车站）
<question id=1683>	请问南京站是什么类型的车站？
==================================================
<triple id=1684>	爱普生eb-cu610wi ||| 标准分辨率 ||| 1280×800(dpi)
<question id=1684>	请问爱普生eb-cu610wi的标准分辨率是什么啊？
==================================================
<triple id=1685>	反恐精英online2 ||| 收费方式 ||| 道具收费
<question id=1685>	请问反恐精英online2的收费方式是什么样子的？
==================================================
<triple id=1686>	amd 闪龙 3000+（盒） ||| 插槽类型 ||| socket 754
<question id=1686>	请问amd 闪龙 3000+（盒）的插槽类型是什么？
==================================================
<triple id=1687>	北亚美利加洲 ||| 平均海拔 ||| 700米
<question id=1687>	请问北亚美利加洲的平均海拔有多高？
==================================================
<triple id=1688>	黄浦区 ||| 区划类别 ||| 市辖区（已撤销）
<question id=1688>	请问黄浦区是什么类型的区？
==================================================
<triple id=1689>	南区 ||| 政府编号 ||| 01106-1
<question id=1689>	请问南区的政府编号是什么？
==================================================
<triple id=1690>	联合车站 ||| 营运系统 ||| 美铁
<question id=1690>	请问联合车站的营运系统是什么？
==================================================
<triple id=1691>	世界政府 ||| 创立者 ||| 20个有野心的国王
<question id=1691>	请问是谁建立了世界政府啊？
==================================================
<triple id=1692>	京沪高速公路 ||| 终点站 ||| 上海市
<question id=1692>	请问京沪高速公路的终点在哪里呀？
==================================================
<triple id=1693>	中华电信 ||| 标语口号 ||| 沟通人间情，链接世界心（1996年） 为了你 一直走在最前面（一般服务标语） 移动 触动 真感动 keep in touch（手机服务标语） 每一句话都是思念（国际电话）
<question id=1693>	请问中华电信的口号是什么？
==================================================
<triple id=1694>	日本 ||| 主要宗教 ||| 神道教，佛教[2]
<question id=1694>	请问日本有哪些主要的宗教？
==================================================
<triple id=1695>	河口槭 ||| 是否中国特有 ||| 否
<question id=1695>	请问河口槭是不是中国特有的？
==================================================
<triple id=1696>	angel beats! ||| 正式译名 ||| 天使的脉动[注 1][1]
<question id=1696>	请问angel beats!的正式翻译名是什么？
==================================================
<triple id=1697>	泡姜排骨锅 ||| 口感 ||| 鲜美
<question id=1697>	请问泡姜排骨锅的口感怎么样？
==================================================
<triple id=1698>	北海·名座 ||| 装修状况 ||| 毛坯
<question id=1698>	请问北海·名座的装修情况是什么样的？
==================================================
<triple id=1699>	兰溪市住房和城乡建设局 ||| 科室 ||| 建筑业管理科、办公室
<question id=1699>	请问兰溪市住房和城乡建设局有哪些科室？
==================================================
<triple id=1700>	纵贯线 ||| 运营信息 ||| 1887年至今
<question id=1700>	请问纵贯线运营了多久？
==================================================
<triple id=1701>	安吉尔m880lk-xq ||| 额定电压 ||| 220v
<question id=1701>	请问安吉尔m880lk-xq的额定电压为多少伏？
==================================================
<triple id=1702>	小行星214 ||| 绝对星等 (h) ||| 9.5
<question id=1702>	请问小行星214的绝对星等 (h)为多少？
==================================================
<triple id=1703>	佳能dc310 ||| 液晶屏尺寸 ||| 2.7英寸
<question id=1703>	请问佳能dc310液晶屏有多大？
==================================================
<triple id=1704>	国家体育场 ||| 建筑师 ||| 赫尔佐格（herzong）和皮埃尔·德麦隆（pierre demeuron) (瑞士) arupsport 中国建筑设计研究院（集团）（china architectural design & research group）
<question id=1704>	请问是谁设计了国家体育场？
==================================================
<triple id=1705>	弗洛伊德·梅威瑟 ||| 职业战绩 ||| 46胜0负26次ko（至2014年）
<question id=1705>	请问弗洛伊德·梅威瑟的职业战绩是什么样的？
==================================================
<triple id=1706>	“网游大盗”变种ysv ||| 影响平台 ||| win 9x/me/nt/2000/xp/2003
<question id=1706>	请问“网游大盗”变种ysv影响平台有哪些？
==================================================
<triple id=1707>	元朝 ||| 简称 ||| 元，蒙元，大元
<question id=1707>	请问元朝又被称为什么？
==================================================
<triple id=1708>	神舟商禧w32t2300 ||| 最高主频 ||| 1.66ghz
<question id=1708>	请问神舟商禧w32t2300的最高主频为多少？
==================================================
<triple id=1709>	三月三 ||| 节日类型 ||| 少数民族节日
<question id=1709>	请问三月三是什么类型的节日？
==================================================
<triple id=1710>	清真大寺 ||| 建设时间 ||| 建于清康熙三十二年（公元1693年）
<question id=1710>	请问清真大寺是什么时候建立的？
==================================================
<triple id=1711>	河口槭 ||| 是否引种栽培 ||| 非人工引种栽培
<question id=1711>	请问河口槭是不是引种栽培的啊？
==================================================
<triple id=1712>	ak-12突击步枪 ||| 生产日期 ||| 2011年-现在
<question id=1712>	请问ak-12突击步枪是什么时候生产的？
==================================================
<triple id=1713>	发财树 ||| 拉丁学名 ||| pachira macrocarpa
<question id=1713>	请问发财树的拉丁学名是什么啊？
==================================================
<triple id=1714>	灵魂屏障 ||| 罕贵度 ||| 银字r
<question id=1714>	请问灵魂屏障的罕贵度是什么？
==================================================
<triple id=1715>	抚粳4号 ||| 特征特性 ||| 粳型常规水稻品种
<question id=1715>	请问抚粳4号的特征是什么？
==================================================
<triple id=1716>	7月19日 ||| 重要事件 ||| 1863年——建成世界第一条地铁
<question id=1716>	请问7月19日发生了什么重要事件？
==================================================
<triple id=1717>	绩效文化 ||| 企业文化 ||| （1）企业物质文化；
<question id=1717>	请问绩效文化是企业文化中的什么成分？
==================================================
<triple id=1718>	大众途观 ||| 车型尺寸 ||| 4506*1809*1685
<question id=1718>	请问大众途观的尺寸是什么？
==================================================
<triple id=1719>	芦荟甜瓜梨汁 ||| 制法 ||| 将甜瓜去皮及瓤
<question id=1719>	请问芦荟甜瓜梨汁是怎么做的啊？
==================================================
<triple id=1720>	小牧交流道 ||| 收费站编号 ||| 01-124
<question id=1720>	请问小牧交流道的收费站编号是什么啊？
==================================================
<triple id=1721>	喀什大学 ||| 注释 ||| 目前尚未成为喀什大学
<question id=1721>	请问喀什大学的解释是什么？
==================================================
<triple id=1722>	printronix ||| 方向 ||| 打印
<question id=1722>	请问printronix可以用来干什么？
==================================================
<triple id=1723>	东庄村 ||| 人均收入 ||| 12828元
<question id=1723>	请问东庄村的人均收入为多少啊？
==================================================
<triple id=1724>	蜡笔大炮 ||| 应用大小 ||| 5.86 mb
<question id=1724>	请问蜡笔大炮这个应用有多大？
==================================================
<triple id=1725>	大众途观 ||| 最高时速 ||| 202
<question id=1725>	请问大众途观最高速度为多少啊？
==================================================
<triple id=1726>	鸿合笔圣(kps-1200) ||| 产品用途 ||| 教学、产品一体化演示/无纸化办...
<question id=1726>	请问鸿合笔圣(kps-1200)可以用来干什么？
==================================================
<triple id=1727>	资源一号02c卫星 ||| 生产单位 ||| 中国空间技术研究院
<question id=1727>	请问是哪个单位生产了资源一号02c卫星啊？
==================================================
<triple id=1728>	奢侈品排行榜 ||| 发布机构 ||| world luxury association
<question id=1728>	请问拿个机构发布的奢侈品排行榜啊？
==================================================
<triple id=1729>	激光多功能一体机m7030 ||| 打印速度 ||| 20页/分钟
<question id=1729>	请问激光多功能一体机m7030的打印速度为多少啊？
==================================================
<triple id=1730>	东风-31洲际弹道导弹 ||| 服役时间 ||| df-31：2006年、df-31a：2007年
<question id=1730>	请问东风-31洲际弹道导弹是什么时候开始使用的？
==================================================
<triple id=1731>	正义联盟 ||| 创作者 ||| gardnerfox
<question id=1731>	请问是谁创立了正义联盟啊？
==================================================
<triple id=1732>	骁龙810 ||| 厂商 ||| 美国高通技术公司
<question id=1732>	请问哪个厂家生产了骁龙810啊？
==================================================
<triple id=1733>	奥地利维也纳之声新年音乐会 ||| 演出时间 ||| 2014年12月31日
<question id=1733>	请问奥地利维也纳之声新年音乐会是在什么时间演出的啊？
==================================================
<triple id=1734>	孙艳平 ||| 电影 ||| 《乡长丁满贵》
<question id=1734>	请问孙艳平参演了什么电影？
==================================================
<triple id=1735>	勇敢级驱逐舰 ||| 全宽 ||| 48.1英尺
<question id=1735>	请问勇敢级驱逐舰有多宽？
==================================================
<triple id=1736>	2012款高尔夫1.4t自动蓝驱版 ||| 年款 ||| 2012
<question id=1736>	请问2012款高尔夫1.4t自动蓝驱版是在哪年上市的？
==================================================
<triple id=1737>	青岛海霸能源集团有限公司 ||| 子公司 ||| 山东海霸电池有限公司
<question id=1737>	请问青岛海霸能源集团有限公司的子公司是什么？
==================================================
<triple id=1738>	汉语 ||| 语系 ||| 汉藏语系-汉语族
<question id=1738>	请问汉语属于哪个语系？
==================================================
<triple id=1739>	冰雪奇缘 ||| imdb评分 ||| 7.7[1]
<question id=1739>	请问冰雪奇缘在imdb上的评分有多高？
==================================================
<triple id=1740>	英菲尼迪fx ||| 轴距 ||| 2885毫米
<question id=1740>	请问英菲尼迪fx的轴距有多宽？
==================================================
<triple id=1741>	hp compaq dx2200(rj278pa) ||| 光驱类型 ||| dvd刻录机
<question id=1741>	请问hp compaq dx2200(rj278pa)的光驱是什么类型的啊？
==================================================
<triple id=1742>	空中歼灭 ||| 游戏指南 ||| 鼠标点击射击
<question id=1742>	请问空中歼灭这个游戏指南是什么？
==================================================
<triple id=1743>	秦始皇 ||| 陵墓 ||| 骊山陵（今西安市临潼区下河村）
<question id=1743>	请问秦始皇的陵寝在哪里？
==================================================
<triple id=1744>	电子科技大学 ||| 博士点 ||| 66个
<question id=1744>	请问电子科技大学有多少个博士点？
==================================================
<triple id=1745>	钱杏仁冬瓜 ||| 制作方法 ||| 腌渍入味，拍粉拖蛋
<question id=1745>	请问钱杏仁冬瓜怎么制作啊？
==================================================
<triple id=1746>	儿科常见急救 ||| 作  者 ||| 杨瑞荣，李文琳
<question id=1746>	请问是谁编写了儿科常见急救啊？
==================================================
<triple id=1747>	黑曜 ||| 寓意 ||| 末日浩劫
<question id=1747>	请问黑曜代表了什么？
==================================================
<triple id=1748>	新太阳ns-3024b ||| 端口数量 ||| 10/100mbps
<question id=1748>	请问新太阳ns-3024b的端口数量是什么？
==================================================
<triple id=1749>	三军帅府 ||| 项目类型 ||| 普通住宅,高层,小高层
<question id=1749>	请问三军帅府是什么类型的建筑？
==================================================
<triple id=1750>	特调脂 ||| 性状 ||| 胶囊剂
<question id=1750>	请问特调脂是什么样子的？
==================================================
<triple id=1751>	亚历山大一世 ||| 家族 ||| 罗曼诺夫王朝
<question id=1751>	请问亚历山大一世是哪个家族的？
==================================================
<triple id=1752>	井口安全阀控制系统 ||| 执行标准 ||| api rp 14a subsurface safety valve equipment,
<question id=1752>	请问井口安全阀控制系统的执行标准是什么？
==================================================
<triple id=1753>	海棠 ||| 所属公司 ||| 软星科技（北京）有限公司
<question id=1753>	请问海棠属于哪一个公司？
==================================================
<triple id=1754>	方正t410iu-t440ax ||| cpu型号 ||| intel 奔腾双核 t4400
<question id=1754>	请问方正t410iu-t440ax的cpu型号是什么啊？
==================================================
<triple id=1755>	杰斐逊乡 ||| • 水域 ||| 0 平方英里（0 平方公里）
<question id=1755>	请问杰斐逊乡水域面积有多大？
==================================================
<triple id=1756>	维基主义美术 ||| 提出人 ||| 凯文·凯利
<question id=1756>	请问是谁提出了维基主义美术？
==================================================
<triple id=1757>	金菱一lyad-hib17 ||| 电源性能 ||| 220v交流, 50/60hz
<question id=1757>	请问金菱一lyad-hib17的电源是什么性能的？
==================================================
<triple id=1758>	dj ||| 英文名称 ||| disco jockeydj
<question id=1758>	请问dj的英文全称是什么？
==================================================
<triple id=1759>	清“与天地参”匾 ||| 简述 ||| 由乾隆“临雍”释奠行三礼时题书
<question id=1759>	请问清“与天地参”匾的来源是什么？
==================================================
<triple id=1760>	浪漫开学日 ||| 游戏网站 ||| 17yy小游戏
<question id=1760>	请问浪漫开学日是哪个网站上的小游戏？
==================================================
<triple id=1761>	闪锌矿 ||| 硬度 ||| 3.5
<question id=1761>	请问闪锌矿的硬度有多大？
==================================================
<triple id=1762>	云斯卡尔达斯 ||| 主场 ||| palogrande
<question id=1762>	请问云斯卡尔达斯的主场在哪？
==================================================
<triple id=1763>	国共内战 ||| 时 间 ||| 1920年代末至1940年代末
<question id=1763>	请问国共内战发生在什么时候？
==================================================
<triple id=1764>	国家汉语国际推广领导小组办公室 ||| 机构类型 ||| 领导小组日常常设办事机构
<question id=1764>	请问国家汉语国际推广领导小组办公室是什么样的机构？
==================================================
<triple id=1765>	if ||| 曲长 ||| 12分21秒
<question id=1765>	请问if有多长？
==================================================
<triple id=1766>	hk usp手枪 ||| 供弹方式 ||| 弹匣供弹
<question id=1766>	请问hk usp手枪的以什么样的方式供弹？
==================================================
<triple id=1767>	500米口径球面射电望远镜 ||| 位置 ||| 贵州省黔南州平塘县克度镇绿水村的“大窝凼”洼地
<question id=1767>	请问500米口径球面射电望远镜在什么地方？
==================================================
<triple id=1768>	释王寺 ||| 方位 ||| 坐北向南
<question id=1768>	请问释王寺的方向是什么？
==================================================
<triple id=1769>	中国国家足球队 ||| 现任主教练 ||| 男足：阿兰·佩兰；女足：郝伟
<question id=1769>	请问谁现在担任中国国家足球队的主教练？
==================================================
<triple id=1770>	羚羊角 ||| 性味 ||| 味咸；性寒。
<question id=1770>	请问羚羊角是什么性味？
==================================================
<triple id=1771>	阿贝迪·贝利 ||| 儿子 ||| 拉希姆·阿尤
<question id=1771>	请问阿贝迪·贝利的儿子是谁？
==================================================
<triple id=1772>	图尔奇诺夫 ||| 其它外文名 ||| валентиновичту
<question id=1772>	请问图尔奇诺夫的其他外文名字叫什么？
==================================================
<triple id=1773>	梁山战役 ||| 交战各方 ||| 中国 八路军
<question id=1773>	请问梁山战役的交战双方是谁？
==================================================
<triple id=1774>	宁肺丸 ||| 制备方法 ||| 用乌梅膏加生蜜少许，调为丸
<question id=1774>	请问怎么制备宁肺丸啊？
==================================================
<triple id=1775>	timken 9180/9120轴承 ||| 内圈 ||| timken
<question id=1775>	请问timken 9180/9120轴承的内圈是什么啊？
==================================================
<triple id=1776>	东京食尸鬼√a ||| 网络播放 ||| gyao!（日本） bandai channel（日本） niconico channel（日本） 腾讯视频（中国大陆） 优酷网（中国大陆） 展开
<question id=1776>	请问东京食尸鬼√a 可以在网络上的哪些地方播放？
==================================================
<triple id=1777>	嘎兹穆拉德·努玛格莫多夫 ||| 运动 ||| 亚美尼亚
<question id=1777>	请问嘎兹穆拉德·努玛格莫多夫是哪个地方的运动员？
==================================================
<triple id=1778>	永胜村 ||| 农业人口 ||| 1997人
<question id=1778>	请问永胜村的农村人口有多少？
==================================================
<triple id=1779>	迷你贷 ||| 主营业务 ||| 抵押贷款，融资，风控管理
<question id=1779>	请问迷你贷的主营业务有哪些？
==================================================
<triple id=1780>	银川市国土资源局2010年加强政风行风建设的实施意见 ||| 文件类别 ||| 实施意见
<question id=1780>	请问银川市国土资源局2010年加强政风行风建设的实施意见这个文件的类别是什么？
==================================================
<triple id=1781>	iko ge240es-2rs轴承 ||| d ||| 240 mm
<question id=1781>	请问iko ge240es-2rs轴承的直径为多少？
==================================================
<triple id=1782>	雪丰钢铁 ||| 营收 ||| 46.77 亿元
<question id=1782>	请问雪丰钢铁的收入有多少？
==================================================
<triple id=1783>	中山路 ||| 起点 ||| 东起黄埔大道
<question id=1783>	请问中山路的起点在哪里啊？
==================================================
<triple id=1784>	中国网球公开赛 ||| 场馆 ||| 国家网球中心、光彩体育馆
<question id=1784>	请问中国网球公开赛在哪里举行啊？
==================================================
<triple id=1785>	《傻得可以》 ||| 曲长 ||| 3.06分钟
<question id=1785>	请问《傻得可以》总共有多长？
==================================================
<triple id=1786>	spark乐驰 ||| 车型尺寸 ||| 3495米 1495米 1523米
<question id=1786>	请问spark乐驰的尺寸是什么？
==================================================
<triple id=1787>	yotaphone 2 ||| 摄像头 ||| 1300万像素后置、200万像素前置
<question id=1787>	请问yotaphone 2 是什么样的摄像头？
==================================================
<triple id=1788>	胜女的代价 ||| 片头曲 ||| 陈乔恩《喜欢孤独》
<question id=1788>	请问胜女的代价片头曲是什么？
==================================================
<triple id=1789>	铁观音 ||| 始于 ||| 公元1723-1735年
<question id=1789>	请问铁观音起源于什么时候？
==================================================
<triple id=1790>	深圳四方景麟电子科技有限公司 ||| 经营 ||| 电子烟、电脑配件、手机配件
<question id=1790>	请问深圳四方景麟电子科技有限公司主要经营什么啊？
==================================================
<triple id=1791>	南区 ||| 邻近行政区 ||| 札幌市（中央区、丰平区、西区、手稻区、清田区）、千岁市、惠庭市、小樽市、喜茂别町、京极町、赤井川村、伊达市
<question id=1791>	请问与南区毗邻的行政区有哪些？
==================================================
<triple id=1792>	剑侠情缘网络版叁 ||| 收费模式 ||| 时间收费（月卡、点卡两种模式）
<question id=1792>	请问剑侠情缘网络版叁的收费模式是什么样的？
==================================================
<triple id=1793>	穆罕默德五世国际机场 ||| 服务城市 ||| 达尔贝达
<question id=1793>	请问穆罕默德五世国际机场所在的城市是？
==================================================
<triple id=1794>	金头穗鹛指名亚种 ||| 拉丁目名 ||| passeriformes
<question id=1794>	请问金头穗鹛指名亚种的拉丁目名是什么啊？
==================================================
<triple id=1795>	最强大脑第二季 ||| 播出平台 ||| 江苏卫视
<question id=1795>	请问最强大脑第二季在哪里播出？
==================================================
<triple id=1796>	武士心脏 ||| 所属专题 ||| 挑战过关
<question id=1796>	请问武士心脏的所属专题是？
==================================================
<triple id=1797>	hp t5400(xq917ps) ||| 处理器类型 ||| 英特尔凌动处理器d425
<question id=1797>	请问hp t5400(xq917ps)的处理器类型是什么？
==================================================
<triple id=1798>	东李村 ||| 主要产业 ||| 农业
<question id=1798>	请问东李村的主要产业是什么啊？
==================================================
<triple id=1799>	圣塞西莉亚女子短期大学 ||| 建校 ||| 1945年
<question id=1799>	请问圣塞西莉亚女子短期大学是在什么时候建立的啊？
==================================================
<triple id=1800>	聂 ||| 笔画数 ||| 10画<简>、18画<繁>
<question id=1800>	请问聂有多少笔画？
==================================================
<triple id=1801>	龘 ||| 四角号码 ||| 1211
<question id=1801>	请问龘的四角代码是什么？
==================================================
<triple id=1802>	2pm ||| 音乐专辑 ||| 《hottest time of the day》（2008年） 《2:00pm time for change》（2009年） 《the first album 1:59pm》（2009年） 《don't stop can't stop》（2010年） 《still 2:00pm》（2010年） 《hands up》(2011年) 《republic of 2pm》(2011年) 《members selection》(2012年) 《legend of 2pm》(2013年) 《grown》(2013年) >《go crazy》(2014年)
<question id=1802>	请问2pm出自哪张专辑？
==================================================
<triple id=1803>	防强奸牛仔裤 ||| 发明者 ||| diksha pathak
<question id=1803>	请问是谁发明了防强奸牛仔裤？
==================================================
<triple id=1804>	清河村 ||| 乡村人口 ||| 2082人
<question id=1804>	请问清河村总共有多少人口？
==================================================
<triple id=1805>	卡拉什调解 ||| 发生地点 ||| 卡拉西的居住行星
<question id=1805>	请问卡拉什调解发生在什么地方？
==================================================
<triple id=1806>	中国银行大厦 ||| 概要 ||| 办公室
<question id=1806>	请问中国银行大厦的概要在哪里？
==================================================
<triple id=1807>	擂鼓瓮金锤 ||| 所有者 ||| 历史上的金锤将
<question id=1807>	请问是谁拥有擂鼓瓮金锤啊？
==================================================
<triple id=1808>	广濑荣理子 ||| 现时世界排名 ||| 第12位
<question id=1808>	请问广濑荣理子现在在世界上排名为多少？
==================================================
<triple id=1809>	波斯尼亚和黑塞哥维那 ||| 政治体制 ||| 直接民主共和制
<question id=1809>	请问波斯尼亚和黑塞哥维那的政治体制是什么样的？
==================================================
<triple id=1810>	ntn 2220轴承 ||| 轴承外径 ||| 180
<question id=1810>	请问ntn 2220轴承的外径是多大？
==================================================
<triple id=1811>	听琴台 ||| 开园时间 ||| 全天
<question id=1811>	请问听琴台什么时候开放？
==================================================
<triple id=1812>	索菲亚衣柜 ||| 主营产品 ||| 衣柜、移门、板式家具
<question id=1812>	请问索菲亚衣柜只要卖的产品有哪些？
==================================================
<triple id=1813>	奥尔德 ||| 所属游戏 ||| 《赛尔号》
<question id=1813>	请问奥尔德属于哪个游戏？
==================================================
<triple id=1814>	耶和华见证人 ||| 性 质 ||| 基督类宗教团体
<question id=1814>	请问耶和华见证人属于什么性质的团体？
==================================================
<triple id=1815>	徽语 ||| 语言代码 ||| iso639-1 zhi
<question id=1815>	请问徽语的语言代码是什么？
==================================================
<triple id=1816>	国务院食品安全委员会 ||| 主任 ||| 张高丽 国务院副总理[1]
<question id=1816>	请问国务院食品安全委员会的主任是谁？
==================================================
<triple id=1817>	千童博物馆 ||| 馆藏数量 ||| 50件藏品
<question id=1817>	请问千童博物馆收藏了多少件精品？
==================================================
<triple id=1818>	马来西亚航空370号班机空难 ||| 死亡 ||| 239（推定）[1]
<question id=1818>	请问马来西亚航空370号班机空难有多少人去世？
==================================================
<triple id=1819>	三星galaxy s ii ||| 屏幕 ||| 4.3寸super amoled plus 480x800
<question id=1819>	请问三星galaxy s ii的屏幕有多大？
==================================================
<triple id=1820>	王浩 ||| 参加工作 ||| 1988年
<question id=1820>	请问王浩 是什么时候参加工作的？
==================================================
<triple id=1821>	普莱乐奶昔伴侣 ||| 成份 ||| 共轭亚油酸粉末(cla)
<question id=1821>	请问普莱乐奶昔伴侣的成分是什么？
==================================================
<triple id=1822>	中国国家足球队 ||| 知名人物 ||| 李惠堂、郝海东、杨晨、邵佳一、孙雯等
<question id=1822>	请问中国国家足球队有哪些出名的人？
==================================================
<triple id=1823>	中山路 ||| 终点 ||| 西至珠江大桥
<question id=1823>	请问中山路的终点在哪里啊？
==================================================
<triple id=1824>	狂风恶浪 ||| 发 音 ||| kuáng fēng è làng
<question id=1824>	请问狂风恶浪的中文发音是什么样的？
==================================================
<triple id=1825>	2015年美洲国家杯 ||| 球场 ||| 8个（位于8个主办城市）
<question id=1825>	请问2015年美洲国家杯的球场有几个？
==================================================
<triple id=1826>	蝙蝠侠 ||| 初登场时间 ||| 1939年5月
<question id=1826>	请问蝙蝠侠最早出现的时间？
==================================================
<triple id=1827>	海尔bcd-231wdcv ||| 额定耗电量 ||| 0.69度/天
<question id=1827>	请问海尔bcd-231wdcv的额定耗电量为多少？
==================================================
<triple id=1828>	m16系列自动步枪 ||| 有效射程 ||| 400米
<question id=1828>	请问m16系列自动步枪的有效射程有多大？
==================================================
<triple id=1829>	全汉银甲战神650 ||| 最大功率 ||| 650w
<question id=1829>	请问全汉银甲战神650的最大功率为多大？
==================================================
<triple id=1830>	龙潭水库 ||| 总库容 ||| 1.34亿立方米
<question id=1830>	请问龙潭水库总共能储多少水？
==================================================
<triple id=1831>	陈燕 ||| 文化程度 ||| 大专文化
<question id=1831>	请问陈燕的文化有多高？
==================================================
<triple id=1832>	计算机应用基础 ||| 丛 书 名 ||| 中等职业教育课程改革规划新教材
<question id=1832>	请问计算机应用基础的丛书名叫什么？
==================================================
<triple id=1833>	庄沟村 ||| 村内企业 ||| 玻璃钢制品厂
<question id=1833>	请问庄沟村村内有哪些企业？
==================================================
<triple id=1834>	伊视通et-p5230xry ||| 产品功能 ||| 网络摄像机
<question id=1834>	请问伊视通et-p5230xry有哪些功能？
==================================================
<triple id=1835>	神话组合 ||| 出道时间 ||| 1998-03-24
<question id=1835>	请问神话组合是什么时候出道的啊？
==================================================
<triple id=1836>	京都之旅 ||| 游戏英文名 ||| geisha look dress up
<question id=1836>	请问京都之旅这个游戏英文名称是什么？
==================================================
<triple id=1837>	商务投影机 ||| 主要用途 ||| 小型会议
<question id=1837>	请问商务投影机主要用途是什么？
==================================================
<triple id=1838>	笙 ||| 五笔 ||| shēng
<question id=1838>	请问笙用五笔怎么打？
==================================================
<triple id=1839>	2012款哈弗h5欧风版绿静2.0t柴油手动两驱舒适 ||| 保修政策 ||| 2年/6万公里
<question id=1839>	请问2012款哈弗h5欧风版绿静2.0t柴油手动两驱舒适的保修政策是什么？
==================================================
<triple id=1840>	高桥沙也加 ||| bwf id ||| 34890
<question id=1840>	请问高桥沙也加的 bwf id为多少？
==================================================
<triple id=1841>	高汤 ||| 主要食材 ||| 骨头，姜，
<question id=1841>	请问高汤的主要食材是什么？
==================================================
<triple id=1842>	西北大学 ||| 本科生 ||| 8,459人（2013年秋季）
<question id=1842>	请问西北大学有多少本科生？
==================================================
<triple id=1843>	女娲星 ||| 反照率 ||| 0.04
<question id=1843>	请问女娲星的反照率有多大？
==================================================
<triple id=1844>	大灰狼和小红帽争夺战 ||| 上线日期 ||| 2011-06-16
<question id=1844>	请问大灰狼和小红帽争夺战是什么时候上线的？
==================================================
<triple id=1845>	哌醋甲酯缓释片 ||| 包装规格 ||| 瓶装100片 片剂:每片5mg 10mg 20mg 注射剂:每支20mg(1ml)
<question id=1845>	请问哌醋甲酯缓释片的包装型号是什么样的？
==================================================
<triple id=1846>	钩端螺旋体病肺出血型 ||| 疫苗预防 ||| 否
<question id=1846>	请问钩端螺旋体病肺出血型用疫苗预防效果好吗？
==================================================
<triple id=1847>	玛格南图片社 ||| 发起人 ||| 卡蒂埃·布勒松
<question id=1847>	请问是谁发起了玛格南图片社啊？
==================================================
<triple id=1848>	沈化龙 ||| 族裔 ||| 汉族
<question id=1848>	请问沈化龙是哪个族的？
==================================================
<triple id=1849>	个人取向 ||| 声音制式 ||| 立体声（类比电视） 杜比数位（数位电视）
<question id=1849>	请问个人取向的声音制式是什么？
==================================================
<triple id=1850>	杰斐逊乡 ||| 人口（2010年） ||| 607
<question id=1850>	请问杰斐逊乡的人口有多少啊？
==================================================
<triple id=1851>	高汤 ||| 分类 ||| 汤
<question id=1851>	请问高汤是属于什么分类？
==================================================
<triple id=1852>	中南大学党委办公室 ||| 主要职能 ||| 负责起草党委工作报告和计划等
<question id=1852>	请问中南大学党委办公室的主要职能是什么？
==================================================
<triple id=1853>	西河 ||| 流经国家 ||| 中华人民共和国
<question id=1853>	请问西河流经了哪些国家？
==================================================
<triple id=1854>	两个人 ||| 唱片公司 ||| cj media
<question id=1854>	请问两个人属于哪个唱片公司？
==================================================
<triple id=1855>	张老庄村 ||| 区位 ||| 黄淮平原黄口镇陇海线南18公里
<question id=1855>	请问张老庄村位于哪里？
==================================================
<triple id=1856>	甲乙酮肟 ||| 闪点 ||| 60℃
<question id=1856>	请问甲乙酮肟的闪点在多少度？
==================================================
<triple id=1857>	醉爱葡萄酒 ||| 出版社 ||| 吉林出版集团有限责任公司
<question id=1857>	请问醉爱葡萄酒的出版社是哪个？
==================================================
<triple id=1858>	台湾 ||| 人均gdp ||| 22002美元（2014年）国际汇率
<question id=1858>	请问台湾的人均gdp为多少？
==================================================
<triple id=1859>	迈拓91024d4 ||| 转速 ||| 7200rpm
<question id=1859>	请问迈拓91024d4的转速为多少？
==================================================
<triple id=1860>	乒乓球 ||| 起源时间 ||| 19世纪末
<question id=1860>	请问乒乓球的起源时间是什么？
==================================================
<triple id=1861>	临时放牧地 ||| 一级学科 ||| 资源科技
<question id=1861>	请问临时放牧地的一级学科是什么？
==================================================
<triple id=1862>	三星i939 ||| 触摸屏 ||| 电容屏，多点触控
<question id=1862>	请问三星i939触摸屏的特点是什么？
==================================================
<triple id=1863>	一乙胺盐酸盐 ||| einecs号 ||| 209-182-8
<question id=1863>	请问一乙胺盐酸盐的 einecs号是什么？
==================================================
<triple id=1864>	网络分析、体系结构与设计第二版 ||| 作/译者 ||| (美)麦凯布出版社
<question id=1864>	请问网络分析、体系结构与设计第二版的作者是谁？
==================================================
<triple id=1865>	美国恐怖故事 ||| 季数 ||| 4季
<question id=1865>	请问美国恐怖故事总共有多少季？
==================================================
<triple id=1866>	中华民国临时政府 ||| 政体 ||| 内阁制
<question id=1866>	请问中华民国临时政府的政体是什么啊？
==================================================
<triple id=1867>	sv-98狙击步枪 ||| 弹药 ||| 7.62*54rmm
<question id=1867>	请问sv-98狙击步枪的弹药规格是什么？
==================================================
<triple id=1868>	国有资产评估管理办法 ||| 发文时间 ||| 一九九一年十一月十六日
<question id=1868>	请问是什么时候发布的国有资产评估管理办法啊？
==================================================
<triple id=1869>	回信器 ||| 又叫 ||| 限位开关
<question id=1869>	请问回信器又被称为什么？
==================================================
<triple id=1870>	使命召唤：现代战争3 ||| 游戏引擎 ||| iw engine 5.0
<question id=1870>	请问使命召唤：现代战争3 的游戏引擎是什么？
==================================================
<triple id=1871>	联合车站 ||| 设站日期 ||| 1908年10月27日
<question id=1871>	请问是在什么时候创设的联合车站啊？
==================================================
<triple id=1872>	诺基亚lumia 1020 ||| 系统内存 ||| 32gb
<question id=1872>	请问诺基亚lumia 1020的系统内存有多大？
==================================================
<triple id=1873>	严父 ||| 名句 ||| 《孝经·圣治》：孝莫大于严父。
<question id=1873>	请问严父是什么书里面的名句？
==================================================
<triple id=1874>	上海市高级人民法院 ||| 联系电话 ||| 021-34169666 63080000（本部）
<question id=1874>	请问上海市高级人民法院的联系电话是多少？
==================================================
<triple id=1875>	响应矩阵法 ||| 释文 ||| 表达了地下水系统内脉冲
<question id=1875>	请问响应矩阵法怎么解释？
==================================================
<triple id=1876>	杭州地铁 ||| 车站总数 ||| 54座（两个暂缓）
<question id=1876>	请问杭州地铁总共有多少个站点？
==================================================
<triple id=1877>	不死药 ||| 下载 ||| 世界村·电子书
<question id=1877>	请问可以在哪里下载不死药啊？
==================================================
<triple id=1878>	公主岭市 ||| 气候条件 ||| 气候条件温带半湿润季风气候
<question id=1878>	请问公主岭市是什么样的气候条件？
==================================================
<triple id=1879>	乙型肝炎 ||| 分类系统及外部资源 ||| 分类系统及外部资源
<question id=1879>	请问乙型肝炎的分类系统及外部资源是什么样的？
==================================================
<triple id=1880>	龙门寺 ||| 所属宗教 ||| 禅宗净土
<question id=1880>	请问龙门寺属于哪个宗教？
==================================================
<triple id=1881>	佳县晋剧团 ||| 过程 ||| 自编自演各种民间小调
<question id=1881>	请问佳县晋剧团起源于什么？
==================================================
<triple id=1882>	东八里庄 ||| 公交 ||| 411路 5:45-21:00
<question id=1882>	请问东八里庄的交通情况怎么样？
==================================================
<triple id=1883>	蚌埠回旋 ||| 发明人 ||| 球员李毅
<question id=1883>	请问是谁发明了蚌埠回旋啊？
==================================================
<triple id=1884>	太古广场 ||| 设施 ||| 店铺、食肆、戏院、停车场
<question id=1884>	请问太古广场有哪些配套设备？
==================================================
<triple id=1885>	图书情报与档案管理 ||| 二级学科 ||| 120501图书馆学
<question id=1885>	请问图书情报与档案管理中的二级学科有哪些？
==================================================
<triple id=1886>	海虎 ||| 出版 ||| 海洋创作有限公司
<question id=1886>	请问海虎是由哪个公司出版的？
==================================================
<triple id=1887>	分子梳 ||| 利用 ||| 流体流动过程中施加的力
<question id=1887>	请问分子梳的工作原理是什么？
==================================================
<triple id=1888>	小鸟的愤怒 ||| 专题 ||| 原创游戏 挑战类
<question id=1888>	请问小鸟的愤怒是什么类型的游戏？
==================================================
<triple id=1889>	肾毒性 ||| 常见发病部位 ||| 肾
<question id=1889>	请问肾毒性的常见发作部位是什么？
==================================================
<triple id=1890>	爱贝克思 ||| 实收资本额 ||| 42亿2,960万日圆（2012年3月31日止）
<question id=1890>	请问爱贝克思的实收资本是多少钱？
==================================================
<triple id=1891>	宝马 x1 ||| 参考价格 ||| 28.2~56.5万
<question id=1891>	请问宝马 x1的价格为多少？
==================================================
<triple id=1892>	贵州广播电视大学 ||| 党委书记 ||| 邓惠宾
<question id=1892>	请问贵州广播电视大学的党委书记是谁？
==================================================
<triple id=1893>	米哈伊尔·季莫费耶维奇·卡拉什尼科夫 ||| 英文 ||| m.t.kalashnikov
<question id=1893>	请问米哈伊尔·季莫费耶维奇·卡拉什尼科夫的英文名称是什么？
==================================================
<triple id=1894>	三诺h-301 ||| 有源无源 ||| 有源
<question id=1894>	请问三诺h-301有源吗？
==================================================
<triple id=1895>	宁化话 ||| 使用 ||| 三明市
<question id=1895>	请问宁化话主要是在哪里使用的？
==================================================
<triple id=1896>	途安 ||| 标准座位数 ||| 5
<question id=1896>	请问途安的标准座位数是几个？
==================================================
<triple id=1897>	天翱s260-g12 ||| 标配cpu数量 ||| 1颗
<question id=1897>	请问天翱s260-g12的标配cpu数量为几个？ 
==================================================
<triple id=1898>	普世价值 ||| 范畴 ||| 哲学、伦理学、政治学、心理学
<question id=1898>	请问普世价值的范围包含了什么？
==================================================
<triple id=1899>	松下 dmc-zs5 ||| 相机类型 ||| 卡片数码相机
<question id=1899>	请问松下 dmc-zs5是什么类型的相机？
==================================================
<triple id=1900>	汤姆逊n2(4gb) ||| 显示屏 ||| 4.3英寸
<question id=1900>	请问汤姆逊n2(4gb)的显示屏有多大？
==================================================
<triple id=1901>	sig mpx冲锋枪 ||| 枪机种类 ||| 导气式、枪机回旋式闭锁
<question id=1901>	请问sig mpx冲锋枪这种机枪是什么类型的？
==================================================
<triple id=1902>	steelseries 西伯利亚v2狂热之橙 ||| 频响范围 ||| 18-28000hz
<question id=1902>	请问steelseries 西伯利亚v2狂热之橙的频响范围有多大？
==================================================
<triple id=1903>	砌块 ||| 补充 ||| 外形多为直角六面体
<question id=1903>	请问砌块的具体描述是什么？
==================================================
<triple id=1904>	德国雷特热能科技有限公司 ||| 企业宗旨 ||| 质量第一，信誉至上
<question id=1904>	请问德国雷特热能科技有限公司的企业宗旨是什么？
==================================================
<triple id=1905>	上条当麻 ||| 能力 ||| 幻想杀手(imagine breaker)
<question id=1905>	请问上条当麻具有什么能力？
==================================================
<triple id=1906>	行知小学 ||| 绿化面积 ||| 占30%
<question id=1906>	请问行知小学的绿化面积有多大？
==================================================
<triple id=1907>	深圳 ||| 市树 ||| 荔枝、红树
<question id=1907>	请问深圳的市树是什么？
==================================================
<triple id=1908>	酷q机器人 ||| 基于 ||| smartqq协议
<question id=1908>	请问酷q机器人基础是什么？
==================================================
<triple id=1909>	盗贼的极意 ||| 卡包 ||| dl5
<question id=1909>	请问盗贼的极意卡包是什么？
==================================================
<triple id=1910>	荷载频遇值 ||| 3 ||| 可变荷载标准值乘荷载频遇值系数
<question id=1910>	请问荷载频遇值中的3是什么意思？
==================================================
<triple id=1911>	大桥村 ||| 农户 ||| 584户
<question id=1911>	请问大桥村总共有多少农户啊？
==================================================
<triple id=1912>	红米 ||| 上市时间 ||| 2013年8月12日
<question id=1912>	请问红米是什么时候上市的啊？
==================================================
<triple id=1913>	器材转账拨款 ||| 阐述 ||| 无偿使用而形成的基本建设拨款
<question id=1913>	请问器材转账拨款是什么意思？
==================================================
<triple id=1914>	地球 ||| 自转周期 ||| 23小时56分零4秒
<question id=1914>	请问地球自转一圈需要多久？
==================================================
<triple id=1915>	九龙巴士11c线 ||| 全程收费 ||| $5.00
<question id=1915>	请问九龙巴士11c线全程一共多少钱？
==================================================
<triple id=1916>	匆匆那年 ||| 拍摄地点 ||| 北京
<question id=1916>	请问匆匆那年在哪里拍摄的？
==================================================
<triple id=1917>	大沙河 ||| 流域 ||| 1373平方公里
<question id=1917>	请问大沙河流域面积有多大？
==================================================
<triple id=1918>	和服 ||| 所属国家 ||| 日本
<question id=1918>	请问和服是哪个国家的啊？
==================================================
<triple id=1919>	博略 ||| 人口（2008） ||| 168
<question id=1919>	请问博略的人口有多少啊？
==================================================
<triple id=1920>	伊顿p9120 1000va ||| ups类型 ||| 在线式
<question id=1920>	请问伊顿p9120 1000va的ups类型是什么？
==================================================
<triple id=1921>	秦始皇吧 ||| 会员 ||| 11592人
<question id=1921>	请问秦始皇吧的会员有多少人？
==================================================
<triple id=1922>	赵增虎 ||| 文化 ||| 大专
<question id=1922>	请问赵增虎的文化程度是什么?
==================================================
<triple id=1923>	音乐武士 ||| 游戏等级 ||| ★★★★★
<question id=1923>	请问音乐武士的游戏等级有多高？
==================================================
<triple id=1924>	聊城市中级人民法院 ||| 院长姓名 ||| 黄伟东
<question id=1924>	请问聊城市中级人民法院的院长名字叫什么？
==================================================
<triple id=1925>	light up my life ||| 填 词 ||| 郑樱纶，
<question id=1925>	请问是谁给light up my life填词的？
==================================================
<triple id=1926>	恋情风波 ||| 作品驻站 ||| 现代文学
<question id=1926>	请问恋情风波的作品驻站在哪里？
==================================================
<triple id=1927>	城关镇 ||| 主要街道 ||| 淮河路
<question id=1927>	请问城关镇的主要街道是？
==================================================
<triple id=1928>	鸣沙山─月牙泉风景名胜区 ||| 闭园时间 ||| 17:00
<question id=1928>	请问鸣沙山─月牙泉风景名胜区什么时候闭园？
==================================================
<triple id=1929>	金星2a号 ||| 周期 ||| 88.71分
<question id=1929>	请问金星2a号的周期是多长时间？
==================================================
<triple id=1930>	林肯县 ||| - 密度 ||| 15人/km²（40人/mi²）
<question id=1930>	请问林肯县的人口密度为多大？
==================================================
<triple id=1931>	热罗姆·博阿滕 ||| 号码 ||| 17号（俱乐部）17号（国家队）
<question id=1931>	请问热罗姆·博阿滕的号码是什么？
==================================================
<triple id=1932>	阿罗的干中学模型 ||| 提出 ||| 道格拉斯常规模型收益生产函数
<question id=1932>	请问阿罗的干中学模型是为什么提出来的？
==================================================
<triple id=1933>	email-worm.win32.warezov.at ||| 危害等级 ||| 中
<question id=1933>	请问email-worm.win32.warezov.at的危害是什么等级的啊？
==================================================
<triple id=1934>	泰安车站 ||| 站体型式 ||| 平面车站
<question id=1934>	请问泰安车站的站体型式是什么样的？
==================================================
<triple id=1935>	九州风神玄龙 ||| 散热器类型 ||| ：笔记本散热器
<question id=1935>	请问九州风神玄龙的散热器是什么类型的啊？
==================================================
<triple id=1936>	风行者m96狙击步枪 ||| 枪管长度 ||| 762mm
<question id=1936>	请问风行者m96狙击步枪的枪管有长？
==================================================
<triple id=1937>	育儿百科 ||| i s b n ||| 9.7878E+12
<question id=1937>	请问育儿百科的i s b n号码为多少？
==================================================
<triple id=1938>	草酸 ||| 外观 ||| 草酸一般含有二分子结晶水，为无色透明结晶。晶体结构有两种形态，即α型（菱形）和β型（单斜晶形）。
<question id=1938>	请问草酸的的外形是什么样的啊？
==================================================
<triple id=1939>	red ||| 专辑时长 ||| 65:10
<question id=1939>	请问red专辑总共有多长时间？
==================================================
<triple id=1940>	国家体育场 ||| 启用 ||| 2008年6月28日
<question id=1940>	请问国家体育场是在什么时候启用的？
==================================================
<triple id=1941>	春心荡漾 ||| 游戏产地 ||| 欧洲
<question id=1941>	请问春心荡漾这个游戏的产地在哪里？
==================================================
<triple id=1942>	斯大林格勒会战 ||| 参战方兵力 ||| 苏联2 500 000人（苏军反攻阶段）
<question id=1942>	请问斯大林格勒会战中参战方兵力有多少人？
==================================================
<triple id=1943>	正平 ||| 政权 ||| 永乐
<question id=1943>	请问正平的政权是什么？
==================================================
<triple id=1944>	白凤凰 ||| 组织 ||| 流沙
<question id=1944>	请问谁组织了白凤凰？
==================================================
<triple id=1945>	恋舞ol ||| 支持平台 ||| android、ios、windows phone
<question id=1945>	请问有哪些平台支持恋舞ol啊？
==================================================
<triple id=1946>	德国联邦国防军 ||| 领导 ||| 国防部长乌尔苏拉·冯德莱恩[1]宣布进入国防状态（英语：state of defence (germany)）后：联邦总理安格拉·默克尔[2]
<question id=1946>	请问德国联邦国防军的领导宣布了什么？
==================================================
<triple id=1947>	阿明托雷·范范尼 ||| 总统 ||| 弗朗切斯科·科西加
<question id=1947>	请问阿明托雷·范范尼的总统是谁？
==================================================
<triple id=1948>	开天窗吸毒 ||| 后果 ||| 造成猝死
<question id=1948>	请问开天窗吸毒能造成什么后果？
==================================================
<triple id=1949>	三星sid-46cp ||| 产品外形 ||| 半球
<question id=1949>	请问三星sid-46cp的外观是什么样的？
==================================================
<triple id=1950>	ro ||| 第一条 ||| 2.1 基本介绍
<question id=1950>	请问ro的第一条是什么？
==================================================
<triple id=1951>	迪斯凯瑞d1电火花检漏仪 ||| 测量范围 ||| a型：0.03-3.5mm
<question id=1951>	请问迪斯凯瑞d1电火花检漏仪的测量范围为？
==================================================
<triple id=1952>	盐城南洋国际机场 ||| 位 置 ||| 江苏省盐城市亭湖区南洋镇
<question id=1952>	请问盐城南洋国际机场的具体位置在哪里？
==================================================
<triple id=1953>	台北联营公车247路线 ||| 讫站 ||| 捷运圆山站
<question id=1953>	请问台北联营公车247路线的站台名称是什么？
==================================================
<triple id=1954>	史蒂文·亚当斯 ||| 毕业学校 ||| 匹兹堡大学 （pittsburgh）
<question id=1954>	请问史蒂文·亚当斯是在哪里毕业的？
==================================================
<triple id=1955>	人学的科学之路 ||| 出 版 社 ||| 河南人民出版社
<question id=1955>	请问人学的科学之路是由哪个出版社出版的？
==================================================
<triple id=1956>	尼尔·杨 ||| 乐器 ||| 钢琴、吉他、班卓琴、口琴等
<question id=1956>	请问尼尔·杨掌握哪些乐器？
==================================================
<triple id=1957>	泰坦尼克号 ||| 动力 ||| 59000马力
<question id=1957>	请问泰坦尼克号的动力有多少？
==================================================
<triple id=1958>	河南农业大学华豫学院 ||| 学校地址 ||| 河南省商丘市北海东路66号
<question id=1958>	请问河南农业大学华豫学院的具体地址在哪里？
==================================================
<triple id=1959>	百度91开发者大赛 ||| 奖牌榜 ||| 综合奖 人气奖 单项奖
<question id=1959>	请问百度91开发者大赛有哪些奖项？
==================================================
<triple id=1960>	杨美萝 ||| 身材 ||| 身材：173cm，48kg
<question id=1960>	请问杨美萝的身材怎么样？
==================================================
<triple id=1961>	北京地铁8号线 ||| 运营单位 ||| 北京市地铁运营有限公司
<question id=1961>	请问哪个单位运营了北京地铁8号线啊？
==================================================
<triple id=1962>	徽雕 ||| 流派 ||| 徽派版画版画流派名
<question id=1962>	请问徽雕是属于哪个流派？
==================================================
<triple id=1963>	战地:英雄 ||| 游戏制作 ||| visceral games
<question id=1963>	请问是谁制作了战地:英雄这个游戏？
==================================================
<triple id=1964>	微星n650 power edition ||| 核心代号 ||| gk107
<question id=1964>	请问微星n650 power edition的核心代号是什么啊？
==================================================
<triple id=1965>	是 ||| 郑码 ||| kaii
<question id=1965>	请问是的郑码代号是什么？
==================================================
<triple id=1966>	the philosophy of carl g.hempel ||| 出版年 ||| oxford university press
<question id=1966>	请问the philosophy of carl g.hempel是在什么时候出版的？
==================================================
<triple id=1967>	支气管平滑肌痉挛 ||| 相关检查 ||| 激发试验
<question id=1967>	请问支气管平滑肌痉挛有哪些检查？
==================================================
<triple id=1968>	北方泰石医疗科技有限公司 ||| 企业理念 ||| 精益求精、锐意创新
<question id=1968>	请问北方泰石医疗科技有限公司的企业理念是什么？
==================================================
<triple id=1969>	天地男儿 ||| 编审 ||| 鲍伟聪，周旭明
<question id=1969>	请问谁是天地男儿的编审啊？
==================================================
<triple id=1970>	耐水耐尘试验箱 ||| 针对 ||| 各种零配件做防尘及耐尘试验
<question id=1970>	请问耐水耐尘试验箱主要的对象是什么呢？
==================================================
<triple id=1971>	北京中裕世纪大酒店 ||| 餐饮设施 ||| 中餐厅 咖啡厅  限时送餐服务
<question id=1971>	请问北京中裕世纪大酒店的餐饮设施有哪些？
==================================================
<triple id=1972>	全国灰霾防治战略联盟 ||| 英文缩写 ||| nsus
<question id=1972>	请问全国灰霾防治战略联盟的英文缩写是什么？
==================================================
<triple id=1973>	森林泰山 ||| 资源类型 ||| 丛林泰山，至野一族，森林王子等
<question id=1973>	请问森林泰山有哪些资源？
==================================================
<triple id=1974>	light up my life ||| 谱 曲 ||| 邓智伟，庄冬昕，
<question id=1974>	请问是谁为light up my life作曲的？
==================================================
<triple id=1975>	桂林市统计局 ||| 机构概况 ||| 市人民政府的综合职能部门
<question id=1975>	请问桂林市统计局 的机构概况是什么？
==================================================
<triple id=1976>	海尔bcd-231wdcv ||| 冷藏室容积 ||| 64l
<question id=1976>	请问海尔bcd-231wdcv 的冷藏室有多大的体积？
==================================================
<triple id=1977>	康涅狄格州 ||| 座右铭 ||| 越受挫折越强，
<question id=1977>	请问康涅狄格州的座右铭是什么？
==================================================
<triple id=1978>	双庙村 ||| 地形 ||| 丘陵
<question id=1978>	请问双庙村的地形是什么样的？
==================================================
<triple id=1979>	兴宁市人民医院 ||| 年门诊量 ||| 27万人次
<question id=1979>	请问兴宁市人民医院的年门诊量有多大？
==================================================
<triple id=1980>	抗震救灾 ||| 精神 ||| 自强不息、顽强拼搏、万众一心
<question id=1980>	请问抗震救灾的精神是什么？
==================================================
<triple id=1981>	蓝色妖姬fa18pro ||| 感光元件 ||| cmos
<question id=1981>	请问蓝色妖姬fa18pro的感光元件是什么？
==================================================
<triple id=1982>	2013第十四届成都国际家具工业展览会 ||| 举办展馆 ||| 成都世纪城新国际会展中心
<question id=1982>	请问2013第十四届成都国际家具工业展览会是在哪个场馆举办的？
==================================================
<triple id=1983>	混凝土输送泵 ||| 应用于 ||| 房建、桥梁及隧道施工
<question id=1983>	请问混凝土输送泵主要应用于哪个方面？
==================================================
<triple id=1984>	林肯县 ||| - 水域 ||| 120 km²（46 mi²），17.95%
<question id=1984>	请问林肯县水域面积有多大？
==================================================
<triple id=1985>	hot ||| 成员 ||| 安七炫、文熙俊、李在元、tony、张佑赫
<question id=1985>	请问hot有哪些成员？
==================================================
<triple id=1986>	绿蔓蛇 ||| 亚 门 ||| 脊椎动物亚门vertebrata
<question id=1986>	请问绿蔓蛇属于哪个亚门？
==================================================
<triple id=1987>	魏国 ||| 主要城市 ||| 安邑、魏县、少梁、毕城
<question id=1987>	请问魏国有哪些主要的城市？
==================================================
<triple id=1988>	魏国 ||| 国家领袖 ||| 魏王
<question id=1988>	请问魏国的国王是谁？
==================================================
<triple id=1989>	蓝秀 ||| 总部地址 ||| 中国广州
<question id=1989>	请问蓝秀的总部地址在哪里？
==================================================
<triple id=1990>	瓦登伯革氏症候群 ||| 常见病因 ||| 是2号染色体的畸变
<question id=1990>	请问瓦登伯革氏症候群的常见病因是什么？
==================================================
<triple id=1991>	可可脂 ||| 拼音名 ||| kě kě zhī
<question id=1991>	请问可可脂的拼音名称是什么？
==================================================
<triple id=1992>	下颌角整形术 ||| 适合人群 ||| 第一种是针对圆方形脸
<question id=1992>	请问下颌角整形术适合哪些人群？
==================================================
<triple id=1993>	广州市制衣行业商会 ||| 机构地点 ||| 广州市
<question id=1993>	请问广州市制衣行业商会设立在哪里啦？
==================================================
<triple id=1994>	九龙巴士b1线 ||| 班次频率 ||| 10分钟一班
<question id=1994>	请问九龙巴士b1线多长时间一班？
==================================================
<triple id=1995>	机甲战线 ||| 开发团队 ||| 戏画 team baldrhead
<question id=1995>	请问是哪个团队开发了机甲战线啊？
==================================================
<triple id=1996>	丁氟螨酯 ||| 熔点 ||| 77.9-81.7℃。
<question id=1996>	请问丁氟螨酯的熔点是多少度？
==================================================
<triple id=1997>	人民币人物 ||| 相关领域 ||| 货币
<question id=1997>	请问人民币人物的相关领域是什么？
==================================================
<triple id=1998>	新常态 ||| 主要特点 ||| 从高速增长转为中高速增长
<question id=1998>	请问新常态的特征是什么？
==================================================
<triple id=1999>	中兴 u288 ||| 主屏分辨率 ||| 320x240像素
<question id=1999>	请问中兴 u288的主屏分辨率是什么样的？
==================================================
<triple id=2000>	bronze ||| 漫画作者 ||| 尾崎南
<question id=2000>	请问是谁创作了bronze啊？
==================================================
<triple id=2001>	后卫寨站 ||| 末班车 ||| 往纺织城23:17
<question id=2001>	请问后卫寨站的最后一班车是什么时候？
==================================================
<triple id=2002>	东京暗鸦 ||| 其他出版社 ||| 台湾角川
<question id=2002>	请问有没有其他出版社出版了东京暗鸦？
==================================================
<triple id=2003>	草根金融论坛 ||| 联络方式 ||| qq群、通过电子邮件
<question id=2003>	请问草根金融论坛的联系方式是什么？
==================================================
<triple id=2004>	足跟骨刺 ||| 是否进入医保 ||| 是
<question id=2004>	请问足跟骨刺是否被纳入了医保体系?
==================================================
<triple id=2005>	西北大学 ||| 研究生 ||| 10,759人（2011年秋季）
<question id=2005>	请问西北大学的研究生有多少人？
==================================================
<triple id=2006>	生地饴糖鸡 ||| 所属类型 ||| 健康菜谱
<question id=2006>	请问生地饴糖鸡属于什么食物？
==================================================
<triple id=2007>	《忘忧草》 ||| 音乐公司 ||| 滚石唱片
<question id=2007>	请问哪个公司出版了《忘忧草》啊？
==================================================
<triple id=2008>	多花秋海棠 ||| 亚组 ||| 单叶亚组 subsect. cathayanae
<question id=2008>	请问多花秋海棠属于什么亚组？
==================================================
<triple id=2009>	广州恒大淘宝足球俱乐部 ||| 总经理 ||| 康冰
<question id=2009>	请问广州恒大淘宝足球俱乐部的总经理是谁啊？
==================================================
<triple id=2010>	spark乐驰 ||| 驱动方式 ||| 前轮驱动
<question id=2010>	请问spark乐驰的驱动方式是什么？
==================================================
<triple id=2011>	绿蔓蛇 ||| 亚 目 ||| 蛇亚目serpentes
<question id=2011>	请问绿蔓蛇是属于什么亚目啊？
==================================================
<triple id=2012>	同期人分析 ||| 例如 ||| 1990年男女分年龄未婚比例水平
<question id=2012>	请举个例子说明同期人分析。
==================================================
<triple id=2013>	海尔es80h-q1 ||| 系列名称 ||| 明睿q1系列
<question id=2013>	请问海尔es80h-q1这一系列的名称是什么？
==================================================
<triple id=2014>	电力企业管理工作标准范本应用手册 ||| 适用对象 ||| 设备
<question id=2014>	请问电力企业管理工作标准范本应用手册适用于哪些对象？
==================================================
<triple id=2015>	长征四号运载火箭 ||| 研制单位 ||| 上海航天技术研究院
<question id=2015>	请问是哪个单位研制了长征四号运载火箭？
==================================================
<triple id=2016>	四小名旦 ||| 特指 ||| 李世芳
<question id=2016>	请问四小名旦特制谁啊？
==================================================
<triple id=2017>	彭佳慧 ||| 专长 ||| 唱歌，弹琴
<question id=2017>	请问彭佳慧擅长干什么？
==================================================
<triple id=2018>	除夕 ||| 外文名称 ||| chinese new year's eve
<question id=2018>	请问除夕用英语怎么说啊？
==================================================
<triple id=2019>	ro ||| 第二条 ||| 2.2 游戏简介
<question id=2019>	请问ro的第二条解释是什么？
==================================================
<triple id=2020>	武汉大学 ||| 国家重点学科 ||| 46[5]
<question id=2020>	请问武汉大学的国家重点学科有多少个啊 ?
==================================================
<triple id=2021>	恶魔的艺术2 ||| 年 代 ||| 2005-12-01
<question id=2021>	请问是什么时候创作的恶魔的艺术2啊？
==================================================
<triple id=2022>	李宇春 ||| 主要事件 ||| 出道至今拥有7张冠军销量专辑，52首冠军单曲，3部电影，21场个人演唱会，创立华语乐坛首个个人演唱会品牌“whyme”。
<question id=2022>	请问李宇春的主要经历都有什么？
==================================================
<triple id=2023>	海珠区教育局 ||| 副局长 ||| 蔡健安
<question id=2023>	请问海珠区教育局的副局长是谁？
==================================================
<triple id=2024>	中国江西新闻网文化频道 ||| 主管 ||| 江西省人民政府新闻办公室
<question id=2024>	请问哪个部门主管中国江西新闻网文化频道啊？
==================================================
<triple id=2025>	西湖区 ||| 乡级行政区数 ||| 11
<question id=2025>	请问西湖区有多少个乡级行政区啊？
==================================================
<triple id=2026>	埃博拉出血热 ||| icd-9 ||| 65.8
<question id=2026>	请问埃博拉出血热icd-9的值为多少？
==================================================
<triple id=2027>	台湾电影史话 ||| 平装 ||| 561页
<question id=2027>	请问台湾电影史话有多少页？
==================================================
<triple id=2028>	黄圃镇 ||| 户籍人口 ||| 8万多人
<question id=2028>	请问黄圃镇总共有多少人？
==================================================
<triple id=2029>	乙型肝炎 ||| icd-10 ||| b16., b18.0-b18.1
<question id=2029>	请问乙型肝炎icd-10的值是什么？
==================================================
<triple id=2030>	每日农经 ||| 时长 ||| 20分钟
<question id=2030>	请问每日农经有多长啊？
==================================================
<triple id=2031>	合丰45 ||| 生育期 ||| 117天
<question id=2031>	请问合丰45的生育期有多长时间？
==================================================
<triple id=2032>	康师傅绿茶 ||| 使命 ||| 满足消费者的需求
<question id=2032>	请问康师傅绿茶的使命是什么啊？
==================================================
<triple id=2033>	西湖区 ||| 车牌代码 ||| 浙a
<question id=2033>	什么是西湖区的车牌代码?
==================================================
<triple id=2034>	中国奥林匹克委员会 ||| ioc编码 ||| roc
<question id=2034>	中国奥林匹克委员会的ioc编码是多少？
==================================================
<triple id=2035>	曲靖东江花园 ||| 售楼地址 ||| 曲靖市麒麟东路与珠江源大道交汇处
<question id=2035>	曲靖东江花园在哪里出售？
==================================================
<triple id=2036>	上海海关学院 ||| 校歌 ||| 关园之歌
<question id=2036>	什么是上海海关学院的校歌？
==================================================
<triple id=2037>	祺祥梦想gt210 1g静音版 ||| 显示芯片型号 ||| geforce g210
<question id=2037>	祺祥梦想gt210 1g静音版的显示芯片型号是什么？
==================================================
<triple id=2038>	韦斯利·斯内德 ||| 兄弟 ||| 杰弗里·斯内德
<question id=2038>	谁是韦斯利·斯内德的兄弟？ 
==================================================
<triple id=2039>	德国空军第33战术联队 ||| 直属 ||| 空军作战司令部
<question id=2039>	德国空军第33战术联队直属哪个部门？
==================================================
<triple id=2040>	空中客车a380 ||| 研制时间 ||| 1994年6月
<question id=2040>	请问空中客车a380是什么时候研制的？
==================================================
<triple id=2041>	中化化肥控股有限公司 ||| 英文简称 ||| sinofert
<question id=2041>	中化化肥控股有限公司的英语简称是什么？
==================================================
<triple id=2042>	led楼道声控灯 ||| 电压 ||| ac 220v
<question id=2042>	请问led楼道声控灯的电压是多少？
==================================================
<triple id=2043>	希山慕丁·侯赛因 ||| 君主 ||| 最高元首苏丹端古·阿卜杜勒·哈利姆
<question id=2043>	谁是希山慕丁·侯赛因的君主？
==================================================
<triple id=2044>	井冈山大学医学院 ||| 校园 ||| 风景优美
<question id=2044>	井冈山大学医学院的环境如何？
==================================================
<triple id=2045>	过海隧道巴士307线 ||| 路线用车 ||| 九巴： 富豪超级奥林比安12米（3asv） 富豪b9tl 12米（avbwu） 亚历山大丹尼士enviro 500 mmc 12米（atenu） 城巴：富豪奥林比安（5xx、6xx）
<question id=2045>	过海隧道巴士307线的有哪些车辆？
==================================================
<triple id=2046>	三联村 ||| 交通状况 ||| 303路 307路 308路
<question id=2046>	三联村附近有哪些公交车？
==================================================
<triple id=2047>	伊普利斯 ||| 装备 ||| 使你造成致命一击的几率提高1%
<question id=2047>	伊普利的装备如何？
==================================================
<triple id=2048>	沪杭城际高速铁路 ||| 途经 ||| 上海、嘉兴、杭州
<question id=2048>	沪杭城际高速铁路经过哪些城市？
==================================================
<triple id=2049>	初一 ||| 节日意义 ||| 新的开始
<question id=2049>	初一有什么意义？
==================================================
<triple id=2050>	银信 ||| cv ||| 杉田智和
<question id=2050>	银信的cv是什么？
==================================================
<triple id=2051>	南京大屠杀死难者国家公祭日 ||| 节日起源 ||| 1937年12月13日日军攻陷南京开始大屠杀
<question id=2051>	谁知道南京大屠杀死难者国家公祭日的来源？
==================================================
<triple id=2052>	郝菲尔 ||| 介质 ||| cd
<question id=2052>	郝菲尔的介质是什么？
==================================================
<triple id=2053>	2013年北印度洋气旋季 ||| 死亡人数 ||| 296
<question id=2053>	2013年北印度洋气旋季死了多少人？
==================================================
<triple id=2054>	飓风艾琳 ||| 形成 ||| 2005年8月4日
<question id=2054>	你知道飓风艾琳是什么时候形成的吗？
==================================================
<triple id=2055>	美女厨房 ||| 演出 ||| 第1辑： 谢珊珊、黄卓慧、谢兆韵、孙慧雪、 陈文静 第2辑： 刘 俐、陈蕊蕊、王淑玲、丁乐锶、 梁梓悠、王寶寶、关婉珊、陈家颖
<question id=2055>	美女厨房有哪些人演出？
==================================================
<triple id=2056>	spark乐驰 ||| 引擎类型 ||| 前置前驱
<question id=2056>	spark乐驰属于什么类型？
==================================================
<triple id=2057>	祥龙雅苑 ||| 销售状态 ||| 在售
<question id=2057>	祥龙雅苑的销售状态如何？
==================================================
<triple id=2058>	微软桌面优化包mdop ||| 工具 ||| 用户体验虚拟化ue-v
<question id=2058>	微软桌面优化包mdop使用了什么工具？
==================================================
<triple id=2059>	郭贵妃 ||| 子 ||| 李普
<question id=2059>	大家了解谁是郭贵妃的儿子吗？
==================================================
<triple id=2060>	夏普007sh ||| 屏幕色彩 ||| 65000
<question id=2060>	夏普007sh的屏幕是什么颜色的？
==================================================
<triple id=2061>	三好市 ||| 相关数据 ||| 721.61km²
<question id=2061>	三好市有多大？
==================================================
<triple id=2062>	马丁·泰勒 ||| 专业特点 ||| 后卫
<question id=2062>	马丁·泰勒有什么专业特点？
==================================================
<triple id=2063>	万能打印机 ||| 打印方式 ||| 喷墨式打印
<question id=2063>	万能打印机的打印方式是什么？
==================================================
<triple id=2064>	九阳jyf-40fe06a ||| 内胆材质 ||| 陶晶内胆
<question id=2064>	九阳jyf-40fe06a的内胆是什么材质？
==================================================
<triple id=2065>	海南企业外交函授学院 ||| 学校类型 ||| 综合大学
<question id=2065>	海南企业外交函授学院属于什么类型？
==================================================
<triple id=2066>	音狐c7（2gb） ||| 续航时间 ||| 音频外放5小时
<question id=2066>	音狐c7（2gb）的续航时间是多少？
==================================================
<triple id=2067>	秋月级护卫舰 ||| 概观 ||| 护卫舰（等同于他国海军的驱逐舰）
<question id=2067>	秋月级护卫舰的概观如何？
==================================================
<triple id=2068>	egui.exe ||| 系统进程 ||| 否
<question id=2068>	egui.exe有系统进程吗？
==================================================
<triple id=2069>	仙湖植物园 ||| 票价 ||| 20（全票）10(半票）
<question id=2069>	仙湖植物园的门票多少钱？
==================================================
<triple id=2070>	笋瓜炭疽病 ||| 病原分类地位 ||| 葫芦科刺盘孢
<question id=2070>	笋瓜炭疽病的分类地位是什么？
==================================================
<triple id=2071>	上田女子短期大学 ||| 大学设置 ||| 1967年
<question id=2071>	上田女子短期大学是什么时候设置的？
==================================================
<triple id=2072>	杭州文澜中学 ||| 校风 ||| 和谐 求实 创新
<question id=2072>	杭州文澜中学的校风是什么？
==================================================
<triple id=2073>	九龙巴士11k线 ||| 途经地点 ||| 来往竹园邨和红磡铁路站
<question id=2073>	九龙巴士11k线经过了哪些
==================================================
<triple id=2074>	《i》 ||| 专辑歌手 ||| 莫文蔚
<question id=2074>	《i》的歌手是谁？
==================================================
<triple id=2075>	台北联营公车247路线 ||| 班距 ||| 尖峰：12～15分 离峰：15～20 例假日：20～30
<question id=2075>	请问台北联营公车247路线的班距是多少？
==================================================
<triple id=2076>	天社三 ||| 星官 ||| 鬼宿 天社
<question id=2076>	你知道天社三的星官是什么吗？
==================================================
<triple id=2077>	刺猬炮 ||| 用户 ||| 英国皇家海军/美国海军
<question id=2077>	刺猬炮是谁在使用？
==================================================
<triple id=2078>	台北市 ||| 地方方言 ||| 闽南语、客家话
<question id=2078>	台北市的方言是什么？
==================================================
<triple id=2079>	聊城市中级人民法院 ||| 全院人数 ||| 172人
<question id=2079>	大家知道聊城市中级人民法院有多少人吗？
==================================================
<triple id=2080>	真 · 巨武器破坏者护肩 ||| 装备品质 ||| 59
<question id=2080>	真 · 巨武器破坏者护肩的品质如何？
==================================================
<triple id=2081>	荷兰签证 ||| 申请单位 ||| 上海、广州、重庆总领馆
<question id=2081>	荷兰签证可以在哪里申请？
==================================================
<triple id=2082>	圣塞西莉亚女子短期大学 ||| 学部 ||| 保育学科
<question id=2082>	圣塞西莉亚女子短期大学的学部是什么？
==================================================
<triple id=2083>	理论博物馆学 ||| 主要 ||| 博物馆的基本性质
<question id=2083>	理论博物馆学的主要内容是什么？
==================================================
<triple id=2084>	暗恋桃花源 ||| 演员 ||| 黄磊、何炅、朱媛媛、谢娜、孙莉
<question id=2084>	你知道谁出演了暗恋桃花源吗？
==================================================
<triple id=2085>	教育部关于做好2010年招收攻读硕士学位研究生工作的通知 ||| 发布文号 ||| 教学〔2009〕12号
<question id=2085>	教育部关于做好2010年招收攻读硕士学位研究生工作的通知的发布文号是什么？
==================================================
<triple id=2086>	铳翼 ||| 游戏容量 ||| 200m硬盘空间
<question id=2086>	你知道铳翼有多大吗？
==================================================
<triple id=2087>	安奈特at-8000s/24 ||| 背板带宽 ||| 12.8gbps
<question id=2087>	安奈特at-8000s/24的背板带宽是什么？
==================================================
<triple id=2088>	学科网 ||| 下设 ||| 中学学科网、大学学科网等
<question id=2088>	学科网下设了哪些网？
==================================================
<triple id=2089>	徳和长桥国际购物中心 ||| 停车位 ||| 1000个左右
<question id=2089>	徳和长桥国际购物中心有几个停车位？ 
==================================================
<triple id=2090>	尤金妮·布沙尔 ||| 最高排名 ||| 32（2013年10月14日）
<question id=2090>	尤金妮·布沙尔的最高排名是多少？
==================================================
<triple id=2091>	日坛史略 ||| isbn ||| 7560166822
<question id=2091>	日坛史略的isbn是什么？
==================================================
<triple id=2092>	spark乐驰 ||| 最大扭矩 ||| 108n·m/rpm
<question id=2092>	spark乐驰的最大扭矩是多少？
==================================================
<triple id=2093>	弗兰基spas-12霰弹枪 ||| 瞄准具型式 ||| 机械瞄具：圆形金属开放式多功能照门及刀片式准星 瞄准基线（22英吋枪管型）：450毫米（17.72英吋） 可用任何方式（包括瞄准镜架连接座上的战术导轨在内）加装的各式光学瞄准镜、红点镜／反射式瞄准镜、全息瞄准镜、夜视镜或热成像仪（可拆卸）
<question id=2093>	弗兰基spas-12霰弹枪属于什么样的瞄准具？
==================================================
<triple id=2094>	岭南佳园连锁酒店北京西单店 ||| 服务项目 ||| 票务服务 叫醒服务
<question id=2094>	岭南佳园连锁酒店北京西单店有哪些服务？
==================================================
<triple id=2095>	宋鱼水：新型法官 ||| 正文语种 ||| 简体中文
<question id=2095>	宋鱼水：新型法官使用的什么语言？
==================================================
<triple id=2096>	处女爱上姊姊 ||| 常用译名 ||| 少女爱上姊姊 爱上姊姊的少女们 爱上少女的姐姐 少女爱上姐姐 爱上姊姊(♂)的少女
<question id=2096>	你知道处女爱上姊姊常用什么译名吗？
==================================================
<triple id=2097>	厄瑞玻斯 ||| 神话体系 ||| 古希腊神话
<question id=2097>	厄瑞玻斯是哪国的神话？
==================================================
<triple id=2098>	天主教总堂区学校 ||| 办学团体 ||| 天主教香港教区
<question id=2098>	谁是天主教总堂区学校的办学团体？
==================================================
<triple id=2099>	海妖星 ||| 光谱类型 ||| s-型小行星
<question id=2099>	海妖星属于什么类型的光谱？
==================================================
<triple id=2100>	娜美 ||| 其他名称 ||| 奈美
<question id=2100>	娜美的别名是什么？
==================================================
<triple id=2101>	yy语音 ||| 研发公司 ||| 欢聚时代
<question id=2101>	yy语音是哪个公司研发的？
==================================================
<triple id=2102>	国务院关于废止和修改部分行政法规的决定 ||| 发文字号 ||| 国令第628号[1]
<question id=2102>	国务院关于废止和修改部分行政法规的决定的发文字号是什么？
==================================================
<triple id=2103>	朱安达 ||| 总理 ||| 朱安达·卡塔维查亚（本人）
<question id=2103>	谁是朱安达总理？
==================================================
<triple id=2104>	混沌支配者 ||| 装备分类 ||| 武器 → 臂铠
<question id=2104>	混沌支配者是属于什么类型的装备？
==================================================
<triple id=2105>	iptime ip-g200u ||| 总线接口 ||| csma/ca with ack
<question id=2105>	iptime ip-g200u的总线接口是什么？
==================================================
<triple id=2106>	谦卑 ||| 引证解释 ||| 宋·李觏 《回廖解元所业》
<question id=2106>	谦卑有哪些引证解释？
==================================================
<triple id=2107>	安徽博文文化传媒有限公司 ||| 拥有 ||| 专业技术
<question id=2107>	安徽博文文化传媒有限公司拥有什么？
==================================================
<triple id=2108>	三诺h-301 ||| 调节方式 ||| 旋钮
<question id=2108>	你知道三诺h-301如何调节吗？
==================================================
<triple id=2109>	沪昆高速铁路 ||| 通车时间 ||| 2016年初全线通车
<question id=2109>	沪昆高速铁路是什么时候通车？
==================================================
<triple id=2110>	后卫寨站 ||| 首班车 ||| 往纺织城6:10
<question id=2110>	后卫寨站的首班车是几点？
==================================================
<triple id=2111>	沈万三 ||| 本名 ||| 沈富
<question id=2111>	沈万三的本名是什么？
==================================================
<triple id=2112>	明基k816 ||| 最大幅面 ||| 214×294mm
<question id=2112>	明基k816的最大幅面积是多少？
==================================================
<triple id=2113>	竹石图 ||| 纵 ||| 87.1厘米
<question id=2113>	竹石图的长是多少？
==================================================
<triple id=2114>	宝安区 ||| 政府驻地 ||| 深圳市宝安区创业一路
<question id=2114>	宝安区政府在哪里？
==================================================
<triple id=2115>	命令与征服：红色警戒3 ||| 销售 ||| 美国艺电
<question id=2115>	谁是命令与征服：红色警戒3的销售？
==================================================
<triple id=2116>	远大前程 ||| 幅面 ||| 35毫米遮幅宽银幕系统
<question id=2116>	你知道远大前程的幅面是多少吗？
==================================================
<triple id=2117>	福州绚彩服饰有限公司 ||| 厂房面积 ||| 4800平米
<question id=2117>	福州绚彩服饰有限公司有多少面积？
==================================================
<triple id=2118>	皇家方舟号航空母舰 ||| 满载排水量 ||| 53435吨
<question id=2118>	请问皇家方舟号航空母舰的满载排水量是多少？
==================================================
<triple id=2119>	宝船 ||| 排水量 ||| 约1300吨
<question id=2119>	宝船的排水量是多少？
==================================================
<triple id=2120>	spark乐驰 ||| 标准座位数 ||| 5个
<question id=2120>	spark乐驰的标准是多少个座位？
==================================================
<triple id=2121>	瑞蚨祥 ||| 开业 ||| 1862年（清同治元年）
<question id=2121>	请问瑞蚨祥是什么时候开业的？
==================================================
<triple id=2122>	埔寨火龙 ||| 遗产编号 ||| ⅲ-4
<question id=2122>	埔寨火龙的遗产编号是多少？
==================================================
<triple id=2123>	中柏水滴 22i530g-510tdww ||| 台式机类型 ||| 家用
<question id=2123>	请问中柏水滴 22i530g-510tdww属于什么类型？
==================================================
<triple id=2124>	凤鸟衔环铜熏炉 ||| 出土时间 ||| 1997
<question id=2124>	凤鸟衔环铜熏炉是什么时候出土的？
==================================================
<triple id=2125>	寸氏宗祠 ||| 作 用 ||| 清明祭典，宗族和传统文化
<question id=2125>	大家知道寸氏宗祠有哪些作用吗？
==================================================
<triple id=2126>	mrc6224轴承 ||| 新型号 ||| 224轴承
<question id=2126>	什么是mrc6224轴承的新型号？
==================================================
<triple id=2127>	《神探狄仁杰》 ||| 每集长度 ||| 45分钟
<question id=2127>	《神探狄仁杰》每集有多长时间？
==================================================
<triple id=2128>	东北师范大学大学生创业中心 ||| 关系 ||| 共青团长春市重点创业基地
<question id=2128>	东北师范大学大学生创业中心有哪些关系？
==================================================
<triple id=2129>	苻健 ||| 庙号 ||| 世宗→高祖
<question id=2129>	苻健的庙号是多少？
==================================================
<triple id=2130>	真纳 ||| 党派 ||| 印度国民大会党（1906-1920）
<question id=2130>	真纳是哪个党派的？
==================================================
<triple id=2131>	江苏省事业单位登记管理办法 ||| 实行时间 ||| 自2007年8月1日起施行
<question id=2131>	大家了解江苏省事业单位登记管理办法是什么时候实行的吗？
==================================================
<triple id=2132>	威斯敏斯特教堂 ||| 正式名称 ||| 圣伯多禄联合教堂
<question id=2132>	什么是威斯敏斯特教堂的正式名称？ 
==================================================
<triple id=2133>	东方红3型柴油机车 ||| 生产年份 ||| 1976年—1988年
<question id=2133>	东方红3型柴油机车是什么时候生产的？
==================================================
<triple id=2134>	林肯县 ||| 面积  - 全部 ||| 666 km²（257 mi²）
<question id=2134>	林肯县的总面积是多少？
==================================================
<triple id=2135>	单纯疱疹病毒 ||| 传播途径 ||| 接触
<question id=2135>	单纯疱疹病毒是如何传播的？
==================================================
<triple id=2136>	贝内利达·芬奇霰弹枪 ||| 研发日期 ||| 2009
<question id=2136>	贝内利达·芬奇霰弹枪是什么时候研发的？
==================================================
<triple id=2137>	初一 ||| 节日活动 ||| 聚财
<question id=2137>	初一有哪些活动？
==================================================
<triple id=2138>	日照市城镇基本医疗保险门诊统筹办法 ||| 施行 ||| 2012年1月1日
<question id=2138>	请问日照市城镇基本医疗保险门诊统筹办法是什么时候施行的？
==================================================
<triple id=2139>	木星-c探空火箭 ||| 引擎 ||| 1 个a-7
<question id=2139>	木星-c探空火箭的引擎是什么？
==================================================
<triple id=2140>	windows phone 8 ||| 编程语言 ||| c/c++，c#，vb.net
<question id=2140>	windows phone 8 的编程语言是什么？
==================================================
<triple id=2141>	罗志祥 ||| 影视作品 ||| 《篮球火》、《海派甜心》、《深圳合租记》《西游降魔篇》《少年梁祝》
<question id=2141>	罗志祥演过哪些电视剧？
==================================================
<triple id=2142>	卡格尔b030-6 ||| 产品颜色 ||| 银、黑、蓝、红
<question id=2142>	卡格尔b030-6 有哪些颜色？
==================================================
<triple id=2143>	干爹门 ||| 关键词 ||| 炫富、拼爹
<question id=2143>	与干爹门相关的词语有哪些？
==================================================
<triple id=2144>	国民革命军 ||| 存在时期 ||| 1925年－1948年
<question id=2144>	国民革命军是什么时候存在的？
==================================================
<triple id=2145>	我爱罗 ||| 喜欢的食物 ||| 粉肝、烤牛舌
<question id=2145>	你知道我爱罗喜欢吃什么吗？
==================================================
<triple id=2146>	异世罗马全面战争 ||| 作品大类 ||| 游戏
<question id=2146>	异世罗马全面战争属于什么类型？
==================================================
<triple id=2147>	卡通小女孩 ||| 游戏 ||| 装扮小游戏
<question id=2147>	卡通小女孩是属于什么类型的游戏？
==================================================
<triple id=2148>	湿疹 ||| 预防措施 ||| 治疗可用利珍霜护理 注意饮食调理，均衡营养 多注意个人卫生，做好过敏性皮炎的防治
<question id=2148>	如何预防湿疹？
==================================================
<triple id=2149>	比亚迪股份有限公司 ||| 股票代码 ||| 1211.hk   002594.sz
<question id=2149>	你知道比亚迪股份有限公司的股票代码是多少吗？
==================================================
<triple id=2150>	高飞 ||| 职 称 ||| 副教授
<question id=2150>	高飞担任什么职位？
==================================================
<triple id=2151>	柳 ||| 笔画 ||| 9:00 AM
<question id=2151>	谁知道柳有多少画吗？
==================================================
<triple id=2152>	林肯县 ||| - 陆地 ||| 547 km²（211 mi²）
<question id=2152>	林肯县的陆地面积是多少？
==================================================
<triple id=2153>	很纯很暧昧 ||| 相关作品 ||| 重生追美记、校花的贴身高手
<question id=2153>	很纯很暧昧还有哪些相关的作品？
==================================================
<triple id=2154>	巨人云霄飞车 ||| 最大速度 ||| 72英里每小时(115公里每小时)
<question id=2154>	巨人云霄飞车最大每小时能行驶多少？
==================================================
<triple id=2155>	都昌县安全生产监督管理局 ||| 机构设置 ||| 综合股、安全管理监察股
<question id=2155>	都昌县安全生产监督管理局设置了哪些机构？
==================================================
<triple id=2156>	v3菱悦 ||| 车身重量 ||| 1105kg cvt 1130kg
<question id=2156>	v3菱悦有多重？
==================================================
<triple id=2157>	巴斯克维尔的猎犬 ||| 分 级 ||| australia:m / uk:15
<question id=2157>	巴斯克维尔的猎犬分为什么级别？
==================================================
<triple id=2158>	97-59-6 ||| 分 子 式 ||| c4h6n4o3
<question id=2158>	97-59-6的分子式是什么？
==================================================
<triple id=2159>	ro ||| 第三条 ||| 2.3 故事背景
<question id=2159>	ro 的第三条是什么？
==================================================
<triple id=2160>	冒险编年史：寻找失落的宝藏 ||| 资源格式 ||| 光盘镜像
<question id=2160>	冒险编年史：寻找失落的宝藏的资源是什么格式？
==================================================
<triple id=2161>	魔王奶爸 ||| 小说字数 ||| 500万字以上
<question id=2161>	魔王奶爸有多少个字？
==================================================
<triple id=2162>	强博王 ||| 组成部分 ||| 变身超兽布罗肯
<question id=2162>	你知道强博王由什么组成吗？
==================================================
<triple id=2163>	op ||| 出现 ||| 竞技类游戏
<question id=2163>	op是在哪里出现的？
==================================================
<triple id=2164>	元宵 ||| 主要原料 ||| 糯米粉
<question id=2164>	元宵主要有什么原料？
==================================================
<triple id=2165>	89式装甲战斗车 ||| 输出功率 ||| 600hp
<question id=2165>	请说出89式装甲战斗车的输出功率是多少？
==================================================
<triple id=2166>	青山村 ||| 区域面积 ||| 1.12平方公里
<question id=2166>	青山村有多少面积？
==================================================
<triple id=2167>	nsv重机枪 ||| 衍生型 ||| kord重机枪
<question id=2167>	nsv重机枪的衍生型是什么？
==================================================
<triple id=2168>	spark乐驰 ||| 最高时速 ||| 160.0km/h
<question id=2168>	spark乐驰的最大时速是多少？
==================================================
<triple id=2169>	奥运避孕套 ||| 起源于 ||| 1992年巴塞罗那奥运会
<question id=2169>	奥运避孕套起源于什么？
==================================================
<triple id=2170>	锡马龙河 ||| 流量 ||| 加斯里距离河口105公里
<question id=2170>	请问锡马龙河的流量有多少？
==================================================
<triple id=2171>	spark乐驰 ||| 车身重量 ||| 880千克
<question id=2171>	spark乐驰有多重？
==================================================
<triple id=2172>	郑大二附院整形美容科 ||| 医院别名 ||| 郑州大第二附属医院整形美容科
<question id=2172>	郑大二附院整形美容科又叫做什么？
==================================================
<triple id=2173>	克莱斯勒大厦 ||| 建筑结构 ||| 钢筋混凝土结构
<question id=2173>	克莱斯勒大厦的结构是什么？
==================================================
<triple id=2174>	长春博览会 ||| 展会场馆 ||| 长春国际会展中心a-b-c-d-e馆
<question id=2174>	长春博览会的场馆在哪？
==================================================
<triple id=2175>	裘锦秋中学 ||| 校园面积 ||| 6,157平方米
<question id=2175>	裘锦秋中学的面积有多少？
==================================================
<triple id=2176>	元东祥商贸有限公司 ||| 主要业务 ||| 国际品牌代理
<question id=2176>	请问元东祥商贸有限公司主要有什么业务？
==================================================
<triple id=2177>	长城t8800 t725aluwp ||| cpu主频 ||| 2ghz
<question id=2177>	长城t8800 t725aluwp的cpu主频是多少？
==================================================
<triple id=2178>	梅赛伯m-kb200键盘 ||| 键盘接口 ||| usb
<question id=2178>	什么是梅赛伯m-kb200键盘的接口？
==================================================
<triple id=2179>	54式122毫米榴弹炮 ||| 最大射程 ||| 11800米
<question id=2179>	大家了解54式122毫米榴弹炮的最大射程是多少吗？
==================================================
<triple id=2180>	蓝宝石pure white 785gm-va ||| 主板板型 ||| micro atx板型
<question id=2180>	蓝宝石pure white 785gm-va属于什么版型？
==================================================
<triple id=2181>	松原市商务局 ||| 人员编制 ||| 14名
<question id=2181>	松原市商务局有多少名人员编制？
==================================================
<triple id=2182>	华为荣耀6 ||| 屏幕材质 ||| tft  ltps
<question id=2182>	你知道华为荣耀6的屏幕是什么材质吗？
==================================================
<triple id=2183>	富川瑶族自治县残疾人联合会 ||| 办公地址 ||| 县委大门口南侧
<question id=2183>	富川瑶族自治县残疾人联合会在哪里？
==================================================
<triple id=2184>	斐迪南一世 ||| 过世 ||| 1927年7月20日（61岁） 锡纳亚, 罗马尼亚王国
<question id=2184>	斐迪南一世是什么时候去世的？
==================================================
<triple id=2185>	托马斯·赫尔维格 ||| 职业生涯* ||| 上阵†
<question id=2185>	托马斯·赫尔维格的职业生涯是什么？
==================================================
<triple id=2186>	公共电视文化事业基金会 ||| 开播日期 ||| 1998年7月1日
<question id=2186>	公共电视文化事业基金会是什么时候开播的？
==================================================
<triple id=2187>	复方氨酚烷胺片 ||| 特殊药品 ||| 精神药品
<question id=2187>	复方氨酚烷胺片是什么特殊药品？
==================================================
<triple id=2188>	《i》 ||| 专辑语言 ||| 国语
<question id=2188>	请问《i》的语言是什么？
==================================================
<triple id=2189>	明基k816 ||| 扫描元件 ||| cis
<question id=2189>	明基k816的扫描元件是什么？
==================================================
<triple id=2190>	杨丞琳 ||| 电视剧 ||| 阳光果冻 极速传说 流星花园 恶魔在身边 换换爱 不良笑花 爱就宅一起 海派甜心 阳光天使 醉后决定爱上你 一见不钟情
<question id=2190>	你知道杨丞琳演过哪些电视剧吗？
==================================================
<triple id=2191>	香港 ||| 地理 ||| 土地面积：1,104.43  km² 426 sq mi（全中国排名第33位） 管辖总面积：2,755.03 km² 1076 sq mi（全世界第183位） 海岸线：约1,180 km（全世界第92位） 水域率：  不包括海面：4.58% （50km²；19 sq mi）[2]包括海面：59.91% （1650.60km²；637 sq mi）[1]
<question id=2191>	和香港有关的地理知识有哪些？
==================================================
<triple id=2192>	中国足球乙级联赛 ||| 成立年份 ||| 2004年（改制后）
<question id=2192>	中国足球乙级联赛是什么时候成立的？
==================================================
<triple id=2193>	高尔夫7 ||| 油箱容积 ||| 50升
<question id=2193>	高尔夫7的油箱有多少容积？
==================================================
<triple id=2194>	杨舒 ||| 喜欢的颜色 ||| 桃红色，可爱的颜色也都喜欢
<question id=2194>	杨舒喜欢什么颜色？
==================================================
<triple id=2195>	圣伯多禄圣保禄堂 ||| 国家或地区 ||| 香港
<question id=2195>	圣伯多禄圣保禄堂属于哪个国家或地区？
==================================================
<triple id=2196>	遥远时空 ||| 使用平台 ||| ps、gba
<question id=2196>	遥远时空可以在什么平台使用？
==================================================
<triple id=2197>	黄川田将也 ||| 本 名 ||| 黄川田雅哉
<question id=2197>	黄川田将也的本名是什么？
==================================================
<triple id=2198>	推灯 ||| 遗产类别 ||| 民间舞蹈
<question id=2198>	推灯是什么类别的遗产？
==================================================
<triple id=2199>	豆瓣菜烩肉片 ||| 制作时间 ||| 20分钟
<question id=2199>	制作豆瓣菜烩肉片要多久？
==================================================
<triple id=2200>	爬山赛车 ||| 大小 ||| 7.30m
<question id=2200>	爬山赛车有多大？
==================================================
<triple id=2201>	阿尔谢尼·格里高利耶维奇·戈洛夫科 ||| 生于 ||| 1906年
<question id=2201>	阿尔谢尼·格里高利耶维奇·戈洛夫科是什么时候出生的？
==================================================
<triple id=2202>	港铁都城嘉慕电动列车 ||| 传动方式 ||| 直-直
<question id=2202>	港铁都城嘉慕电动列车有哪些传动方式？
==================================================
<triple id=2203>	环磷酸腺苷 ||| mesh ||| cyclic+amp
<question id=2203>	环磷酸腺苷的mesh是什么？
==================================================
<triple id=2204>	清炒圆白菜 ||| 营养价值 ||| 防衰老、抗氧化
<question id=2204>	清炒圆白菜的营养价值如何？
==================================================
<triple id=2205>	上原由衣 ||| 初登场 ||| 漫画vol.59 file.5，tv 516
<question id=2205>	上原由衣是什么时候第一次登场？
==================================================
<triple id=2206>	大嘴巴 ||| 音乐专辑 ||| 《大嘴巴同名专辑》《王元口力口》《万凸3》《首部曲》《流感》
<question id=2206>	大嘴巴出了哪些专辑？
==================================================
<triple id=2207>	东川路长庚门前街 ||| 地铁 ||| 地铁东山口站d口
<question id=2207>	东川路长庚门前街附近是什么地铁？
==================================================
<triple id=2208>	赵寺村 ||| 居民 ||| 398户
<question id=2208>	赵寺村有多少户居民？
==================================================
<triple id=2209>	软化水设备 ||| 环境温度 ||| 2-50℃
<question id=2209>	软化水设备的环境温度是多少？
==================================================
<triple id=2210>	丹江口水电站 ||| 装机容量 ||| 90万千瓦
<question id=2210>	丹江口水电站的装机容量是多少？
==================================================
<triple id=2211>	广西壮族自治区 ||| 火车站 ||| 南宁站、柳州站、桂林站等
<question id=2211>	广西壮族自治区有哪些火车站？
==================================================
<triple id=2212>	北大青鸟jb-fw1/100(s100t) ||| 网络吞吐量 ||| 100mbps
<question id=2212>	北大青鸟jb-fw1/100(s100t)的网络吞吐量是多少？
==================================================
<triple id=2213>	巫婆的小屋 ||| 游戏站点 ||| 4399小游戏
<question id=2213>	巫婆的小屋是哪个网站的游戏？
==================================================
<triple id=2214>	一骑当千 ||| 版权信息 ||| ©2003 yuji shiozaki, wani books/ikki tousen partners
<question id=2214>	一骑当千的版权是多少？
==================================================
<triple id=2215>	湖南辉程 ||| 坐落 ||| 在中国历史文化古城长沙
<question id=2215>	湖南辉程的地址在哪里？
==================================================
<triple id=2216>	反坦克堑壕 ||| 用处 ||| 战争
<question id=2216>	反坦克堑壕用在什么地方？
==================================================
<triple id=2217>	太乙真人 ||| 教派 ||| 阐教（昆仑玉虚宫）
<question id=2217>	你知道太乙真人的教派吗？
==================================================
<triple id=2218>	russian roulette ||| 收录单曲 ||| 狠毒地 发行日期：2012年1月10日 russian roulette 发行日期：2012年2月8日
<question id=2218>	russian roulette收录在什么单曲里面？ 
==================================================
<triple id=2219>	东京暗鸦 ||| 插画 ||| 澄兵
<question id=2219>	谁是东京暗鸦的插画？
==================================================
<triple id=2220>	东信s58 ||| 手机外形 ||| 直板
<question id=2220>	东信s58是什么外形的？
==================================================
<triple id=2221>	南海影视城 ||| 门票 ||| 90元，学生证55
<question id=2221>	南海影视城的门票是多少？
==================================================
<triple id=2222>	yca ||| 主要经营 ||| 三维涤纶中空棉
<question id=2222>	yca主营什么？
==================================================
<triple id=2223>	关于加强产前诊断（筛查）工作规范管理的通知 ||| 发布年份 ||| 卫生部等
<question id=2223>	关于加强产前诊断（筛查）工作规范管理的通知是什么时候发布的？
==================================================
<triple id=2224>	紫轩斋貔貅 ||| 付款方式 ||| 一、请到付款；
<question id=2224>	紫轩斋貔貅可以怎样付款？
==================================================
<triple id=2225>	清爽版水煮牛肉 ||| 步骤 ||| 将牛里脊逆着纹理切成薄片
<question id=2225>	请问清爽版水煮牛肉怎么做？
==================================================
<triple id=2226>	三角函数万能公式 ||| 公式 ||| (sinα)^2+(cosα)^2=1
<question id=2226>	三角函数的万能公式是什么？
==================================================
<triple id=2227>	西安培华学院 ||| 学校占地 ||| 1760余亩
<question id=2227>	西安培华学院有多少面积？
==================================================
<triple id=2228>	卓越号航空母舰 ||| 下水 ||| 1978年12月14日
<question id=2228>	请问卓越号航空母舰是什么时候下水？
==================================================
<triple id=2229>	近现代禅净合流研究 ||| 所属丛书 ||| 儒释道本书论文丛书
<question id=2229>	近现代禅净合流研究属于什么丛书？
==================================================
<triple id=2230>	中央人民政府对外贸易部 ||| 上级机构 ||| 中央人民政府政务院
<question id=2230>	中央人民政府对外贸易部的上级机构是什么？
==================================================
<triple id=2231>	宋慧乔 ||| 特长 ||| 游泳、钢琴演奏、溜冰
<question id=2231>	有谁知道宋慧乔有哪些特长吗？
==================================================
<triple id=2232>	旧寨村 ||| 林地 ||| 7500亩
<question id=2232>	旧寨村有多少亩林地？
==================================================
<triple id=2233>	ak-47突击步枪 ||| 枪口初速 ||| 710米/每秒
<question id=2233>	ak-47突击步枪的枪口初速度是多少？
==================================================
<triple id=2234>	美国首席大法官 ||| 设立 ||| 美国宪法 1789年3月4日
<question id=2234>	美国首席大法官是什么时候设立的？
==================================================
<triple id=2235>	斯巴达克斯：复仇 ||| 电视台 ||| starz (usa)
<question id=2235>	你们知道斯巴达克斯：复仇在哪个台播放吗？
==================================================
<triple id=2236>	巴彦淖尔市农牧业科学研究院肉羊研究中心 ||| 人员 ||| 高级畜牧师1人，畜牧师1人
<question id=2236>	巴彦淖尔市农牧业科学研究院肉羊研究中心有哪些人员？
==================================================
<triple id=2237>	黑暗龙兽 ||| 必杀技 ||| 千亿兆刺杀枪
<question id=2237>	黑暗龙兽有什么必杀技？
==================================================
<triple id=2238>	银河系 ||| 古称 ||| 银河、天河、天汉、星河、银汉
<question id=2238>	银河系的古称是什么？
==================================================
<triple id=2239>	何塞·穆里尼奥 ||| 执教球队 ||| 切尔西足球俱乐部
<question id=2239>	何塞·穆里尼奥的执教球队在哪里？
==================================================
<triple id=2240>	南区 ||| 市 ||| 札幌市
<question id=2240>	南区是哪个市的？
==================================================
<triple id=2241>	葡萄糖 ||| 密度 ||| 1.34
<question id=2241>	葡萄糖的密度是多少？
==================================================
<triple id=2242>	埃里希·冯·曼施坦因 ||| 效命 ||| 德意志帝国（至1918年） 威玛共和国（至1933年） 纳粹德国  西德
<question id=2242>	有人知道埃里希·冯·曼施坦因效命于什么吗？
==================================================
<triple id=2243>	intel 奔腾双核 e2160 ||| cpu系列 ||| 奔腾e
<question id=2243>	intel 奔腾双核 e2160属于什么cpu系列 ？
==================================================
<triple id=2244>	nzxt source 210 elite ||| 5.25英寸仓位 ||| 3个
<question id=2244>	nzxt source 210 elite 有多少个5.25英寸仓位？
==================================================
<triple id=2245>	1949年6月12日 ||| 星期 ||| 星期日
<question id=2245>	1949年6月12日是星期几？
==================================================
<triple id=2246>	华融湘江银行 ||| 分布地区 ||| 长沙、岳阳、衡阳、邵阳、益阳
<question id=2246>	华融湘江银行分布在哪里？
==================================================
<triple id=2247>	中国共产党中央军事委员会 ||| 实际地址 ||| 北京市海淀区玉泉山等地
<question id=2247>	你知道中国共产党中央军事委员会在哪里吗？
==================================================
<triple id=2248>	片 ||| 词性 ||| 动词、名词、形容词、量词
<question id=2248>	片有哪些词性？
==================================================
<triple id=2249>	九阳jyf-40fe06a ||| 容积大小 ||| 4l
<question id=2249>	九阳jyf-40fe06a有多少容积？
==================================================
<triple id=2250>	雪丰钢铁 ||| 净利润 ||| 2.59 亿元
<question id=2250>	请问雪丰钢铁的净利润是多少？
==================================================
<triple id=2251>	修真门派掌门人 ||| 月点击 ||| 9926
<question id=2251>	修真门派掌门人的月点击是多少？
==================================================
<triple id=2252>	以一抵百 ||| 例句 ||| 在泰国，大象曾经带着武士，
<question id=2252>	以一抵百有哪些例句？
==================================================
<triple id=2253>	fleetwood mac ||| 现任成员 ||| mick fleetwood、 john mcvie、
<question id=2253>	谁是fleetwood mac的现任成员？
==================================================
<triple id=2254>	华为c8810 电信版 ||| 外观样式 ||| 直板
<question id=2254>	华为c8810 电信版是什么样子的？
==================================================
<triple id=2255>	民主党 ||| 意识形态 ||| 美国自由主义[2][3]内部派别：  · 进步主义[4][5] · 中间偏左[6] · 保守主义[7] · 公民自由意志主义[8] · 民粹主义[9]
<question id=2255>	请问民主党有哪些意识形态？
==================================================
<triple id=2256>	中山桥 ||| 总长度 ||| 55米（180英尺）
<question id=2256>	中山桥有多长？
==================================================
<triple id=2257>	格式塔心理学 ||| 创立人 ||| 韦特海默
<question id=2257>	谁创立了格式塔心理学？
==================================================
<triple id=2258>	东京食尸鬼 ||| 原版名称 ||| 東京喰種トーキョーグール
<question id=2258>	东京食尸鬼的原版叫什么？
==================================================
<triple id=2259>	衡山路 ||| 更名时间 ||| 1943年10月
<question id=2259>	衡山路是什么时候更名的？
==================================================
<triple id=2260>	首饰 ||| 英文别名 ||| jewellery
<question id=2260>	请问首饰有哪些英文别名？
==================================================
<triple id=2261>	罗马尼亚语 ||| 当地使用人数 ||| 大约2400万
<question id=2261>	罗马尼亚语在当地有多少人使用？
==================================================
<triple id=2262>	城巴90线 ||| 主要竞争交通 ||| 新巴91线
<question id=2262>	与城巴90线相竞争的交通线是什么？
==================================================
<triple id=2263>	三角叶荨麻（原亚种） ||| 价值 ||| 嫩叶可食
<question id=2263>	三角叶荨麻（原亚种）有哪些价值？
==================================================
<triple id=2264>	贵霜帝国 ||| 常用语言 ||| 巴利语，大夏语，梵语，希腊语
<question id=2264>	贵霜帝国常用哪些语言？
==================================================
<triple id=2265>	凉宫春日系列 ||| 媒体 ||| umd
<question id=2265>	凉宫春日系列使用的什么媒体？
==================================================
<triple id=2266>	宿迁市宿城区陈圩双语学校 ||| 教职员工 ||| 50人
<question id=2266>	请问宿迁市宿城区陈圩双语学校有多少教职员工？
==================================================
<triple id=2267>	plos neglected tropical diseases ||| issn ||| 1935-2727 (印刷版)
<question id=2267>	plos neglected tropical diseases的issn是什么？
==================================================
<triple id=2268>	劈叉 ||| 又 名 ||| 一字马
<question id=2268>	请问劈叉又叫做什么？
==================================================
<triple id=2269>	长沙理工大学体育教学部 ||| 教授 ||| 17人
<question id=2269>	长沙理工大学体育教学部有多少个教授？
==================================================
<triple id=2270>	西湖区 ||| 车牌首号 ||| 赣a
<question id=2270>	西湖区的车牌首号是什么？
==================================================
<triple id=2271>	爱国者dpf5181b ||| 音频格式 ||| 支持背景mp3音乐播放
<question id=2271>	请问爱国者dpf5181b支持什么格式的音频？
==================================================
<triple id=2272>	a-5攻击机 ||| 退役 ||| 1979年
<question id=2272>	a-5攻击机是什么时候退役的？
==================================================
<triple id=2273>	广州地铁7号线 ||| 目前状况 ||| 建设中(一期) 规划中(二期)西延段（远期）
<question id=2273>	广州地铁7号线目前处于什么状态？
==================================================
<triple id=2274>	西安秦瑞财务管理咨询有限公司 ||| 主要从事 ||| 西安工商注册代理
<question id=2274>	西安秦瑞财务管理咨询有限公司主要从事什么？
==================================================
<triple id=2275>	最后一分钟 ||| 选自 ||| 人教版小学五年级上册七单元24课
<question id=2275>	你知道最后一分钟选自什么吗？
==================================================
<triple id=2276>	白鳍豚 ||| 保护级别 ||| 国家一级保护动物
<question id=2276>	白鳍豚属于什么级别的保护动物？
==================================================
<triple id=2277>	心理测量者 ||| 代理发行 ||| 富士创意公司（海外） 群英社（中国台湾、中国香港） funimation（加拿大、美国）
<question id=2277>	谁是心理测量者的代理发行商？
==================================================
<triple id=2278>	汉语 ||| iso 639-3 ||| 分别为： han – 现代标准汉语 mdŋ – 闽东语 jin – 晋语 gua – 官话 hui – 徽语 gam – 赣语 hak – 客家语 xia – 湘语 bân – 闽语 wuy – 吴语 yïd – 粤语 wax – 乡话 wyw – 文言文 sgh – 上古汉语 zgh – 中古汉语
<question id=2278>	汉语的iso 639-3是什么？
==================================================
<triple id=2279>	雏鸡曲霉菌病 ||| 中医病名 ||| 雏鸡曲霉菌病
<question id=2279>	什么是雏鸡曲霉菌病的中医病名？
==================================================
<triple id=2280>	南瓜玛芬蛋糕 ||| 用餐人数 ||| 1-2人
<question id=2280>	南瓜玛芬蛋糕适合几人用餐？
==================================================
<triple id=2281>	完美的自然：当代环境美学的哲学基础 ||| 条 形 码 ||| 9787301084656 ;
<question id=2281>	大家知道完美的自然：当代环境美学的哲学基础的条形码是多少吗？
==================================================
<triple id=2282>	萨拉托加号航空母舰 ||| 宽度 ||| 35.3米
<question id=2282>	萨拉托加号航空母舰有多宽？
==================================================
<triple id=2283>	凉拌蒜苗 ||| 详细介绍 ||| 上好的蒜苗掐头去尾
<question id=2283>	你能详细介绍一下凉拌蒜苗吗？
==================================================
<triple id=2284>	不灭武尊 ||| 章节 ||| 1808章
<question id=2284>	不灭武尊有多少章节？
==================================================
<triple id=2285>	华为mate7 ||| 售价 ||| 2999/3699元
<question id=2285>	请问华为mate7多少钱？
==================================================
<triple id=2286>	胡椒基氯 ||| 分子式 ||| c8h7clo2
<question id=2286>	胡椒基氯的分子式是什么？
==================================================
<triple id=2287>	mediacoder ||| 支持格式 ||| mp3, ogg/vorbis, aac
<question id=2287>	请问mediacoder 支持什么格式？
==================================================
<triple id=2288>	mac os x leopard ||| 发布 ||| 2007年10月26日（7年前） [信息]
<question id=2288>	mac os x leopard 是什么时候发布的？
==================================================
<triple id=2289>	阳阳 ||| 原型 ||| 羊
<question id=2289>	阳阳的原型是什么？
==================================================
<triple id=2290>	台湾 ||| 汉语名称 ||| 臺灣 或 台灣
<question id=2290>	请问台湾的汉语名称是什么？
==================================================
<triple id=2291>	尼康d40 ||| 像素 ||| 610万像素
<question id=2291>	尼康d40有多少像素？
==================================================
<triple id=2292>	一骑当千 ||| 美术监督 ||| 广濑义宪
<question id=2292>	谁是一骑当千的美术监督？
==================================================
<triple id=2293>	郑中基 ||| 影视代表作品 ||| 《心想事成》;《老港正传》;《绝口不提爱你》;《别爱我》;《无赖》
<question id=2293>	大家知道郑中基演过哪些代表作吗？
==================================================
<triple id=2294>	无人驾驶中文版 ||| 简体中文 ||| 赛车竟速
<question id=2294>	无人驾驶中文版的简体中文是什么？
==================================================
<triple id=2295>	四季沐歌悦动飞天1800北方 ||| 产品类别 ||| 太阳能热水器
<question id=2295>	四季沐歌悦动飞天1800北方是什么类别？
==================================================
<triple id=2296>	商务沟通 ||| 译 者 ||| 钱峰
<question id=2296>	谁翻译了商务沟通？
==================================================
<triple id=2297>	spark乐驰 ||| 标准变速器 ||| 5档手动
<question id=2297>	spark乐驰的标准变速器是什么？
==================================================
<triple id=2298>	龙泉村 ||| 行政类别 ||| 村
<question id=2298>	龙泉村属于什么行政类别？
==================================================
<triple id=2299>	漫威漫画 ||| 业务地区 ||| na
<question id=2299>	请问漫威漫画属于什么业务地区？
==================================================
<triple id=2300>	徳浦hdv-p66 ||| 最大像素 ||| 1200万
<question id=2300>	你知道徳浦hdv-p66的最大像素吗？
==================================================
<triple id=2301>	富士通3093dg ||| 光学分辨率 ||| 400
<question id=2301>	富士通3093dg的光学分辨率是多少？
==================================================
<triple id=2302>	worm.win32.vb ||| 警惕程度 ||| ★★★☆
<question id=2302>	worm.win32.vb的警惕程度是多少？
==================================================
<triple id=2303>	天龙ah-d400 ||| 功能用途 ||| hifi耳机，监听耳机
<question id=2303>	天龙ah-d400有哪些用途？
==================================================
<triple id=2304>	岩间圣母 ||| 创作时期 ||| 1483～1490年（第一幅）
<question id=2304>	岩间圣母是什么时候创作的？
==================================================
<triple id=2305>	《鹿鼎记》 ||| 发行公司 ||| 香港电视广播有限公司
<question id=2305>	《鹿鼎记》是哪个公司发行的？
==================================================
<triple id=2306>	大众途观 ||| 引擎类型 ||| 涡轮增压
<question id=2306>	大众途观是什么类型的引擎？
==================================================
<triple id=2307>	竹石图 ||| 横 ||| 28.7厘米
<question id=2307>	竹石图有多宽？
==================================================
<triple id=2308>	约旦商品展 ||| 展会地点 ||| 约旦安曼国际展览中心
<question id=2308>	大家了解约旦商品展的地点吗？
==================================================
<triple id=2309>	海鲜砂锅粥 ||| 佐料 ||| 老姜 香葱
<question id=2309>	制作海鲜砂锅粥要哪些佐料？
==================================================
<triple id=2310>	三体 ||| 获得奖项 ||| 2006年中国科幻银河奖特别奖
<question id=2310>	三体获得过什么奖项？
==================================================
<triple id=2311>	泊悦府 ||| 产权类型 ||| 住宅
<question id=2311>	请问泊悦府属于什么类型的产权？
==================================================
<triple id=2312>	尼奥绍号 ||| 命名依据 ||| 尼奥绍河
<question id=2312>	尼奥绍号是依据什么命名的？
==================================================
<triple id=2313>	宝马x5 ||| 油耗 ||| 7.2-11.9（l/100km）
<question id=2313>	你知道宝马x5有多少油耗吗？
==================================================
<triple id=2314>	太平镇 ||| 车牌号码 ||| 渝
<question id=2314>	太平镇的车牌号码是什么？
==================================================
<triple id=2315>	阔孜库勒帕什与巴彦苏鲁 ||| 亦作 ||| 阔子少郎和巴彦美人
<question id=2315>	阔孜库勒帕什与巴彦苏鲁也叫做什么？
==================================================
<triple id=2316>	金波 ||| 荣誉称号 ||| 全国优秀名医
<question id=2316>	大家知道金波获得过哪些荣誉称号吗？
==================================================
<triple id=2317>	凉宫春日系列 ||| 代理商 ||| bandai namco
<question id=2317>	谁是凉宫春日系列的代理商？
==================================================
<triple id=2318>	宝马 x1 ||| 油耗 ||| 9.4升/百公里
<question id=2318>	宝马 x1有多少油耗？
==================================================
<triple id=2319>	织田氏 ||| 根据地 ||| 尾张国
<question id=2319>	你知道织田氏的根据地是什么吗？
==================================================
<triple id=2320>	潜行吧！奈亚子 ||| 网络 ||| niconico
<question id=2320>	潜行吧！奈亚子在什么网络上？
==================================================
<triple id=2321>	内斯 ||| 郡 ||| 基尔代尔郡
<question id=2321>	内斯属于什么郡？
==================================================
<triple id=2322>	氯甲基甲硫醚 ||| cas no ||| 2373-51-5
<question id=2322>	氯甲基甲硫醚的cas no是什么？
==================================================
<triple id=2323>	桑泰丹华二期 ||| 容 积 率 ||| 2.8
<question id=2323>	你知道桑泰丹华二期的容积率是多少吗？
==================================================
<triple id=2324>	拉孔布·吕西安 ||| 国 家 ||| 法国/西德/意大利
<question id=2324>	拉孔布·吕西安是哪国的？
==================================================
<triple id=2325>	泰勒·斯威夫特 ||| 演奏乐器 ||| 吉他、钢琴、尤克里里
<question id=2325>	泰勒·斯威夫特会哪些乐器？
==================================================
<triple id=2326>	元音字母 ||| 指 ||| 语言里起着发声作用的字母
<question id=2326>	你能解释元音字母的含义吗？
==================================================
<triple id=2327>	htc g20 rom ||| rom大小 ||| 319 mb
<question id=2327>	htc g20 rom的大小是多少？
==================================================
<triple id=2328>	万达广场 ||| 绿 化 率 ||| 10%
<question id=2328>	请问万达广场的绿化率是多少？
==================================================
<triple id=2329>	poweredge t105 ||| 内存大小 ||| 1gb
<question id=2329>	poweredge t105的内存有多大？
==================================================
<triple id=2330>	晋番茄5号 ||| 审定年份 ||| 2002
<question id=2330>	你知道晋番茄5号是什么时候审定的吗？
==================================================
<triple id=2331>	迪欧 ||| 头衔 ||| 多瑞亚斯国王 辛达族君王
<question id=2331>	迪欧获得过哪些头衔？
==================================================
<triple id=2332>	三星i939 ||| 数据业务 ||| gprs，cdma 1x，evdo rev.a
<question id=2332>	三星i939有哪些数据业务？
==================================================
<triple id=2333>	文峰塔 ||| 层数 ||| 七层
<question id=2333>	你知道文峰塔有多少层吗？
==================================================
<triple id=2334>	工藤俊作 ||| 参与战争 ||| 苏腊巴亚海海战
<question id=2334>	工藤俊作参与过什么战争？
==================================================
<triple id=2335>	门静脉血栓 ||| 病因 ||| 半数以上的病例病因不明
<question id=2335>	门静脉血栓的病因是什么？
==================================================
<triple id=2336>	板蓝根 ||| 毒性 ||| 无毒
<question id=2336>	请问板蓝根有毒吗？ 
==================================================
<triple id=2337>	梅里雪山 ||| 最高海拔 ||| 6740米
<question id=2337>	梅里雪山有多高？
==================================================
<triple id=2338>	私募股权融资 ||| 好处 ||| 稳定资金来源、高附加值服务
<question id=2338>	私募股权融资有什么好处？
==================================================
<triple id=2339>	失落叶 ||| 签约网站 ||| 17k小说网
<question id=2339>	你知道失落叶签约了什么网站吗？
==================================================
<triple id=2340>	积雪草 ||| 用量 ||| 15～30g
<question id=2340>	积雪草的用量是多少？
==================================================
<triple id=2341>	今日说法 ||| 开播时间 ||| 1999年1月2日
<question id=2341>	你知道今日说法什么时候开播吗？
==================================================
<triple id=2342>	w酒店 ||| 设计建设团队 ||| 霍恩贝格+沃斯特尔[1]
<question id=2342>	谁是w酒店的设计建设团队？
==================================================
<triple id=2343>	2011款风朗2.0l cvt时尚版 ||| 推出年款 ||| 2011年6月9日
<question id=2343>	2011款风朗2.0l cvt时尚版是什么时候推出的？
==================================================
<triple id=2344>	f-20虎鲨战斗机 ||| 翼展 ||| 8.1米
<question id=2344>	f-20虎鲨战斗机的翼展有多少米？
==================================================
<triple id=2345>	曲龙寺 ||| 寺庙信息 ||| 中国西藏自治区日喀则地区定日县
<question id=2345>	你知道有关曲龙寺的一些信息吗？
==================================================
<triple id=2346>	火锅 ||| 起源地 ||| 四川自贡
<question id=2346>	火锅起源于哪里？
==================================================
<triple id=2347>	乐安公主 ||| 夫 ||| 张怙
<question id=2347>	谁是乐安公主的丈夫？
==================================================
<triple id=2348>	老倔厨 ||| 产品系列 ||| 宫廷果仁牛肉
<question id=2348>	老倔厨是什么系列的产品？
==================================================
<triple id=2349>	浅田真央 ||| 教练 ||| 佐藤信夫，佐藤久美子
<question id=2349>	谁是浅田真央的教练？
==================================================
<triple id=2350>	白马河 ||| 河长 ||| 86公里
<question id=2350>	请问白马河有多长？
==================================================
<triple id=2351>	安奈特at-8000s/24 ||| 交换机类型 ||| 千兆以太网交换机
<question id=2351>	安奈特at-8000s/24是属于什么类型的交换机？
==================================================
<triple id=2352>	萝伦·浮士德 ||| 知名于 ||| 飞天小女警，亲亲麻吉，彩虹小马：友情就是魔法
<question id=2352>	萝伦·浮士德在哪里知名？
==================================================
<triple id=2353>	比例积分控制器 ||| 工作电压 ||| ac24v   50--60hz
<question id=2353>	比例积分控制器的工作电压是多少？
==================================================
<triple id=2354>	林肯县 ||| 人口  - 2000年 ||| 4,044人
<question id=2354>	请问林肯县2000年有多少人？
==================================================
<triple id=2355>	胡萝卜白粉病 ||| 病原 ||| 独活白粉菌，属于囊菌门真菌
<question id=2355>	什么是胡萝卜白粉病的病原？
==================================================
<triple id=2356>	成功级巡防舰 ||| 制造厂 ||| 台湾国际造船公司高雄厂
<question id=2356>	成功级巡防舰的制造厂是什么？
==================================================
<triple id=2357>	大叶黄杨叶斑病 ||| 病原类型 ||| 病菌
<question id=2357>	大叶黄杨叶斑病属于什么病原类型？
==================================================
<triple id=2358>	固体矿床露天开采技术 ||| 专业代码 ||| 540304
<question id=2358>	你知道固体矿床露天开采技术的专业代码吗？
==================================================
<triple id=2359>	黄裳 ||| 详细解释 ||| 黄色的下衣
<question id=2359>	你可以解释一下黄裳的含义吗？
==================================================
<triple id=2360>	黄浦区 ||| 建置时间 ||| 2000年至2011年
<question id=2360>	请问黄浦区是什么时候建置的？
==================================================
<triple id=2361>	过海隧道巴士103线 ||| 全程行车时间 ||| 70分钟
<question id=2361>	过海隧道巴士103线的全程要行驶多久？
==================================================
<triple id=2362>	8b/10b ||| 也叫 ||| 8比特/10比特
<question id=2362>	8b/10b的又名是什么？
==================================================
<triple id=2363>	怀念金曲 ||| 公 司 ||| 海丽集团
<question id=2363>	请问怀念金曲是哪个公司出品的？
==================================================
<triple id=2364>	德国空军第1防空导弹联队 ||| 军种 ||| 空军
<question id=2364>	你知道德国空军第1防空导弹联队属于什么军种吗？
==================================================
<triple id=2365>	圣宝sv-926翔凤1号 ||| 频率响应 ||| 70hz-108khz
<question id=2365>	圣宝sv-926翔凤1号的频率响应是多少？
==================================================
<triple id=2366>	秦时明月之荆轲外传 ||| 丛书系列 ||| （台湾原版）多媒体书-科技人文
<question id=2366>	请问秦时明月之荆轲外传属于什么丛书？
==================================================
<triple id=2367>	过海隧道巴士103线 ||| 全程行驶里程 ||| 19.4公里
<question id=2367>	过海隧道巴士103线的全程有多长？
==================================================
<triple id=2368>	日产gt-r ||| 品 牌 ||| nissan（尼桑） gt-r
<question id=2368>	日产gt-r属于什么品牌？
==================================================
<triple id=2369>	安庆一枝梅化工有限责任公司 ||| 现有职工 ||| 150余人
<question id=2369>	安庆一枝梅化工有限责任公司如今有多少职工？
==================================================
<triple id=2370>	斯蒂芬·埃德伯格 ||| 单打成绩 ||| 801-270
<question id=2370>	你知道斯蒂芬·埃德伯格的单打成绩吗？
==================================================
<triple id=2371>	小口径结构管 ||| 运用 ||| 广泛
<question id=2371>	小口径结构管的运用情况如何？
==================================================
<triple id=2372>	张家界摄影自助游网 ||| 创办者 ||| 陈同程
<question id=2372>	谁是张家界摄影自助游网的创办者？
==================================================
<triple id=2373>	旱巨茴组 ||| 形态特征 ||| 叶片质厚，干燥时坚硬，不凋落
<question id=2373>	旱巨茴组有哪些形态特征？
==================================================
<triple id=2374>	新发田城 ||| 建造者 ||| 新发田氏
<question id=2374>	谁建造了新发田城？
==================================================
<triple id=2375>	啦啦啦德玛西亚4 ||| 站点 ||| ：4399小游戏
<question id=2375>	啦啦啦德玛西亚的站点是什么？
==================================================
<triple id=2376>	松下dp-3000 ||| 黑白打印速度 ||| 30张/分
<question id=2376>	松下dp-3000的黑白打印速度是多少？
==================================================
<triple id=2377>	中山公园站 ||| 出入口数目 ||| 12个出入口
<question id=2377>	大家了解中山公园站有几个出入口吗？
==================================================
<triple id=2378>	幻灯片 ||| 释义2 ||| 指某种极卡的游戏
<question id=2378>	大家可以解释幻灯片的含义吗？
==================================================
<triple id=2379>	武汉交通职业学院 ||| 办学宗旨 ||| 立足交通 依托水系 并行兼长[2]
<question id=2379>	什么是武汉交通职业学院的办学宗旨？
==================================================
<triple id=2380>	东正教 ||| 创始时间 ||| 1世纪30年代
<question id=2380>	东正教是什么时候开始创建的？
==================================================
<triple id=2381>	蛇夫座36 ||| 半径 ||| 0.817 ± 0.016/0.81/0.72 r☉
<question id=2381>	蛇夫座的半径是多少？
==================================================
<triple id=2382>	歪侠传 ||| 目前状况 ||| 内测
<question id=2382>	歪侠传的现状如何？
==================================================
<triple id=2383>	不朽尸王 ||| 阵营 ||| 夜魇
<question id=2383>	不朽尸王有哪些阵营？
==================================================
<triple id=2384>	羽毛球 ||| 设备 ||| 羽毛球（简称：羽球）、羽毛球拍
<question id=2384>	你知道羽毛球含有哪些设备吗？
==================================================
<triple id=2385>	太育3号 ||| 申报单位 ||| 晋审玉2012011
<question id=2385>	谁是太育3号的申报单位？
==================================================
<triple id=2386>	塞雷娜·威廉姆斯 ||| 职业奖金 ||| $56,082,185 美金
<question id=2386>	请问塞雷娜·威廉姆斯获得了多少职业奖金？
==================================================
<triple id=2387>	进贤县科技局 ||| 文件 ||| 《防震减灾法》
<question id=2387>	进贤县科技局发布了什么文件？
==================================================
<triple id=2388>	艺术解剖学 ||| 研究对象 ||| 生物结构
<question id=2388>	谁是艺术解剖学的研究对象？
==================================================
<triple id=2389>	氰酸钾 ||| 相对分子质量 ||| 81.1151
<question id=2389>	氰酸钾的相对分子质量是多少？
==================================================
<triple id=2390>	企业号航空母舰 ||| 武器装备 ||| rim-162改良海麻雀导弹 rim-116拉姆导弹 近程防御武器系统
<question id=2390>	企业号航空母舰有哪些武器装备？
==================================================
<triple id=2391>	怪医黑杰克 ||| 音响监督 ||| 山田悦司、山田智明
<question id=2391>	谁是怪医黑杰克的音响监督？
==================================================
<triple id=2392>	广东省二轻工业集团公司 ||| 现有员工 ||| 1156人
<question id=2392>	请问广东省二轻工业集团公司现在有多少员工？
==================================================
<triple id=2393>	fortinet fortigate 3600lx4 ||| 并发连接数 ||| 1000000
<question id=2393>	请问fortinet fortigate 3600lx4的并发连接数是多少？
==================================================
<triple id=2394>	石破天 ||| 门派 ||| 长乐帮→金乌派→侠客岛
<question id=2394>	大家了解石破天属于什么门派吗？
==================================================
<triple id=2395>	绝世人妖养成系统 ||| 其他相关作品 ||| 《非常反串》完结
<question id=2395>	绝世人妖养成系统有哪些相关的作品？
==================================================
<triple id=2396>	墨水火柴人 ||| 游戏操作 ||| 【wasd】移动跳跃
<question id=2396>	墨水火柴人应该如何操作？
==================================================
<triple id=2397>	卡罗斯·海斯卡克 ||| 服役年份 ||| 1959年～1979年
<question id=2397>	卡罗斯·海斯卡克是什么时候服役的？
==================================================
<triple id=2398>	丁氟螨酯 ||| 沸点 ||| 269.2℃
<question id=2398>	丁氟螨酯的沸点是多少？
==================================================
<triple id=2399>	贝尔格莱德机场 ||| 三字代码 ||| beg
<question id=2399>	贝尔格莱德机场的三字代码是什么？
==================================================
<triple id=2400>	神曲奏界 ||| 插图 ||| 神奈月升
<question id=2400>	谁是神曲奏界的插图人？
==================================================
<triple id=2401>	富兰克林县 ||| 县治 ||| 温斯伯勒
<question id=2401>	富兰克林县的县治是什么？
==================================================
<triple id=2402>	九一八事变 ||| 相关人物 ||| 张学良，马占山，马占海，南次郎
<question id=2402>	你能举出于九一八事变相关的人物吗？
==================================================
<triple id=2403>	练师 ||| 技能 ||| 精准打击
<question id=2403>	练师有哪些技能？
==================================================
<triple id=2404>	国际足联世界俱乐部杯 ||| 参赛队数 ||| 7队
<question id=2404>	请问国际足联世界俱乐部杯有多少队参赛？
==================================================
<triple id=2405>	包豪斯 ||| 评定标准 ||| 文化遗产（ii）（iv）（vi）
<question id=2405>	包豪斯的评定标准是什么？
==================================================
<triple id=2406>	益川敏英 ||| 博士导师 ||| 坂田昌一[3]
<question id=2406>	谁是益川敏英的博士导师？
==================================================
<triple id=2407>	中町 ||| 特别区 ||| 目黑区
<question id=2407>	中町的特别区是什么？
==================================================
<triple id=2408>	新世纪购物广场 ||| 入住时间 ||| 2010年7月30日
<question id=2408>	新世纪购物广场是什么时候入住的？
==================================================
<triple id=2409>	快乐小鸟泡泡龙 ||| 游戏介绍 ||| 分成两个队伍，炮弹，组阵型
<question id=2409>	快乐小鸟泡泡龙的简介是什么？
==================================================
<triple id=2410>	南京站 ||| 启用时间 ||| 2005年8月12日（1号线车站）
<question id=2410>	谁知道南京站是什么时候启动的吗？
==================================================
<triple id=2411>	钢琴即兴伴奏基础教程：大众歌曲伴奏编配 ||| isrc ||| cna640348700
<question id=2411>	钢琴即兴伴奏基础教程：大众歌曲伴奏编配的isrc是多少？ 
==================================================
<triple id=2412>	皙肤泉清创净颜液 ||| 主要用于 ||| 清理化脓性痘痘的杀菌消炎
<question id=2412>	皙肤泉清创净颜液有什么主要作用？
==================================================
<triple id=2413>	伊马特拉 ||| 行政区 ||| south karelia
<question id=2413>	你知道伊马特拉的行政区吗？
==================================================
<triple id=2414>	worm.gone ||| 处理时间 ||| 2001-12-05
<question id=2414>	worm.gone是什么时候处理的？
==================================================
<triple id=2415>	ssk飚王spc027 灵致 ||| 质保时间 ||| 1年
<question id=2415>	请问ssk飚王spc027 灵致的保质期是什么？
==================================================
<triple id=2416>	思科air-lap521g-a-k9 ||| 网络标准 ||| 单频段无线接入点
<question id=2416>	你了解思科air-lap521g-a-k9的标准吗？
==================================================
<triple id=2417>	“十二五”规划 ||| 章数 ||| 62章
<question id=2417>	“十二五”规划有多少章？
==================================================
<triple id=2418>	埃尔库莱斯·戈麦斯 ||| 俱乐部 ||| 前锋
<question id=2418>	埃尔库莱斯·戈麦斯在俱乐部的位置如何？
==================================================
<triple id=2419>	联邦星舰进取号 ||| 注册 ||| ncc-1701-a
<question id=2419>	联邦星舰进取号的注册名是什么？
==================================================
<triple id=2420>	南昌轨道交通 ||| 开通时间 ||| 2015年12月底
<question id=2420>	南昌轨道交通是什么时候开通的？
==================================================
<triple id=2421>	掸族 ||| 文字 ||| 泰文（掸体）
<question id=2421>	掸族使用什么文字？
==================================================
<triple id=2422>	trojan/psw.agent.cks ||| 危险级别 ||| ★
<question id=2422>	trojan/psw.agent.cks 的危险级别是多少？
==================================================
<triple id=2423>	美国偶像 ||| 家乡 ||| 亚利桑那州格兰岱尔
<question id=2423>	哪里是美国偶像的家乡？
==================================================
<triple id=2424>	盘锦嘉禾碳素制品有限公司 ||| 公司理念 ||| 说到做到
<question id=2424>	什么是盘锦嘉禾碳素制品有限公司的理念？
==================================================
<triple id=2425>	spark乐驰 ||| 油箱容积 ||| 38升
<question id=2425>	spark乐驰的油箱有多少容积？
==================================================
<triple id=2426>	赵殷诺 ||| noc ||| 中国香港
<question id=2426>	赵殷诺的noc是什么？
==================================================
<triple id=2427>	埃尔克森·德·奥利维拉·卡多索 ||| 粤语名 ||| 艾杰臣
<question id=2427>	埃尔克森·德·奥利维拉·卡多索用粤语叫什么？
==================================================
<triple id=2428>	萱萱 ||| 角色 ||| 沉迷网络交友
<question id=2428>	萱萱是一个什么样的角色？
==================================================
<triple id=2429>	intel s2600cp2 ||| 适用平台 ||| intel平台
<question id=2429>	请问intel s2600cp2适用于什么平台？
==================================================
<triple id=2430>	大月兔 ||| 诞生时间 ||| 2014年9月
<question id=2430>	大月兔是什么时候诞生的？
==================================================
<triple id=2431>	国夏 ||| 氏 ||| 国
<question id=2431>	国夏姓什么？
==================================================
<triple id=2432>	ubuntu kylin ||| 初始版本 ||| 13.04
<question id=2432>	什么是ubuntu kylin的初始版本？
==================================================
<triple id=2433>	喉肌 ||| 部位 ||| 喉咙
<question id=2433>	喉肌在哪个部位？
==================================================
<triple id=2434>	时倚方 ||| 去世年月 ||| 1915年
<question id=2434>	大家清楚时倚方是什么时候去世的吗？
==================================================
<triple id=2435>	中国安全防护网 ||| 运营公司 ||| 浙江中安科技股份有限公司
<question id=2435>	大家清楚中国安全防护网是哪家公司运营的吗？
==================================================
<triple id=2436>	上古卷轴5：天际 ||| 适合年龄 ||| 18岁以上[2]
<question id=2436>	大家清楚上古卷轴5：天际适合几岁的人吗？
==================================================
<triple id=2437>	秋·张 ||| 来 源 ||| 魔幻小说《哈利·波特》人物形
<question id=2437>	你清楚秋·张来自于什么吗？
==================================================
<triple id=2438>	萨尔茨卡默古特 ||| 注册类型 ||| 文化遗产
<question id=2438>	你清楚萨尔茨卡默古特属于什么注册类型吗？
==================================================
<triple id=2439>	长青公路 ||| 车速限制 ||| 80公里/小时
<question id=2439>	你了解长青公路限速是多少吗？
==================================================
<triple id=2440>	海尔kf-58lw/k2 ||| 变频/定频 ||| 否
<question id=2440>	海尔kf-58lw/k2属于变频或定频吗？
==================================================
<triple id=2441>	梦想飞行里程之蓝色换日线 ||| 是否出版 ||| 是
<question id=2441>	梦想飞行里程之蓝色换日线出版了吗？
==================================================
<triple id=2442>	鼎铭在线ap-3008 ||| 交换方式 ||| 存储转发
<question id=2442>	请问鼎铭在线ap-3008是如何交换的？
==================================================
<triple id=2443>	九龙巴士5a线 ||| 所属车厂 ||| 九龙湾车厂（k）
<question id=2443>	九龙巴士5a线属于什么车厂？
==================================================
<triple id=2444>	休斯敦火箭队 ||| 主教练 ||| 凯文·麦克海尔
<question id=2444>	谁是休斯敦火箭队的主教练？
==================================================
<triple id=2445>	走读干部 ||| 现象 ||| 干部脱离群众、作风漂浮、官僚
<question id=2445>	走读干部出现了哪些现象？
==================================================
<triple id=2446>	国际消费者权益日 ||| 设定时间 ||| 1983年
<question id=2446>	国际消费者权益日是什么时候设定的？
==================================================
<triple id=2447>	航海王 ||| 单行本册数 ||| 71卷（连载中）
<question id=2447>	航海王有多少单行本？
==================================================
<triple id=2448>	标点符号用法 ||| 发布部门 ||| 国家质量监督检验检疫总局
<question id=2448>	标点符号用法是哪个部门发布的？
==================================================
<triple id=2449>	塞雷娜·威廉姆斯 ||| 转职业年 ||| 1995年
<question id=2449>	塞雷娜·威廉姆斯是什么时候转职的？
==================================================
<triple id=2450>	上海市建筑市场管理条例 ||| 公布时间 ||| 2014年7月25日
<question id=2450>	上海市建筑市场管理条例是什么时候公布的？
==================================================
<triple id=2451>	伦敦大学伯贝克学院 ||| 校监 ||| 安妮公主 the princess royal
<question id=2451>	谁是伦敦大学伯贝克学院的校监？
==================================================
<triple id=2452>	s136进口模具钢 ||| 主要成份 ||| mn锰:0.5
<question id=2452>	你清楚s136进口模具钢有哪些主要成份吗？
==================================================
<triple id=2453>	绝对乙醇 ||| 纯度 ||| 99.99%
<question id=2453>	绝对乙醇的纯度有多少？
==================================================
<triple id=2454>	郑人之智 ||| 典源 ||| 《尹文子·大道》
<question id=2454>	郑人之智来源于哪里？
==================================================
<triple id=2455>	拾夏网 ||| 摘要 ||| 文学，小说，情感，日记，杂谈
<question id=2455>	拾夏网有哪些摘要？
==================================================
<triple id=2456>	潜江市中医院 ||| 院长姓名 ||| 刘运雄
<question id=2456>	谁是潜江市中医院的院长？
==================================================
<triple id=2457>	暗黑守护 ||| 游戏题材 ||| 奇幻
<question id=2457>	请问暗黑守护属于什么题材？
==================================================
<triple id=2458>	泰格尔 ||| 精灵属性 ||| 电战斗系
<question id=2458>	泰格尔有什么属性？
==================================================
<triple id=2459>	马铃薯灰霉病 ||| 病原拉丁学名 ||| botrytis cinerea pres.ex fr.
<question id=2459>	马铃薯灰霉病用拉丁语怎么说？
==================================================
<triple id=2460>	yotaphone 2 ||| 电池 ||| 1800mah锂电池
<question id=2460>	yotaphone 2 的电池是什么？
==================================================
<triple id=2461>	植村秀三元活采修护眼霜 ||| 产品品牌 ||| 植村秀&szlig;-g紧致系列
<question id=2461>	植村秀三元活采修护眼霜是属于什么牌子的产品？
==================================================
<triple id=2462>	中国2010年上海世博会墨西哥国家馆 ||| 展馆名称 ||| 中国2010年上海世博会墨西哥国家馆如何为感兴趣的词条贡献有意义的内容？
<question id=2462>	中国2010年上海世博会墨西哥国家馆的名称是什么？
==================================================
<triple id=2463>	nwz-s715f ||| 设计类型 ||| 收放
<question id=2463>	nwz-s715f属于什么设计类型？
==================================================
<triple id=2464>	雪城大学 ||| 吉祥物 ||| otto the orange
<question id=2464>	谁是雪城大学的吉祥物？
==================================================
<triple id=2465>	731部队 ||| 工作内容 ||| 细菌战和人体试验相关研究
<question id=2465>	731部队有哪些工作内容？
==================================================
<triple id=2466>	fag hc71914-e-t-p4s轴承 ||| 内径 ||| 70mm
<question id=2466>	fag hc71914-e-t-p4s轴承的内径是多少？
==================================================
<triple id=2467>	中国银行大厦 ||| 技术细节 ||| 41层
<question id=2467>	中国银行大厦有多少层？
==================================================
<triple id=2468>	斯蒂芬·埃德伯格 ||| 大满贯单打成绩 ||| 冠军（85、87）
<question id=2468>	你了解斯蒂芬·埃德伯格大满贯单打的成绩吗？
==================================================
<triple id=2469>	你好！小姐 ||| 各地节目名称 ||| hello！小姐／甜心當家
<question id=2469>	你知道你好！小姐在外地叫什么吗？
==================================================
<triple id=2470>	宝冢花组 ||| 隶属公司 ||| 宝冢歌剧团
<question id=2470>	你了解宝冢花组属于什么公司吗？
==================================================
<triple id=2471>	川芎1号 ||| 品种类型 ||| 川芎
<question id=2471>	你们知道川芎1号属于什么类型吗？
==================================================
<triple id=2472>	狮子身中虫 ||| 释义1 ||| 佛语。比喻从内部破坏佛法的败类
<question id=2472>	你们知道狮子身中虫的含义吗？
==================================================
<triple id=2473>	2011竞标方案表现作品集成 ||| 精装 ||| 480页
<question id=2473>	你们清楚2011竞标方案表现作品集成的精装有多少页吗？
==================================================
<triple id=2474>	海尔jzy-t103x ||| 适用气源 ||| 液化气
<question id=2474>	你们了解海尔jzy-t103x 适用于什么气源吗？
==================================================
<triple id=2475>	传送门2 ||| 语言版本 ||| 英，中，法，日等
<question id=2475>	请问传送门2有哪些语言的版本？
==================================================
<triple id=2476>	新乡东站 ||| 股道数目 ||| 7
<question id=2476>	谁知道新乡东站有几个股道？
==================================================
<triple id=2477>	线损四分管理 ||| 影响因素 ||| 计量基础管理
<question id=2477>	谁了解线损四分管理受什么因素影响？
==================================================
<triple id=2478>	铝线 ||| 牌号 ||| 1060、2011、2014
<question id=2478>	你知道铝线的牌号是多少吗？
==================================================
<triple id=2479>	镰蟹 ||| 全高 ||| 约110cm（带壳约184cm）
<question id=2479>	镰蟹有多高？
==================================================
<triple id=2480>	潜江市质量技术监督局 ||| 内设 ||| 办公室、
<question id=2480>	潜江市质量技术监督局的内部有什么设置？
==================================================
<triple id=2481>	九黄晶晶 ||| 营业面积 ||| 2000平方米左右
<question id=2481>	你知道九黄晶晶有多少面积吗？
==================================================
<triple id=2482>	青岛市林业局 ||| 单位属性 ||| 国家机关
<question id=2482>	青岛市林业局的属性是什么？
==================================================
<triple id=2483>	桑椹菌核病 ||| 病害类型 ||| 子囊菌亚门
<question id=2483>	你们了解桑椹菌核病的类型吗？
==================================================
<triple id=2484>	雾锁南洋 ||| 故事 ||| 梁立人、江龙
<question id=2484>	雾锁南洋是谁的故事？
==================================================
<triple id=2485>	库依尔特斯河 ||| 所在洲 ||| 亚洲
<question id=2485>	库依尔特斯河在哪个洲？
==================================================
<triple id=2486>	麻将悟空 ||| 研发 ||| chatnoir
<question id=2486>	谁研发了麻将悟空？
==================================================
<triple id=2487>	b1重型坦克 ||| 装甲 ||| 40毫米
<question id=2487>	b1重型坦克的装甲有多长？
==================================================
<triple id=2488>	宏碁ao725-c6cbb ||| 核心数量 ||| 双核心双线程
<question id=2488>	宏碁ao725-c6cbb有几个核心？
==================================================
<triple id=2489>	国营文教卫生企业财务管理 ||| 主要任务 ||| 事业单位企业管理
<question id=2489>	国营文教卫生企业财务管理的主要任务是什么？
==================================================
<triple id=2490>	双水平无创呼吸机 ||| 注册号 ||| 国食药监械(进)字2013第254115
<question id=2490>	双水平无创呼吸机的注册号是多少？
==================================================
<triple id=2491>	ktc k-2210s5-d ||| 最大分辨率 ||| 1920×1080
<question id=2491>	你知道ktc k-2210s5-d的最大分辨率吗？
==================================================
<triple id=2492>	孜孜不倦 ||| 感情色彩 ||| 褒义
<question id=2492>	孜孜不倦的词性是什么？
==================================================
<triple id=2493>	夏·多拉格尼尔 ||| 年 龄 ||| 未知（但是作者真岛浩在漫画里说过，年龄是秘密不能透露，但是有80或者400岁以上）
<question id=2493>	你知道夏·多拉格尼尔有多大吗？
==================================================
<triple id=2494>	oni零：战国乱世百花缭乱 ||| 发行厂商 ||| idea factory
<question id=2494>	谁是oni零：战国乱世百花缭乱的发行商？
==================================================
<triple id=2495>	最真的梦演唱会 ||| 歌 手 ||| ：周华健
<question id=2495>	谁是最真的梦演唱会的主角？
==================================================
<triple id=2496>	条顿骑士团 ||| 指挥官 ||| hochmeister bruno platter
<question id=2496>	谁指挥了条顿骑士团？
==================================================
<triple id=2497>	海尔fcd-jthqb40-iii(e) ||| 额定压力 ||| 40l
<question id=2497>	海尔fcd-jthqb40-iii(e)的额定压力是多少？
==================================================
<triple id=2498>	尸体派对 ||| 结局数 ||| br各章5个true end，2个extra end，bs各章8个true end
<question id=2498>	尸体派对有几个结局？
==================================================
<triple id=2499>	欧尼友谊中学 ||| 建校时间 ||| 1837年
<question id=2499>	你知道欧尼友谊中学是什么时候建校的吗？
==================================================
<triple id=2500>	中国移动通信研究院 ||| 研究内容 ||| 核心网络研究
<question id=2500>	请问中国移动通信研究院研究什么？
==================================================
<triple id=2501>	罗杰·费德勒 ||| 冠军头衔 ||| 83 （网球史上第三）
<question id=2501>	罗杰·费德勒获得了几个冠军头衔？
==================================================
<triple id=2502>	惠普 compaq presario cq40-507au ||| 主频 ||| 2.10ghz
<question id=2502>	惠普 compaq presario cq40-507au 的主频是什么？
==================================================
<triple id=2503>	fag 23156b.mb轴承 ||| 轴承产地 ||| 德国
<question id=2503>	fag 23156b.mb轴承的产地是哪里？
==================================================
<triple id=2504>	陆机 ||| 典故 ||| 潘江陆海、华亭鹤唳
<question id=2504>	陆机出自什么典故？
==================================================
<triple id=2505>	郑州七彩丝网花材料有限公司 ||| 经营宗旨 ||| 品质第一，客户至上；
<question id=2505>	什么是郑州七彩丝网花材料有限公司的经营宗旨？
==================================================
<triple id=2506>	北港溪 ||| 源头 ||| 七星岭
<question id=2506>	北港溪起源于哪里？
==================================================
<triple id=2507>	范玮卿：古筝教学 ||| 碟 片 数 ||| 2
<question id=2507>	范玮卿：古筝教学有几张碟片？
==================================================
<triple id=2508>	中华人民共和国国务院 ||| 秘书长 ||| 杨 晶（机关党组书记）
<question id=2508>	谁是中华人民共和国国务院院长？
==================================================
<triple id=2509>	迪欧 ||| 寿命 ||| 太阳纪470年 - 太阳纪506年[1]
<question id=2509>	你知道迪欧的寿命吗？
==================================================
<triple id=2510>	倚天屠龙记 ||| 编导 ||| 杜琪峰，陈木胜，黄锦钿，冯柏源
<question id=2510>	谁是倚天屠龙记的编导？
==================================================
<triple id=2511>	电脑速记机 ||| 发明时间 ||| 1994年
<question id=2511>	电脑速记机是什么时候发明的？
==================================================
<triple id=2512>	koyo54208u轴承 ||| 旧型号 ||| 48208
<question id=2512>	koyo54208u轴承的旧型号是什么？
==================================================
<triple id=2513>	滕玉涛 ||| 任职 ||| 大连市聋人协会副主席
<question id=2513>	滕玉涛任职于什么？
==================================================
<triple id=2514>	千手观音 ||| 演出场馆 ||| 重庆人民大会堂
<question id=2514>	千手观音是在哪里演出的？
==================================================
<triple id=2515>	东北方言 ||| 使用范围 ||| 黑龙江省、吉林省、辽宁省
<question id=2515>	东北方言在哪里使用？
==================================================
<triple id=2516>	重庆工学院外国语学院 ||| 专任教师 ||| 60余人
<question id=2516>	重庆工学院外国语学院有多少名教师？
==================================================
<triple id=2517>	汕优448 ||| 全生育期 ||| 平均120天
<question id=2517>	汕优448的全生育期是多少？
==================================================
<triple id=2518>	天蝎座 ||| 面积排名 ||| 第33位
<question id=2518>	天蝎座的面积排多少名？
==================================================
<triple id=2519>	黄莹莹 ||| 现年 ||| 30岁
<question id=2519>	黄莹莹现年多少岁？
==================================================
<triple id=2520>	江苏省纤维检验局 ||| 编制 ||| 现有编制30名，职工30名。
<question id=2520>	江苏省纤维检验局有多少个编制？
==================================================
<triple id=2521>	戏曲作品目录 ||| 关于 ||| 《武林旧事》
<question id=2521>	与戏曲作品目录有关的是什么？
==================================================
<triple id=2522>	流氓高手 ||| 总推荐 ||| 1128798
<question id=2522>	流氓高手的推荐量是多少？
==================================================
<triple id=2523>	华硕p5gpl-xse ||| 主板架构 ||| atx
<question id=2523>	什么是华硕p5gpl-xse的主板架构？
==================================================
<triple id=2524>	屠龙刀 ||| 持有者 ||| 长眉真人→屠龙师太→眇姑→癞姑
<question id=2524>	谁拥有屠龙刀？
==================================================
<triple id=2525>	国家体育场 ||| 业主 ||| 北京奥组委（奥运会期间） 中信集团（至2038年）及北京市国资委（2038年起）
<question id=2525>	谁是国家体育场的业主？
==================================================
<triple id=2526>	中国农业银行 ||| 年盈利 ||| 3777.31亿元（2011年）
<question id=2526>	中国农业银行一年盈利多少？
==================================================
<triple id=2527>	萨拉托加号航空母舰 ||| 级别 ||| 列克星敦级
<question id=2527>	萨拉托加号航空母舰属于什么级别？
==================================================
<triple id=2528>	朥饼 ||| 所属菜系 ||| 潮州菜
<question id=2528>	请问朥饼属于什么菜系？
==================================================
<triple id=2529>	中国传媒大学经济与管理学院青年志愿者协会 ||| 管理 ||| 由经济与管理学院分团委直接领导
<question id=2529>	中国传媒大学经济与管理学院青年志愿者协会由谁管理？
==================================================
<triple id=2530>	亨利·贝迪莫 ||| 曾效力 ||| 朗斯
<question id=2530>	亨利·贝迪莫以前效力于什么？
==================================================
<triple id=2531>	糖尿病 ||| 并发症 ||| 心血管疾病、神经系统疾病、肾脏疾病、糖尿病足、白内障
<question id=2531>	糖尿病有哪些并发症？
==================================================
<triple id=2532>	燕后文公 ||| 在位时间 ||| 公元前361年―公元前333年
<question id=2532>	请问燕后文公在位多久？
==================================================
<triple id=2533>	仓岛千百合 ||| 班级 ||| 一年c班→二年c班
<question id=2533>	仓岛千百合在哪个班级？
==================================================
<triple id=2534>	南通市通州区住房和城乡建设局 ||| 负责人 ||| 黄建明
<question id=2534>	谁负责南通市通州区住房和城乡建设局？
==================================================
<triple id=2535>	时空猎人 ||| 游戏下载 ||| 应用宝、ios：appstore
<question id=2535>	时空猎人可以在哪里下载？
==================================================
<triple id=2536>	勇敢级驱逐舰 ||| 续航距离 ||| 7000海里左右
<question id=2536>	勇敢级驱逐舰的续航距离是多少？
==================================================
<triple id=2537>	马吉里欧·欧多尼兹 ||| 打点 ||| 1095
<question id=2537>	马吉里欧·欧多尼兹的打点有多少？
==================================================
<triple id=2538>	吸血鬼保姆 ||| 字幕 ||| 中文
<question id=2538>	吸血鬼保姆使用的什么字幕？
==================================================
<triple id=2539>	练江 ||| 流经区域 ||| 安徽省
<question id=2539>	练江流经什么区域？
==================================================
<triple id=2540>	马吉里欧·欧多尼兹 ||| 本垒打 ||| 268
<question id=2540>	马吉里欧·欧多尼兹有多少个本垒打？
==================================================
<triple id=2541>	要塞 ||| 游戏发行 ||| 2k games
<question id=2541>	要塞是什么发行的？
==================================================
<triple id=2542>	斜坡村 ||| 林地面积 ||| 8万余亩
<question id=2542>	你知道斜坡村有多少林地面积吗？
==================================================
<triple id=2543>	皇帝 ||| 发色 ||| 金色或者银色
<question id=2543>	皇帝的头发是什么颜色？
==================================================
<triple id=2544>	民主党 ||| 政治立场 ||| 中间偏左
<question id=2544>	民主党处于什么政治立场？
==================================================
<triple id=2545>	spark乐驰 ||| 气门数 ||| 16个
<question id=2545>	spark乐驰有几个气门？
==================================================
<triple id=2546>	蓝天lte9 ||| 通话时间 ||| 480 分钟
<question id=2546>	请问蓝天lte9有多久的通话时长？
==================================================
<triple id=2547>	宋太宗 ||| 在世 ||| 939年11月20日～997年5月8日
<question id=2547>	宋太宗的在世时间是什么？
==================================================
<triple id=2548>	日法 ||| 表示 ||| 用分数
<question id=2548>	日法用什么表示？
==================================================
<triple id=2549>	范思芳雪 ||| 核心价值观 ||| 感恩.责任.安全.奇迹
<question id=2549>	什么是范思芳雪的核心价值观？
==================================================
<triple id=2550>	约翰内斯·勃拉姆斯 ||| 擅长类型 ||| 交响曲、协奏曲、钢琴独奏曲等
<question id=2550>	约翰内斯·勃拉姆斯擅长什么？
==================================================
<triple id=2551>	qq安全中心 ||| 应用类别 ||| qq帐号保护软件/服务
<question id=2551>	qq安全中心是属于什么类别的应用？
==================================================
<triple id=2552>	迪奥小姐花漾淡香水 ||| 生产企业 ||| 克丽丝汀·迪奥公司
<question id=2552>	什么公司生产迪奥小姐花漾淡香水？
==================================================
<triple id=2553>	达里诺尔国家级自然保护区 ||| 保护对象 ||| 珍稀鸟类和多样性生态系统
<question id=2553>	谁是达里诺尔国家级自然保护区的保护对象？
==================================================
<triple id=2554>	纸皮核桃 ||| 营养成分 ||| 蛋白质、不饱和脂肪酸、维生素
<question id=2554>	请问纸皮核桃有哪些营养成分？
==================================================
<triple id=2555>	民国四大美女 ||| 所在国家 ||| 中国
<question id=2555>	民国四大美女是哪国的？
==================================================
<triple id=2556>	伊瓜苏国家公园 ||| 注册历史 ||| 1986年
<question id=2556>	伊瓜苏国家公园是什么时候注册的？
==================================================
<triple id=2557>	美的cxw-180-ds15 ||| 排风量 ||| 15±1m3/min
<question id=2557>	美的cxw-180-ds15有多少排风量？
==================================================
<triple id=2558>	抚顺特钢p20 ||| 供应商 ||| 抚顺特钢
<question id=2558>	谁是抚顺特钢p20的供应商？
==================================================
<triple id=2559>	戴尔inspiron mini 9 ||| 内存容量 ||| 1gb ddrii
<question id=2559>	戴尔inspiron mini 9的内存有多大？
==================================================
<triple id=2560>	而今 ||| 【拼音】 ||| ér jīn
<question id=2560>	你知道而今用拼音怎么拼吗？
==================================================
<triple id=2561>	赮毕钵罗 ||| 组织门派 ||| 红冕边城
<question id=2561>	谁是赮毕钵罗的组织门派？
==================================================
<triple id=2562>	ntn 51412轴承 ||| 内径d ||| 60mm
<question id=2562>	ntn 51412轴承的内径d是多少？
==================================================
<triple id=2563>	勹 ||| 说文解字 ||| “包”的古体。裹 勹bāo"包"的古字。裹。《说文．勹部》:"勹，裹也。
<question id=2563>	与勹有关的说文解字是什么？
==================================================
<triple id=2564>	卡尔·斯塔米茨 ||| 所属时期／乐派 ||| 古典主义曼海姆古典乐派
<question id=2564>	卡尔·斯塔米茨属于什么时期或者乐派？
==================================================
<triple id=2565>	vr战士 ||| 出品年份 ||| 1995
<question id=2565>	vr战士是什么时候出品的？
==================================================
<triple id=2566>	南京午新闻 ||| 概况 ||| 每天60分钟的节目
<question id=2566>	你知道南京午新闻的概况吗？
==================================================
<triple id=2567>	恶灵兽 ||| 主人 ||| 天邪龙王
<question id=2567>	谁是恶灵兽的主人？
==================================================
<triple id=2568>	曲美家具 ||| 设计理念 ||| 原创设计 缔造时尚生活
<question id=2568>	曲美家具的设计理念是什么？
==================================================
<triple id=2569>	南北朝 ||| 开始 ||| 439年北魏灭北凉
<question id=2569>	南北朝是什么时候开始的？
==================================================
<triple id=2570>	regina电力动车组 ||| 牵引功率 ||| 两节1590kw，三节2120kw
<question id=2570>	你知道regina电力动车组的牵引功率吗？
==================================================
<triple id=2571>	2012中国（江西）汽车后市场产业博览会 ||| 布展时间 ||| 2012年10月18日-19日
<question id=2571>	2012中国（江西）汽车后市场产业博览会是什么时候开展的？
==================================================
<triple id=2572>	雏菊花语 ||| 花期 ||| 春 初夏
<question id=2572>	什么时候雏菊花语开放？
==================================================
<triple id=2573>	岔河镇 ||| 行政村 ||| 29个
<question id=2573>	岔河镇有几个行政村？ 
==================================================
<triple id=2574>	中国人民大学商学院 ||| 现任院长 ||| 毛基业
<question id=2574>	谁是中国人民大学商学院的现任校长？
==================================================
<triple id=2575>	北京顺兴捷知识产权 ||| 批准 ||| 是经北京市工商局
<question id=2575>	北京顺兴捷知识产权要经过谁的批准？
==================================================
<triple id=2576>	fernando ||| 名字来源 ||| 西班牙语
<question id=2576>	fernando来源于什么语？
==================================================
<triple id=2577>	红拂女 ||| 所处时代 ||| 唐朝
<question id=2577>	你知道红拂女你什么时代的吗？
==================================================
<triple id=2578>	世界报 ||| 编辑 ||| pedro j. ramírez
<question id=2578>	谁是世界报的编辑？
==================================================
<triple id=2579>	反恐陆战队5.1 ||| 人群 ||| 玩家
<question id=2579>	反恐陆战队5.1属于什么人群？
==================================================
<triple id=2580>	原唱发烧：星语心愿 ||| 地  区 ||| 大陆
<question id=2580>	原唱发烧：星语心愿是哪个地区的？
==================================================
<triple id=2581>	程愫 ||| 所属单位 ||| 南京军区政治部前线文工团话剧队
<question id=2581>	程愫属于什么单位？
==================================================
<triple id=2582>	spark乐驰 ||| 悬挂方式 ||| 烛式悬挂系统
<question id=2582>	spark乐驰是怎么悬挂的？
==================================================
<triple id=2583>	上原浩治 ||| 防御率 ||| 3.01
<question id=2583>	上原浩治的防御率是多少？
==================================================
<triple id=2584>	兄弟 9040cn ||| 最大处理幅面 ||| a4
<question id=2584>	兄弟 9040cn的最大处理幅面是什么？
==================================================
<triple id=2585>	枭龙 ||| 代号 ||| fc-1，枭龙，jf-17雷电
<question id=2585>	枭龙的代号是什么？
==================================================
<triple id=2586>	建邦agp-3000 2mb显卡 ||| 显存类型 ||| edo
<question id=2586>	请问建邦agp-3000 2mb显卡是什么类型？
==================================================
<triple id=2587>	织田信奈的野望 ||| 所属文库 ||| ga文库→富士见fantasia文库
<question id=2587>	织田信奈的野望属于什么文库？
==================================================
<triple id=2588>	军官 ||| 定 义 ||| 有任职令的人，即军队干部
<question id=2588>	大家知道军官的定义吗？
==================================================
<triple id=2589>	北京地铁大兴线 ||| 起讫站点 ||| 天宫院——公益西桥
<question id=2589>	北京地铁大兴线的起讫站点是什么？
==================================================
<triple id=2590>	spark乐驰 ||| 燃油系统 ||| 电子燃油喷射式
<question id=2590>	spark乐驰的燃油系统是什么样的？
==================================================
<triple id=2591>	spark乐驰 ||| 助力系统 ||| 有
<question id=2591>	spark乐驰有助力系统吗？
==================================================
<triple id=2592>	斯蒂芬·埃德伯格 ||| 双打成绩 ||| 283-153
<question id=2592>	你知道斯蒂芬·埃德伯格的双打成绩吗？
==================================================
<triple id=2593>	高纬度战栗 ||| 总监制 ||| 江潜 周武军 陈明
<question id=2593>	谁是高纬度战栗的总监制？ 
==================================================
<triple id=2594>	苏-27战斗机 ||| 外号 ||| 空中眼镜蛇
<question id=2594>	苏-27战斗机的绰号是什么？
==================================================
<triple id=2595>	茶树精油 ||| 气味 ||| 新鲜、略微刺鼻的木质类香调
<question id=2595>	茶树精油是什么味道的？
==================================================
<triple id=2596>	中国2014年青岛世界园艺博览会 ||| 参观人数 ||| 约1200万人
<question id=2596>	中国2014年青岛世界园艺博览会有多少人参观？
==================================================
<triple id=2597>	章含之 ||| 女儿 ||| 洪晃（婚姻离异三次）
<question id=2597>	谁是章含之的女儿？
==================================================
<triple id=2598>	丹尼尔·斯图里奇 ||| 合同到期 ||| 2019-10-1
<question id=2598>	丹尼尔·斯图里奇什么时候合同到期？
==================================================
<triple id=2599>	天梭 ||| 品牌理念 ||| 创新，源于传统
<question id=2599>	什么是天梭的品牌理念？
==================================================
<triple id=2600>	2011西安世界园艺博览会 ||| 展会类别 ||| 园艺类、科学类、农业类
<question id=2600>	2011西安世界园艺博览会属于什么类别？
==================================================
<triple id=2601>	董鄂氏 ||| 名人 ||| 清初何和礼、顺治时大臣费扬古
<question id=2601>	董鄂氏有哪些名人？
==================================================
<triple id=2602>	纽约大学 ||| 代表色 ||| 紫色
<question id=2602>	请问纽约大学代表着什么颜色？
==================================================
<triple id=2603>	微店 ||| 成立宗旨 ||| 快乐创业
<question id=2603>	你知道微店的成立宗旨吗？
==================================================
<triple id=2604>	风中奇缘 ||| 配乐 ||| 亚伦·孟肯、史蒂芬·史瓦兹
<question id=2604>	谁是风中奇缘的配乐？
==================================================
<triple id=2605>	莫尔道嘎国家森林公园 ||| 森林覆盖率 ||| 为93.3%
<question id=2605>	莫尔道嘎国家森林公园有多少覆盖率？
==================================================
<triple id=2606>	aoc le22a1120 ||| 背光类型 ||| led
<question id=2606>	aoc le22a1120属于什么背光类型？
==================================================
<triple id=2607>	过海隧道巴士619线 ||| 终点站 服务时间 ||| 0615-2400
<question id=2607>	什么时候是过海隧道巴士619线的终点站服务时间？
==================================================
<triple id=2608>	庆元香菇市场 ||| 建成 ||| 1991年底
<question id=2608>	庆元香菇市场是什么时候建成的？
==================================================
<triple id=2609>	双水平无创呼吸机 ||| 批准日期 ||| 2013.03.14
<question id=2609>	双水平无创呼吸机是什么时候批准的？
==================================================
<triple id=2610>	大埔公路－沙田段 ||| 行车线数目 ||| 6线双程（3线双程分隔道路）
<question id=2610>	大埔公路－沙田段有多少行车线？
==================================================
<triple id=2611>	西峡恐龙遗迹园 ||| 主要景点 ||| 恐龙馆、恐龙蛋遗址、水上乐园等
<question id=2611>	你知道西峡恐龙遗迹园有哪些景点吗？
==================================================
<triple id=2612>	hlt立式化工通道泵 ||| 具有 ||| ij 、 ht 型化
<question id=2612>	hlt立式化工通道泵具有哪些特点？
==================================================
<triple id=2613>	灰叶女蒿 ||| 亚族 ||| 菊亚族
<question id=2613>	灰叶女蒿属于什么亚族？
==================================================
<triple id=2614>	斯蒂芬·埃德伯格 ||| 温网 ||| 冠军（88、90）
<question id=2614>	斯蒂芬·埃德伯格在哪一年获得温网的冠军？
==================================================
<triple id=2615>	智能手机 ||| 操作系统 ||| android，ios，wp，symbian等
<question id=2615>	哪些是智能手机的操作系统？
==================================================
<triple id=2616>	世界信用组织 ||| 注册时间 ||| 中国香港和美国犹他州盐湖城
<question id=2616>	世界信用组织是什么时候注册的？
==================================================
<triple id=2617>	ibm system storage ds3500(1746-a2d) ||| 平均传输率 ||| 16gb/s
<question id=2617>	你清楚ibm system storage ds3500(1746-a2d)的平均传输率吗？
==================================================
<triple id=2618>	koyo 7019轴承 ||| 轴承厚度 ||| 24mm
<question id=2618>	koyo 7019轴承有多厚？
==================================================
<triple id=2619>	大爱电视 ||| 播放地区 ||| 台湾、香港、菲律宾
<question id=2619>	大爱电视是哪里播放的？
==================================================
<triple id=2620>	家庭收支管理软件 ||| 官方名称 ||| “美萍记账通
<question id=2620>	家庭收支管理软件的官方名称是什么？
==================================================
<triple id=2621>	休循 ||| 所属洲 ||| 亚洲
<question id=2621>	你知道休循属于什么洲吗？
==================================================
<triple id=2622>	明治大学 ||| 创办时间 ||| 1881年1月
<question id=2622>	明治大学是什么时候创办的？
==================================================
<triple id=2623>	艾洛松软膏 ||| 贮藏 ||| 密闭，25℃以下保存
<question id=2623>	艾洛松软膏的贮藏条件是什么？
==================================================
<triple id=2624>	圣士提反书院 ||| 职员人数 ||| 138人，包括教职员、 6实验室及电脑技术人员、 23行政人员、23校工、 4辅助职员、2全职音乐导师[4]
<question id=2624>	圣士提反书院有多少职员？
==================================================
<triple id=2625>	品胜奥林巴斯dv/dc电池充电器 ||| 输入电压 ||| 输入电压:100v~240v 50/60hz 100
<question id=2625>	品胜奥林巴斯dv/dc电池充电器的输入电压是多少？
==================================================
<triple id=2626>	圣诞节 ||| 设立机构 ||| 罗马教会
<question id=2626>	哪个机构设立了圣诞节？
==================================================
<triple id=2627>	浪涌保护器 ||| 产 地 ||| 中国温州
<question id=2627>	浪涌保护器是哪里生产的？
==================================================
<triple id=2628>	武汉大学 ||| 博士后流动站 ||| 38
<question id=2628>	武汉大学有几个博士后流动站？
==================================================
<triple id=2629>	洱海 ||| 深度 ||| 20.7米
<question id=2629>	洱海有多深？
==================================================
<triple id=2630>	heaven ||| b面 ||| will
<question id=2630>	heaven的b面是什么？
==================================================
<triple id=2631>	美的fk2101 ||| 面板材质 ||| 黑晶面板
<question id=2631>	请问美的fk2101的面板是什么材质？
==================================================
<triple id=2632>	靖边县林业局 ||| 干部职工 ||| 771名
<question id=2632>	靖边县林业局有多少干部职工？
==================================================
<triple id=2633>	“二踢脚”中国当代艺术展 ||| 展览时间 ||| 2006年11月11号——12月15号
<question id=2633>	“二踢脚”中国当代艺术展是什么时候开展？
==================================================
<triple id=2634>	天龙ah-d400 ||| 灵敏度 ||| 115db
<question id=2634>	天龙ah-d400的灵敏度是多少？
==================================================
<triple id=2635>	hi-scan 100100t-2is异物检测机 ||| 功能特点 ||| 检查大件行李货物的理想选择
<question id=2635>	hi-scan 100100t-2is异物检测机有哪些功能？
==================================================
<triple id=2636>	爱奇艺 ||| 口号 ||| 爱奇艺，自由看，屏生活
<question id=2636>	什么是爱奇艺的口号？
==================================================
<triple id=2637>	技展ap-3ca ||| 扩展插槽 ||| 7个
<question id=2637>	技展ap-3ca有几个扩展插槽？
==================================================
<triple id=2638>	最终幻想xv ||| 总监 ||| 野村哲也
<question id=2638>	谁是最终幻想xv的总监？
==================================================
<triple id=2639>	让-巴蒂斯特·毕奥 ||| 受影响于 ||| 路易斯·巴斯德
<question id=2639>	谁影响了让-巴蒂斯特·毕奥？
==================================================
<triple id=2640>	斯蒂芬·埃德伯格 ||| 美网 ||| 冠军（91、92）
<question id=2640>	斯蒂芬·埃德伯格在什么时候获得了美网的冠军？
==================================================
<triple id=2641>	蒋经国 ||| 宗教 ||| 基督教
<question id=2641>	蒋经国信仰什么教？
==================================================
<triple id=2642>	犀 ||| 五笔86 ||| nirh
<question id=2642>	大家有谁知道犀的五笔86是什么？
==================================================
<triple id=2643>	中国好声音 ||| 频道 ||| 中国大陆 浙江卫视首播
<question id=2643>	中国好声音在哪个台播出？
==================================================
<triple id=2644>	人类消失后的世界 ||| 旁白 ||| 詹姆斯▪劳瑞
<question id=2644>	谁是人类消失后的世界的旁白？
==================================================
<triple id=2645>	东北龟甲 ||| 科名 ||| 叶甲总科
<question id=2645>	东北龟甲属于什么科？
==================================================
<triple id=2646>	旧金山地震 ||| 震级 ||| 里氏6.9级
<question id=2646>	旧金山地震有多少级？
==================================================
<triple id=2647>	孙悟空 ||| 兵器 ||| 如意金箍棒
<question id=2647>	你知道孙悟空使用的什么兵器吗？
==================================================
<triple id=2648>	橡树湾 ||| 投资商 ||| 华润置地（福州）有限公司
<question id=2648>	谁是橡树湾的投资商？
==================================================
<triple id=2649>	fn f2000突击步枪 ||| 发射速率 ||| 850 发/分钟
<question id=2649>	fn f2000突击步枪的发射速率是多少？
==================================================
<triple id=2650>	(z)-3,4,5,4',-四甲氧基-3'-羟基二苯乙烯 ||| cas no. ||| 117048-59-6
<question id=2650>	(z)-3,4,5,4',-四甲氧基-3'-羟基二苯乙烯的cas no是多少？
==================================================
<triple id=2651>	西周九年卫鼎 ||| 通高 ||| 37.2公分
<question id=2651>	西周九年卫鼎有多高？
==================================================
<triple id=2652>	狄仁杰之通天帝国 ||| 所获荣誉 ||| 第30届香港电影金像奖最佳导演
<question id=2652>	你知道狄仁杰之通天帝国获得过哪些荣誉吗？
==================================================
<triple id=2653>	h3c msr 20-15-ac-w ||| 端口结构 ||| 非模块化
<question id=2653>	h3c msr 20-15-ac-w的端口是什么结构？
==================================================
<triple id=2654>	的的喀喀湖 ||| 平均深度 ||| 107米
<question id=2654>	你知道的的喀喀湖的平均深度吗？
==================================================
<triple id=2655>	汇众教育青岛动漫学院 ||| 主管机关 ||| 国家信息产业部
<question id=2655>	谁是汇众教育青岛动漫学院的主管机关？
==================================================
<triple id=2656>	二甲硝咪唑 ||| 分子量 ||| 141.13
<question id=2656>	二甲硝咪唑的分子量是什么？
==================================================
<triple id=2657>	艾尔弗德 ||| 依赖系统 ||| win9x/nt/2000/xp
<question id=2657>	艾尔弗德依赖哪些系统？
==================================================
<triple id=2658>	李文章 ||| 参加工作时间 ||| 1983年7月
<question id=2658>	请问李文章是什么时候参加的工作？
==================================================
<triple id=2659>	莫天全 ||| 学 历 ||| 硕士
<question id=2659>	莫天全是什么学历？
==================================================
<triple id=2660>	送唐待制子方北使 ||| 精彩诗句 ||| 唯应沙漠凛，不减谏臣风
<question id=2660>	送唐待制子方北使有哪些精彩的语句？
==================================================
<triple id=2661>	伊瓜苏国家公园 ||| 法文名称* ||| parc national d'iguaçu
<question id=2661>	伊瓜苏国家公园用法文怎么说？
==================================================
<triple id=2662>	血钻野燕麦 ||| 注意事项 ||| 1.服用本品期间应尽量减少饮酒或含有酒精的饮料。2.孕妇、哺乳期女性禁用。3.请将本品放置儿童不能接触的地方。
<question id=2662>	血钻野燕麦有哪些要注意的？
==================================================
<triple id=2663>	2011年第8届亚洲打印展 ||| 展会面积 ||| 22000平米
<question id=2663>	2011年第8届亚洲打印展的面积是多少？
==================================================
<triple id=2664>	台电a12 ||| 标称主频 ||| 1.0ghz
<question id=2664>	台电a12 的标称主频是多少？
==================================================
<triple id=2665>	野百合学运 ||| 起因 ||| 国民大会代表自行通过延长任期
<question id=2665>	野百合学运的起因是什么？
==================================================
<triple id=2666>	瓦尔特p38手枪 ||| 制造数量 ||| 1,000,000
<question id=2666>	请问瓦尔特p38手枪制造了多少？
==================================================
<triple id=2667>	山西焦煤集团有限责任公司 ||| 资产总额 ||| 2274亿元
<question id=2667>	山西焦煤集团有限责任公司有多少资产额？
==================================================
<triple id=2668>	破坏力学与工程防灾减灾四川省重点实验室 ||| 研究 ||| 材料-结构-工程的破坏力学
<question id=2668>	破坏力学与工程防灾减灾四川省重点实验室的研究内容是什么？
==================================================
<triple id=2669>	名家学派 ||| 著作 ||| 《邓析子》
<question id=2669>	名家学派有哪些著作？ 
==================================================
<triple id=2670>	运筹学 ||| 相关学科 ||| 管理学
<question id=2670>	你知道与运筹学相关的学科吗？
==================================================
<triple id=2671>	哈尔滨东站 ||| 兴建时间 ||| 1932年
<question id=2671>	你知道哈尔滨东站是什么时候建造的吗？
==================================================
<triple id=2672>	htc one ||| 主屏幕 ||| 5" 1920 x 1080 fhd, super lcd3
<question id=2672>	htc one 的主屏幕情况是什么？
==================================================
<triple id=2673>	超次元游戏 海王星 ||| 对象年龄 ||| 日本－cero：b 北美－esrb：teen 欧洲－pegi：12
<question id=2673>	超次元游戏 海王星适合几岁的人？
==================================================
<triple id=2674>	2013年东方丽人职业模特大赛 ||| 活动时间 ||| 2013年9月8-14号
<question id=2674>	2013年东方丽人职业模特大赛什么时候举办？
==================================================
<triple id=2675>	中国农业大学 ||| 学校属性 ||| 211工程,985工程
<question id=2675>	中国农业大学的属性是什么？
==================================================
<triple id=2676>	金色帝国帝国之星430ws ||| 风扇类型 ||| 12cm风扇
<question id=2676>	金色帝国帝国之星430ws的风扇是什么类型？
==================================================
<triple id=2677>	重生小萝莉情虐薄情影帝：重生之影后 ||| 第一章 ||| 重生（1）
<question id=2677>	请问重生小萝莉情虐薄情影帝：重生之影后的第一章叫什么？
==================================================
<triple id=2678>	hp storageworks msa70(ap715a) ||| 最大存储容量 ||| 7.5tb
<question id=2678>	hp storageworks msa70(ap715a)的最大存储量是多少？
==================================================
<triple id=2679>	爱普生wp-4011 ||| 最大打印幅面 ||| a4
<question id=2679>	请问爱普生wp-4011的最大打印幅面是多少？
==================================================
<triple id=2680>	教皇 ||| 制度 ||| 圣统制
<question id=2680>	教皇实行什么制度？
==================================================
<triple id=2681>	奥利机场 ||| 营业类型 ||| 公共事业
<question id=2681>	奥利机场属于什么类型？
==================================================
<triple id=2682>	安得拉邦 ||| • 排名 ||| 10th
<question id=2682>	你知道安得拉邦排第几名吗？
==================================================
<triple id=2683>	的的喀喀湖 ||| 湖泊长度 ||| 190千米
<question id=2683>	的的喀喀湖有多长？
==================================================
<triple id=2684>	菇耳壮 ||| 配方 ||| 糠夫：５斤
<question id=2684>	菇耳壮需要哪些配方？
==================================================
<triple id=2685>	pta ||| 简写 ||| pta
<question id=2685>	pta 如何简写？
==================================================
<triple id=2686>	第二代身份证 ||| 施行日期 ||| 于2004年1月1日起施行
<question id=2686>	第二代身份证是什么时候施行的？
==================================================
<triple id=2687>	沙溪乡 ||| 北纬 ||| 26°16′30″～26°24′10″
<question id=2687>	沙溪乡的北纬是多少？
==================================================
<triple id=2688>	百分百公寓 ||| 车位 ||| 130个
<question id=2688>	百分百公寓有几个车位？
==================================================
<triple id=2689>	ntn 23140bk轴承 ||| 外径d ||| 340mm
<question id=2689>	ntn 23140bk轴承的外径d是多少？
==================================================
<triple id=2690>	妮可·舒可辛格 ||| 经历 ||| 小野猫成员
<question id=2690>	妮可·舒可辛格有哪些经历？
==================================================
<triple id=2691>	万圣v-500 ||| 扬声器单元 ||| 4英寸+2x3英寸
<question id=2691>	万圣v-500扬声器有多少尺寸？
==================================================
<triple id=2692>	宝历 ||| 结束时间 ||| 1764年
<question id=2692>	宝历是什么时候结束的？ 
==================================================
<triple id=2693>	夏日祭 ||| 设定地点 ||| 日本的大街小巷
<question id=2693>	夏日祭是在哪里设定的？
==================================================
<triple id=2694>	狗彘不食 ||| 解 释 ||| 形容其人的品行极端恶劣
<question id=2694>	你可以解释狗彘不食的含义吗？
==================================================
<triple id=2695>	贝克山 ||| 山脉 ||| 鲁文佐里山脉
<question id=2695>	贝克山属于什么山脉？
==================================================
<triple id=2696>	斯蒂芬·埃德伯格 ||| 法网 ||| 亚军（89）
<question id=2696>	斯蒂芬·埃德伯格的法网成绩如何？
==================================================
<triple id=2697>	失压计时仪 ||| 主要作用 ||| 及时反映故障情况
<question id=2697>	失压计时仪主要有什么作用？
==================================================
<triple id=2698>	中国医药大厦 ||| 建筑类型 ||| 板塔结合
<question id=2698>	中国医药大厦属于什么类型？
==================================================
<triple id=2699>	zte n720 ||| 适用频率 ||| gsm 900/1800
<question id=2699>	zte n720适用于多少频率？
==================================================
<triple id=2700>	华特迪士尼公司 ||| 息税前利润 ||| ▲96.20亿美元（2013年）[1]:27
<question id=2700>	华特迪士尼公司的息税前利润是多少？
==================================================
<triple id=2701>	井山裕太 ||| 师从 ||| 石井邦生九段[1]
<question id=2701>	井山裕太师从于谁？
==================================================
<triple id=2702>	g7高速 ||| 路线长度 ||| 2540公里
<question id=2702>	g7高速的路线有多长？
==================================================
<triple id=2703>	金享630笔记本无线鼠标 ||| 鼠标大小 ||| 普通鼠
<question id=2703>	金享630笔记本无线鼠标有多大？
==================================================
<triple id=2704>	民兵葛二蛋 ||| 策划 ||| 严澍、郭跃进、闫丹丹、李桶
<question id=2704>	谁是民兵葛二蛋的策划？
==================================================
<triple id=2705>	一骑当千 ||| 摄影监督 ||| 福世晋吾、铃木洋平
<question id=2705>	谁是一骑当千的摄影监督？
==================================================
<triple id=2706>	特拉华州 ||| 最大城市 ||| 威明顿（wilmington）
<question id=2706>	哪里是特拉华州最大的城市？
==================================================
<triple id=2707>	氨 ||| 用 途 ||| 制硝酸、化肥、炸药
<question id=2707>	请问氨有哪些用途？
==================================================
<triple id=2708>	虎头鲨 ||| 繁殖方式 ||| 卵生。
<question id=2708>	你们知道虎头鲨是如何繁殖的吗？
==================================================
<triple id=2709>	萨拉托加号航空母舰 ||| 吃水 ||| 8.1米
<question id=2709>	萨拉托加号航空母舰的吃水深度是多少？
==================================================
<triple id=2710>	联冠845ge ||| 主芯片组 ||| intel 845ge
<question id=2710>	联冠845ge的主芯片组是什么？
==================================================
<triple id=2711>	北京营养健康展览馆 ||| 分区 ||| .健康评估区
<question id=2711>	北京营养健康展览馆有哪些分区？
==================================================
<triple id=2712>	沙溪乡 ||| 东经 ||| 117°17′5″～117°26′45″
<question id=2712>	沙溪乡的东经是多少？
==================================================
<triple id=2713>	古洞口二级水电站 ||| 最大坝高 ||| 40.0m
<question id=2713>	古洞口二级水电站的最大坝高是多少？
==================================================
<triple id=2714>	肯尼迪号航空母舰 ||| 舰级 ||| 小鹰级航空母舰
<question id=2714>	请问肯尼迪号航空母舰属于什么级别？
==================================================
<triple id=2715>	中国营养学会 ||| 始创于 ||| 1945年
<question id=2715>	中国营养学会是什么时候开始创立的？
==================================================
<triple id=2716>	clreol ||| 用 法 ||| void clreol(void);
<question id=2716>	你知道clreol怎么用吗？
==================================================
<triple id=2717>	pm2.5口罩 ||| 有效期 ||| 3年
<question id=2717>	pm2.5口罩的有效期是多久？
==================================================
<triple id=2718>	丁峰 ||| 毕业于 ||| 上海医科大学医学系
<question id=2718>	丁峰是哪个大学毕业的？
==================================================
<triple id=2719>	练江 ||| 源头 ||| 绩溪县东北龙丛源林区的黄花尖
<question id=2719>	练江起源于什么？
==================================================
<triple id=2720>	香港岛专线小巴5号线 ||| 单程行车时间 ||| 约40分钟
<question id=2720>	你知道香港岛专线小巴5号线的单程要行驶多久吗？
==================================================
<triple id=2721>	brmfcmon.exe ||| 间谍软件 ||| no
<question id=2721>	brmfcmon.exe是间谍软件吗？
==================================================
<triple id=2722>	液体刀 ||| 治疗 ||| 风湿
<question id=2722>	液体刀可以治疗什么？
==================================================
<triple id=2723>	盐雾腐蚀试验箱 ||| 容积 ||| 20,040,060,080,010,000,000
<question id=2723>	盐雾腐蚀试验箱的容积有哪些？
==================================================
<triple id=2724>	库贝萨 ||| 精灵序号 ||| 595
<question id=2724>	库贝萨的精灵序号是多少？
==================================================
<triple id=2725>	加油大魔王 ||| 漫画状态 ||| 现世之章连载中 千年之章已完结
<question id=2725>	加油大魔王属于什么状态？
==================================================
<triple id=2726>	超级星光大道 ||| 执行制片 ||| 刘安华
<question id=2726>	谁是超级星光大道的执行制片人？
==================================================
<triple id=2727>	正睿i2696288s-h ||| 产品结构 ||| 2u正睿i2696288s-h处理器
<question id=2727>	正睿i2696288s-h的结构是什么？
==================================================
<triple id=2728>	惠普hp ipaq hx2190 ||| 重量(g) ||| 164.4g 6
<question id=2728>	你知道惠普hp ipaq hx2190有多重吗？
==================================================
<triple id=2729>	康蒂·芭柏 ||| 艺名 ||| andrea beck
<question id=2729>	康蒂·芭柏的艺名是什么？
==================================================
<triple id=2730>	1987年亚洲女子手球锦标赛 ||| 最终成绩 ||| 韩国（第1届冠军）
<question id=2730>	1987年亚洲女子手球锦标赛的最终成绩是什么？
==================================================
<triple id=2731>	独立号航空母舰 ||| 满载排水量 ||| 15100吨
<question id=2731>	有谁知道独立号航空母舰的满载排水量？
==================================================
<triple id=2732>	锦上添花创意工作室 ||| 服务内容 ||| 大型酒店、公司、会所、ktv
<question id=2732>	锦上添花创意工作室提供了哪些服务？
==================================================
<triple id=2733>	昆明市第二人民医院 ||| 医院院训 ||| 敬人敬业 至精至诚
<question id=2733>	昆明市第二人民医院的院训是什么？
==================================================
<triple id=2734>	保时捷918 spyder ||| 加速时间 ||| 3.1秒 （0-100km/h）
<question id=2734>	保时捷918 spyder的加速时间是多少？
==================================================
<triple id=2735>	马里奥兄弟顶怪物 ||| 游戏原名 ||| ：mario bros
<question id=2735>	马里奥兄弟顶怪物的原名是什么？
==================================================
<triple id=2736>	飓风艾琳 ||| 伤亡 ||| 直接造成一人死亡
<question id=2736>	飓风艾琳的伤亡情况如何？
==================================================
<triple id=2737>	浙江棉果果棉业有限公司 ||| 制造 ||| 新疆有机彩棉
<question id=2737>	浙江棉果果棉业有限公司制造什么？
==================================================
<triple id=2738>	黑河 ||| 所属水系 ||| 黑河干流水系
<question id=2738>	请问黑河属于什么水系？
==================================================
<triple id=2739>	3·10云南盈江地震 ||| 伤亡人数 ||| 25人死亡，250多人受伤
<question id=2739>	请问3·10云南盈江地的伤亡人数是多少？
==================================================
<triple id=2740>	巨蟹星龙 ||| 系别 ||| 金系
<question id=2740>	巨蟹星龙属于什么系别？
==================================================
<triple id=2741>	绵阳科技馆 ||| 展馆位置 ||| 绵阳市游仙区一环路东段288号
<question id=2741>	绵阳科技馆的地址在哪？
==================================================
<triple id=2742>	中国铁路 ||| 总长 ||| 突破110000千米（截止2014年底）
<question id=2742>	中国铁路总长是多少？
==================================================
<triple id=2743>	旅鸟 ||| 具体 ||| 迁徙途经，又不在该区繁殖或越冬
<question id=2743>	旅鸟有哪些具体内容？
==================================================
<triple id=2744>	萨拉托加号航空母舰 ||| 最高航速 ||| 34.82节
<question id=2744>	萨拉托加号航空母舰最大速度是多少？
==================================================
<triple id=2745>	龙泉寺 ||| 坐落在 ||| 岭下村进村的路边
<question id=2745>	龙泉寺的地址是什么？
==================================================
<triple id=2746>	甘南藏族自治州中级人民法院 ||| 工作人员 ||| 351人
<question id=2746>	甘南藏族自治州中级人民法院有多少工作人员？
==================================================
<triple id=2747>	的的喀喀湖 ||| 湖泊宽度 ||| 80千米
<question id=2747>	你知道的的喀喀湖有多宽吗？
==================================================
<triple id=2748>	97-59-6 ||| 分 子 量 ||| 158.12
<question id=2748>	97-59-6的分子量是什么？
==================================================
<triple id=2749>	koyo rs40/20轴承 ||| b(厚度) ||| 20mm
<question id=2749>	koyo rs40/20轴承的b(厚度)是多少？
==================================================
<triple id=2750>	客家语 ||| 使用国家和地区 ||| 中华人民共和国（中国大陆）  中华民国（台湾） 香港、马来西亚、印尼、越南、泰国、苏里南、毛里求斯等地的客家人社群
<question id=2750>	哪些国家和地区使用客家语？
==================================================
<triple id=2751>	蓝刚玉 ||| 化学性质 ||| 三氧二铝,al2o3
<question id=2751>	你知道蓝刚玉有哪些化学性质吗？
==================================================
<triple id=2752>	逼瘟丹 ||| 处方 ||| 生苍术6两，大黄4两，白芷等
<question id=2752>	逼瘟丹有哪些处方？
==================================================
<triple id=2753>	清平猪 ||| 产于 ||| 当阳市清平河沿岸
<question id=2753>	清平猪的产地在哪？
==================================================
<triple id=2754>	南圻国 ||| 历史时期 ||| 从法国独立 1946年6月1日
<question id=2754>	南圻国属于什么历史时期？
==================================================
<triple id=2755>	广州地铁15号线 ||| 所属系统 ||| 广州市地下铁道总公司
<question id=2755>	广州地铁15号线属于什么系统？
==================================================
<triple id=2756>	蒜香海带 ||| 小贴士 ||| 海带焯水时不可焯的过久
<question id=2756>	蒜香海带有哪些小贴士呢？
==================================================
<triple id=2757>	桃园厅 ||| 原称 ||| 桃仔园厅
<question id=2757>	你知道桃园厅的原称吗？ 
==================================================
<triple id=2758>	中老年高钙片 ||| 适合 ||| 45--70岁中老年
<question id=2758>	中老年高钙片适用于几岁的人？
==================================================
<triple id=2759>	阿伯丁 ||| 水域面积 ||| 4.0 km² (1.6 mi²)
<question id=2759>	请问阿伯丁有多少水域面积？
==================================================
<triple id=2760>	盘古越狱 ||| 运行平台 ||| windows或mac os
<question id=2760>	盘古越狱是什么平台运行的？
==================================================
<triple id=2761>	英卡洛斯 ||| 进化阶段 ||| 高级
<question id=2761>	英卡洛斯属于什么进化阶段？
==================================================
<triple id=2762>	中山桥 ||| 跨越 ||| 马家沟河
<question id=2762>	中山桥跨越什么河？
==================================================
<triple id=2763>	gtk+ ||| 开发状态 ||| 执行中
<question id=2763>	gtk+ 处于什么开发状态？
==================================================
<triple id=2764>	萨拉托加号航空母舰 ||| 标准排水量 ||| 38746吨
<question id=2764>	萨拉托加号航空母舰的标准排水量是多少？
==================================================
<triple id=2765>	普丽普莱 ||| 是否处方药 ||| 非处方药
<question id=2765>	普丽普莱是处方药吗？
==================================================
<triple id=2766>	玄机逸士 ||| 所处年代 ||| 明朝初年
<question id=2766>	请问玄机逸士处于什么年代？
==================================================
<triple id=2767>	美丽背后 ||| 责任编辑 ||| 韩天、梁奇、禹扬
<question id=2767>	谁是美丽背后的责任编辑？
==================================================
<triple id=2768>	acm程序设计大赛 ||| 美称 ||| “程序设计的奥林匹克”
<question id=2768>	acm程序设计大赛有哪些美称？
==================================================
<triple id=2769>	美国总统 ||| 任期 ||| 任期4年（可连任1届）
<question id=2769>	美国总统任期几年？
==================================================
<triple id=2770>	折瓣树萝卜 ||| 生境 ||| 海拔1200—1500米
<question id=2770>	折瓣树萝卜的生长环境如何？
==================================================
<triple id=2771>	陶汉林 ||| 所属球队 ||| 山东高速男篮
<question id=2771>	陶汉林是哪个球队的？
==================================================
<triple id=2772>	海尔jzy-t103x ||| 灶眼数量 ||| 2
<question id=2772>	海尔jzy-t103x有几个灶眼？
==================================================
<triple id=2773>	交通部中央气象局 ||| 授权法源 ||| 台湾"交通部"中央气象局组织条例
<question id=2773>	什么是交通部中央气象局的授权法源？
==================================================
<triple id=2774>	森松尼sr-2000键鼠套装 ||| 人体工学 ||| 支持
<question id=2774>	森松尼sr-2000键鼠套装支持人体工学吗？
==================================================
<triple id=2775>	国际特赦组织 ||| 重点 ||| 人权监察、全球政策倡议
<question id=2775>	请问国际特赦组织有哪些重点？
==================================================
<triple id=2776>	brmfcmon.exe ||| 安全等级 ||| 0
<question id=2776>	brmfcmon.exe的安全等级是多少？
==================================================
<triple id=2777>	炸弹小默奇2 ||| 大 小 ||| 91.7 mb
<question id=2777>	大家清楚炸弹小默奇2的大小吗？
==================================================
<triple id=2778>	镜子 ||| 发行日期 ||| 2005.10.14
<question id=2778>	镜子是什么时候发行的？
==================================================
<triple id=2779>	skt1 ||| 参赛项目 ||| 星际争霸1，星际争霸2，英雄联盟
<question id=2779>	skt1参加过哪些项目？
==================================================
<triple id=2780>	汤加 ||| 官方语言 ||| 英语，汤加语
<question id=2780>	汤加的官方语言是什么？
==================================================
<triple id=2781>	科密小秘书t10 ||| 噪音 ||| ≤58db
<question id=2781>	科密小秘书t10的嗓音是多少？
==================================================
<triple id=2782>	小学生日常行为规范 ||| 颁布日期 ||| 1991年8月20
<question id=2782>	小学生日常行为规范是什么时候颁布的？
==================================================
<triple id=2783>	重庆西站 ||| 使用状态 ||| 建设中
<question id=2783>	重庆西站的使用状态是什么？
==================================================
<triple id=2784>	深层洁肤凝胶 ||| 主要成分 ||| 去角质球粒、植物萃取液
<question id=2784>	你知道深层洁肤凝胶有哪些主要成分吗？
==================================================
<triple id=2785>	花×华 ||| 作画 ||| すらだまみ
<question id=2785>	谁是花×华的画家？
==================================================
<triple id=2786>	香港海关 ||| 所属部门 ||| 香港特别行政区政府
<question id=2786>	香港海关属于什么部门？
==================================================
<triple id=2787>	钩端螺旋体病肺出血型 ||| 病原学 ||| 钩端螺旋体
<question id=2787>	钩端螺旋体病肺出血型属于什么病原学？
==================================================
<triple id=2788>	zealer ||| 公司总部 ||| 深圳留学生创业大厦
<question id=2788>	哪里是zealer的公司总部？
==================================================
<triple id=2789>	spark乐驰 ||| 制动方式 ||| 四轮碟刹
<question id=2789>	什么是spark乐驰的制动方式？
==================================================
<triple id=2790>	佳能ixus 50 ||| 传感器尺寸 ||| （1/2.5）英寸 ccd
<question id=2790>	佳能ixus 50的传感器有多大？
==================================================
<triple id=2791>	051型驱逐舰 ||| 现况 ||| 7艘现役,9艘退役,2艘中途停建,1艘爆炸事故沉没.
<question id=2791>	你知道051型驱逐舰的现况吗？
==================================================
<triple id=2792>	滨江红棉 ||| 地方 ||| 滨江
<question id=2792>	滨江红棉是哪里的？
==================================================
<triple id=2793>	金钻麻-2 ||| 纹路颜色 ||| 金黄色 | golden
<question id=2793>	金钻麻-2的纹路是什么颜色？
==================================================
<triple id=2794>	小时代 ||| imdb编码 ||| tt3043630
<question id=2794>	小时代的imdb编码是什么？
==================================================
<triple id=2795>	杨振宁 ||| 原籍 ||| 安徽凤阳
<question id=2795>	杨振宁的原籍在哪有人知道吗？
==================================================
<triple id=2796>	美的mm823esj-pa ||| 烹饪方式 ||| 微波
<question id=2796>	美的mm823esj-pa的烹饪方式是什么？
==================================================
<triple id=2797>	铜九鼎八簋 ||| 重 ||| 19.7--20.7公 斤
<question id=2797>	谁知道铜九鼎八簋有多重？
==================================================
<triple id=2798>	泰国中央银行 ||| 英语 ||| bank of thailand
<question id=2798>	泰国中央银行用英语怎么说？
==================================================
<triple id=2799>	单萜类 ||| 化学成分 ||| jasminoside b
<question id=2799>	单萜类有哪些化学成分？
==================================================
<triple id=2800>	弘川法师 ||| 俗名 ||| 王金城
<question id=2800>	弘川法师的通用名是什么？
==================================================
<triple id=2801>	皖稻195号 ||| 审定单位 ||| 2005
<question id=2801>	皖稻195号是哪个单位审定的？
==================================================
<triple id=2802>	blondie ||| 出道地 ||| 美国 纽约
<question id=2802>	请问blondie是在哪里出道的？
==================================================
<triple id=2803>	荷兰国旗 ||| 比例 ||| 长与宽之比为3∶2
<question id=2803>	请问荷兰国旗的比例是多少？
==================================================
<triple id=2804>	w3c潮流前端网 ||| 专注于 ||| web前端开发行业的博客网站
<question id=2804>	w3c潮流前端网专注于什么？
==================================================
<triple id=2805>	大壁虎 ||| 同物异名 ||| lacerta gecko linnaeus（1758）
<question id=2805>	与大壁虎同物异名的是什么？
==================================================
<triple id=2806>	拜金女 ||| 价值观 ||| 金钱就是上帝
<question id=2806>	什么是拜金女的价值观？
==================================================
<triple id=2807>	金山旅游区 ||| 南北长 ||| 1公里
<question id=2807>	你知道金山旅游区南北有多长吗？
==================================================
<triple id=2808>	led楼道声控灯 ||| 认证 ||| ce认证和rohs认证
<question id=2808>	请问led楼道声控灯经过了哪些认证？
==================================================
<triple id=2809>	win32.troj.autorun.qp.90721 ||| 涉及 ||| qq、魔域等
<question id=2809>	你了解win32.troj.autorun.qp.90721涉及了哪些领域吗？
==================================================
<triple id=2810>	佛教 ||| 创始人 ||| 乔达摩·悉达多
<question id=2810>	谁是佛教的创始人？
==================================================
<triple id=2811>	苍井空 ||| 活跃年代 ||| 2000年—
<question id=2811>	苍井空在什么时候活跃的？
==================================================
<triple id=2812>	格力ntsa-7 ||| 摆放方式 ||| 台式
<question id=2812>	请问格力ntsa-7是怎么摆放的？
==================================================
<triple id=2813>	国有企业清产核资办法 ||| 执行日期 ||| 2003年9月9日
<question id=2813>	国有企业清产核资办法是什么时候执行的？
==================================================
<triple id=2814>	卡西尼－惠更斯号 ||| 发射时间 ||| 1997年10月15日 08:43:00 utc (17年零3个月零28日 前)
<question id=2814>	请问卡西尼－惠更斯号是什么时候发射的？
==================================================
<triple id=2815>	郑州号驱逐舰 ||| 动工时间 ||| 2008年12月16日
<question id=2815>	有谁知道郑州号驱逐舰是什么时候动工的吗？ 
==================================================
<triple id=2816>	91助手 ||| 版本号 ||| 3.3.31.1056
<question id=2816>	91助手的版本号是什么？
==================================================
<triple id=2817>	海底两万里 ||| 发表时间 ||| 1869.3.20～1870.6.20[1]
<question id=2817>	请问海底两万里是什么时候发表的？
==================================================
<triple id=2818>	红枣桂圆豆浆 ||| 食材 ||| 黄豆80克
<question id=2818>	制作红枣桂圆豆浆需要哪些食材？
==================================================
<triple id=2819>	华硕ux31ki2557e(128gb) ||| 待机时间 ||| 2周超长待机功能
<question id=2819>	华硕ux31ki2557e(128gb)的待机时间是多少？
==================================================
<triple id=2820>	重庆市人民政府办公厅关于市政府领导工作分工的通知 ||| 发文机关 ||| 重庆市人民政府办公厅[1]
<question id=2820>	重庆市人民政府办公厅关于市政府领导工作分工的通知的发文机关是什么？
==================================================
<triple id=2821>	流泪的新娘 ||| 首播频道 ||| 山东电视影视频道
<question id=2821>	流泪的新娘是在哪个频道首播的？
==================================================
<triple id=2822>	沃勒 ||| iso 3166码 ||| no-0137
<question id=2822>	沃勒的iso 3166码是多少？
==================================================
<triple id=2823>	东芝 40td100c ||| 最佳观看距离 ||| 2.6～3.0米
<question id=2823>	东芝 40td100c的最佳观看距离是多少？
==================================================
<triple id=2824>	宋青白釉印花回纹花卉盏 ||| 现藏 ||| 成都华通博物馆
<question id=2824>	宋青白釉印花回纹花卉盏的现藏地址是哪里？
==================================================
<triple id=2825>	联冠845ge ||| cpu插槽 ||| socket 478
<question id=2825>	联冠845ge的cpu插槽是什么？
==================================================
<triple id=2826>	麻栗村 ||| 劳动力 ||| 1900人
<question id=2826>	请问麻栗村有多少劳动力？
==================================================
<triple id=2827>	2011第七届中国模具之都（宁波）博览会 ||| 所属行业 ||| 工业制造
<question id=2827>	2011第七届中国模具之都（宁波）博览会属于什么行业？
==================================================
<triple id=2828>	歼-5 ||| 生产数量 ||| 767
<question id=2828>	你知道歼-5生产了多少台吗？
==================================================
<triple id=2829>	姆拉登·彼得里奇 ||| 现效力球队 ||| 西汉姆联足球俱乐部
<question id=2829>	姆拉登·彼得里奇现在效力于什么球队？
==================================================
<triple id=2830>	天兴 ||| 历时 ||| 5年余
<question id=2830>	天兴历时了多久？
==================================================
<triple id=2831>	奥林巴斯μtough-6020 ||| 感光器件 ||| ccd
<question id=2831>	什么是奥林巴斯μtough-6020的感光器件？
==================================================
<triple id=2832>	最后一分钟 ||| 页码 ||| 126页〜128页
<question id=2832>	最后一分钟有多少页？
==================================================
<triple id=2833>	工作绩效量化考核技术 ||| 介  质 ||| vcd
<question id=2833>	工作绩效量化考核技术的介质是什么？
==================================================
<triple id=2834>	light up my life ||| 编 曲 ||| 邓智伟，庄冬昕，
<question id=2834>	谁是light up my life的编曲？
==================================================
<triple id=2835>	张宏业 ||| 指导思想 ||| 为民服务
<question id=2835>	什么是张宏业的指导思想？
==================================================
<triple id=2836>	大坑村 ||| 山林面积 ||| 3.2万亩
<question id=2836>	大坑村的山林有多少面积？
==================================================
<triple id=2837>	凤凰山 ||| 主峰海拔 ||| 2128米
<question id=2837>	大家了解凤凰山的主峰有多高吗？
==================================================
<triple id=2838>	b1重型坦克 ||| 主要武器 ||| 47毫米sa34
<question id=2838>	b1重型坦克的主要武器是什么？
==================================================
<triple id=2839>	装备战伤理论与技术 ||| 开本 ||| 16开
<question id=2839>	装备战伤理论与技术有多少开？
==================================================
<triple id=2840>	1960年亚洲杯足球赛 ||| 比赛日期 ||| 10月14日–10月23日（10天）
<question id=2840>	1960年亚洲杯足球赛是什么时候开始的？
==================================================
<triple id=2841>	汉江 ||| 流域面积 ||| 151000平方公里
<question id=2841>	汉江有多大？
==================================================
<triple id=2842>	女生节 ||| 起源时间 ||| 20世纪90年代初
<question id=2842>	女生节是什么时候开始的？
==================================================
<triple id=2843>	tyep-33 laaw ||| 携带方式 ||| 肩扛式
<question id=2843>	tyep-33 laaw可以如何携带？
==================================================
<triple id=2844>	奥林匹克国家公园 ||| 所属国 ||| 美洲
<question id=2844>	奥林匹克国家公园是哪国的？
==================================================
<triple id=2845>	西林书院 ||| 责任者 ||| 知府黄士杰
<question id=2845>	谁负责西林书院？
==================================================
<triple id=2846>	疯狂的麦咭 ||| 播出状态 ||| 已完结
<question id=2846>	疯狂的麦咭播完了吗？
==================================================
<triple id=2847>	仁和镇 ||| 幅员面积 ||| 56.5平方公里
<question id=2847>	仁和镇有多少面积？
==================================================
<triple id=2848>	4-氨基-6-羟基-2-巯基嘧啶 ||| 产品编号 ||| yzh051
<question id=2848>	你知道4-氨基-6-羟基-2-巯基嘧啶的编号吗？
==================================================
<triple id=2849>	mp3! ||| 归类 ||| 计划
<question id=2849>	mp3!属于什么类别？
==================================================
<triple id=2850>	科学博物馆 ||| 联系方式 ||| www.mos.org
<question id=2850>	科学博物馆的网站是什么？
==================================================
<triple id=2851>	条顿骑士团 ||| 主保圣人 ||| 童贞圣母玛利亚
<question id=2851>	谁是条顿骑士团的主保圣人？
==================================================
<triple id=2852>	九龙巴士249x线 ||| 服务时间以外 替代路线 ||| 九龙巴士49x线
<question id=2852>	什么是九龙巴士249x线服务时间以外的替代路线？
==================================================
<triple id=2853>	坝子口村 ||| 区号 ||| 312
<question id=2853>	坝子口村的区号是多少？
==================================================
<triple id=2854>	田敬成 ||| 主讲 ||| 《可编程控制器原理及应用》
<question id=2854>	田敬成是什么的主讲？
==================================================
<triple id=2855>	竹下俊 ||| 扮演者 ||| 耿长军(浅野长英），刘广楠
<question id=2855>	竹下俊演过谁？
==================================================
<triple id=2856>	源质莫比斯之戒 ||| 耐力 ||| 252
<question id=2856>	源质莫比斯之戒有多少耐力？
==================================================
<triple id=2857>	中华人民共和国国家国防科技工业局 ||| 机构性质 ||| 副部级单位
<question id=2857>	中华人民共和国国家国防科技工业局是什么性质的？
==================================================
<triple id=2858>	刋 ||| 笔顺 ||| 撇横撇竖竖
<question id=2858>	你可以说出刋的笔画吗？
==================================================
<triple id=2859>	新燕子李三 ||| 上星平台 ||| 2013年10月10日 湖北/河南卫视
<question id=2859>	新燕子李三是在哪国台播放？
==================================================
<triple id=2860>	云宝黛西 ||| 出身地 ||| 云中城（云之都）
<question id=2860>	云宝黛西是在哪里播放的？
==================================================
<triple id=2861>	宝冢花组 ||| 命名来源 ||| 日本固有的雪月花一词
<question id=2861>	你知道宝冢花组的来源吗？
==================================================
<triple id=2862>	韩式香肠海鲜火锅 ||| 用料 ||| 辣白菜 300克、小土豆 2个
<question id=2862>	制作韩式香肠海鲜火锅需要什么材料？
==================================================
<triple id=2863>	闪锌矿 ||| 比重 ||| 4.09
<question id=2863>	请问闪锌矿含有多少比重？
==================================================
<triple id=2864>	九龙壁 ||| 厚 ||| 1.2米
<question id=2864>	九龙壁有多厚？
==================================================
<triple id=2865>	刘德华 ||| 音乐代表作品 ||| 忘情水;冰雨;练习;中国人;笨小孩
<question id=2865>	刘德华唱过哪些歌？
==================================================
<triple id=2866>	月湖琴声 ||| 开盘日期 ||| 2014年01月21日首次开盘
<question id=2866>	请问月湖琴声是什么时候开盘的？
==================================================
<triple id=2867>	1144型巡洋舰 ||| 前型 ||| 1134b型巡洋舰/卡拉级巡洋舰
<question id=2867>	1144型巡洋舰的前型是什么？
==================================================
<triple id=2868>	周刊少年sunday ||| 发行量 ||| 52万（2012年9月 - 2012年12月）
<question id=2868>	周刊少年sunday发行了多少？
==================================================
<triple id=2869>	徐疃村 ||| 农作物 ||| 小麦、玉米、谷子等
<question id=2869>	徐疃村有什么农作物？
==================================================
<triple id=2870>	上海假日之星酒店（长宁店） ||| 商业区 ||| 长宁区/中山公园商业区近江苏路
<question id=2870>	上海假日之星酒店（长宁店）在哪个商业区？
==================================================
<triple id=2871>	东芝t111 ||| 处理器系列 ||| 英特尔 culv系列
<question id=2871>	东芝t111属于什么系列？
==================================================
<triple id=2872>	植玫兰 ||| 品牌定位 ||| 植物医美，专注问题肌肤
<question id=2872>	植玫兰有什么品牌定位？
==================================================
<triple id=2873>	小天狼星布莱克 ||| 毕业时间 ||| 约 1971－1978年
<question id=2873>	小天狼星布莱克是什么时候毕业的？
==================================================
<triple id=2874>	《梦游天姥吟留别》 ||| 朝代 ||| 唐
<question id=2874>	你知道《梦游天姥吟留别》是哪个朝代的吗？
==================================================
<triple id=2875>	美的mv-wj12q3 ||| 使用方式 ||| 卧式
<question id=2875>	美的mv-wj12q3应该如何使用？
==================================================
<triple id=2876>	宏碁3830tg ||| 核心架构 ||| sandy bridge
<question id=2876>	什么是宏碁3830tg的核心架构？
==================================================
<triple id=2877>	天下秀 ||| 公司宗旨 ||| 成就top店铺，top商品
<question id=2877>	什么是天下秀的宗旨？
==================================================
<triple id=2878>	青瓷飞鸟百戏堆塑罐 ||| 级 别 ||| 一级文物
<question id=2878>	请问青瓷飞鸟百戏堆塑罐属于什么级别？
==================================================
<triple id=2879>	国际足联世界俱乐部杯 ||| 应届冠军 ||| 皇家马德里（西班牙，2014年）
<question id=2879>	谁是国际足联世界俱乐部杯的应届冠军？
==================================================
<triple id=2880>	香港国际机场 ||| 市区距离 ||| 34 公里
<question id=2880>	香港国际机场离市区有多远？
==================================================
<triple id=2881>	仙石秀久 ||| 主君 ||| 丰臣秀吉、德川家康、德川秀忠
<question id=2881>	谁是仙石秀久的主君？
==================================================
<triple id=2882>	清华同方超扬 c300-x003 ||| 总线类型 ||| fsb
<question id=2882>	清华同方超扬 c300-x003是什么类型？
==================================================
<triple id=2883>	萌动王朝 ||| 总部所在地 ||| 河北省石家庄市
<question id=2883>	你知道萌动王朝的总部在哪里吗？
==================================================
<triple id=2884>	积雪草 ||| 采收时间 ||| 夏、秋二季
<question id=2884>	积雪草是什么时候采收的？
==================================================
<triple id=2885>	沙维特运载火箭 ||| 燃料 ||| htpb
<question id=2885>	沙维特运载火箭的燃料是什么？
==================================================
<triple id=2886>	高雄市红70路公车 ||| 用车 ||| 全线部分低地板公车
<question id=2886>	高雄市红70路公车属于什么用车？
==================================================
<triple id=2887>	但丁·阿利吉耶里号战列舰 ||| 拥有国 ||| 意大利
<question id=2887>	大家了解但丁·阿利吉耶里号战列舰是哪国的吗？
==================================================
<triple id=2888>	miss a ||| 组合形式 ||| 4人女子组合
<question id=2888>	miss a组合有几个人？
==================================================
<triple id=2889>	幸运52 ||| 节目类型 ||| 综艺/益智/游戏互动
<question id=2889>	幸运52是属于什么类型的综艺？
==================================================
<triple id=2890>	乔灵儿 ||| 喜欢的人 ||| 白莲花，碧游
<question id=2890>	乔灵儿喜欢谁？
==================================================
<triple id=2891>	多功能监控表 ||| 性能特点 ||| 高精度测量三相电压
<question id=2891>	多功能监控表有哪些性能？
==================================================
<triple id=2892>	光华商场 ||| 管理单位 ||| 台北市光华商场发展协会
<question id=2892>	哪里是光华商场的管理单位？
==================================================
<triple id=2893>	东方昱 ||| 现任职务 ||| 创富演说教育机构总裁
<question id=2893>	东方昱的现任职务是什么？
==================================================
<triple id=2894>	超级篮球联赛 ||| 格言 ||| 每一战，都是决战
<question id=2894>	什么是超级篮球联赛的格言？
==================================================
<triple id=2895>	金莎大酒店 ||| 服务设施 ||| 最差
<question id=2895>	金莎大酒店的服务设施如何？
==================================================
<triple id=2896>	国际空间站 ||| 高度 ||| 20米
<question id=2896>	国际空间站有多高？
==================================================
<triple id=2897>	intel 酷睿i5-3210m ||| 核心数 ||| 双核心
<question id=2897>	请问intel 酷睿i5-3210m有几个核心？
==================================================
<triple id=2898>	台电女娲8xdvd±rw ||| 缓存 ||| 2m
<question id=2898>	台电女娲8xdvd±rw 的缓存是多少？
==================================================
<triple id=2899>	伸缩接头 ||| 产品分类 ||| ay型压盖式伸缩接头
<question id=2899>	伸缩接头是什么类型的产品？
==================================================
<triple id=2900>	色卡司n8850 ||| 硬盘盘位 ||| 8
<question id=2900>	色卡司n8850有几个硬盘？
==================================================
<triple id=2901>	托马斯·穆勒 ||| 代表国家队 ||| 出场56次，进22球
<question id=2901>	托马斯·穆勒代表国家队取得了哪些战绩？
==================================================
<triple id=2902>	厦门市仙岳幼儿园 ||| 占地总面积 ||| 3363平方米
<question id=2902>	厦门市仙岳幼儿园有多大？
==================================================
<triple id=2903>	临沂师范学院职业技术学院 ||| 教学方式 ||| 全日制
<question id=2903>	临沂师范学院职业技术学院是属于什么类型的教学方式 ？
==================================================
<triple id=2904>	美国偶像 ||| 亚军 ||| 布莱克·路易斯
<question id=2904>	谁是美国偶像的亚军？
==================================================
<triple id=2905>	end roll ||| 编曲 ||| 铃木直人、d・a・i
<question id=2905>	谁是end roll的编曲？
==================================================
<triple id=2906>	万达广场 ||| 总用地面积 ||| 159.34亩
<question id=2906>	万达广场的总面积是多少？
==================================================
<triple id=2907>	六弦之首·苍 ||| 身 份 ||| 道境玄宗六弦之首
<question id=2907>	六弦之首·苍有什么身份？
==================================================
<triple id=2908>	htc g20 rom ||| 适合机型 ||| htc g20/s510b
<question id=2908>	htc g20 rom 适合什么机型？
==================================================
<triple id=2909>	圣宝sv-926翔凤1号 ||| 信噪比 ||| 80db
<question id=2909>	圣宝sv-926翔凤1号的信噪比是多少？
==================================================
<triple id=2910>	科密p-807 ||| 碎纸效果 ||| 2x8
<question id=2910>	科密p-807的碎纸效果是多少？
==================================================
<triple id=2911>	亿城ls3258 ||| 手机昵称 ||| ls3258
<question id=2911>	你知道亿城ls3258的昵称吗？
==================================================
<triple id=2912>	中山桥 ||| 开通日期 ||| 1938年
<question id=2912>	谁知道中山桥是啥时候通车的？
==================================================
<triple id=2913>	末日灾变之亡灵大军 ||| 游戏语言 ||| 中文
<question id=2913>	请问末日灾变之亡灵大军是啥语种的游戏呀？
==================================================
<triple id=2914>	水性纸塑品封边专用丙烯酸酯胶黏剂 ||| 原材料 ||| 配方/质量份
<question id=2914>	谁能告诉我水性纸塑品封边专用丙烯酸酯胶黏剂的制作比例？
==================================================
<triple id=2915>	马来西亚航空370号班机空难 ||| 事故类型 ||| 失事[1]
<question id=2915>	请问马来西亚航空370号班机空难到底是怎么造成的呢？
==================================================
<triple id=2916>	中央电视台军事·农业频道 ||| 视频格式 ||| 高清16:9，标清4:3
<question id=2916>	你知道中央电视台军事·农业频道的清晰度和比例吗？
==================================================
<triple id=2917>	好莱坞环球影城 ||| 娱乐设施 ||| 变形金刚3d过山车、影城之旅等
<question id=2917>	谁知道好莱坞环球影城都有哪些游戏能玩？
==================================================
<triple id=2918>	僄弃 ||| 注音 ||| 解释：轻忽抛弃
<question id=2918>	谁能告诉我僄弃是什么意思呢？
==================================================
<triple id=2919>	简书周刊003 ||| 多看评分 ||| 8
<question id=2919>	你知道简书周刊003的评论分数是多少吗？
==================================================
<triple id=2920>	光之子 ||| 进度 ||| 已完结
<question id=2920>	谁能告诉我光之子现在连载到哪儿了？
==================================================
<triple id=2921>	梅洛 ||| 种植区域 ||| 法国
<question id=2921>	你知道梅洛适合种在哪儿吗？
==================================================
<triple id=2922>	奥格瑞玛 ||| 资源 ||| 护甲，战士训练，魔法训练，武器
<question id=2922>	我想知道奥格瑞玛都包括哪些装备和训练？
==================================================
<triple id=2923>	木偶奇遇记 ||| 制作成本 ||| €40,000,000 (estimated)
<question id=2923>	谁知道木偶奇遇记一共投资了多少费用呢？
==================================================
<triple id=2924>	以毒服人：医妃传 ||| 首发状态 ||| 书友网
<question id=2924>	请问以毒服人：医妃传首刊在哪个网站的呢？
==================================================
<triple id=2925>	飞篷将军 ||| 敌人 ||| 魔尊重楼
<question id=2925>	我想知道飞篷将军对手是谁？
==================================================
<triple id=2926>	陈宫 ||| 去世时间 ||| 198年
<question id=2926>	谁知道陈宫是在哪年死的？
==================================================
<triple id=2927>	追梦者 ||| 混缩 ||| 马  力
<question id=2927>	谁能告诉我追梦者的混音是什么？
==================================================
<triple id=2928>	英雄无敌online ||| 硬盘 ||| 2g
<question id=2928>	你知道英雄无敌online的存储多大码？
==================================================
<triple id=2929>	萨拉托加号航空母舰 ||| 人员编制 ||| 2122人
<question id=2929>	请问萨拉托加号航母可以载多少人呀？
==================================================
<triple id=2930>	台北市立建国高级中学 ||| 刊物 ||| 东海东、建中青年、建中人 建中学报、心泉、建人见智 建桥、建中文选、资治通建
<question id=2930>	谁知道台北市立建国高级中学都出版过哪些书？
==================================================
<triple id=2931>	atp年终总决赛 ||| 比赛场地 ||| 室内 硬地
<question id=2931>	你知道atp年终总决赛是在哪儿举办吗？
==================================================
<triple id=2932>	吉利英伦金刚 2010款 vvt 1.5 mt 无敌版 ||| 排量 ||| 1.5l
<question id=2932>	谁能告诉我吉利英伦金刚2010款vvt1.5mt无敌版的排气量是多少？
==================================================
<triple id=2933>	河口槭 ||| 海拔区间 ||| 1100-1500
<question id=2933>	请问河口槭的高度范围是多少？
==================================================
<triple id=2934>	尿苷二磷酸葡萄糖 ||| 产生 ||| 基因重组
<question id=2934>	谁知道尿苷二磷酸葡萄糖有哪种功效？
==================================================
<triple id=2935>	休循 ||| 政体 ||| 君主制
<question id=2935>	请问休循实行的是什么国家制度？
==================================================
<triple id=2936>	吃饭睡觉打豆豆 ||| 标志 ||| 豆豆
<question id=2936>	谁知道吃饭睡觉打豆豆的代表是啥？
==================================================
<triple id=2937>	金台陈村 ||| 区 号 ||| 312
<question id=2937>	你知道给金台陈村打电话需加拨什么号？
==================================================
<triple id=2938>	汽车空调电磁离合器 ||| 载体 ||| 汽车
<question id=2938>	谁知道汽车空调电磁离合器是装在哪儿的？
==================================================
<triple id=2939>	iphone 6 plus ||| 储存 ||| 16g/64g/128g
<question id=2939>	你能告诉我iphone 6 plus内存都是多大的？
==================================================
<triple id=2940>	银川市物业管理条例 ||| 会议 ||| 银川市第十三届人民代表大会
<question id=2940>	请问银川市物业管理条例是通过哪次会议颁布的呀？
==================================================
<triple id=2941>	理光c7501sp ||| 颜色类型 ||| 复印/打印/扫描/传真
<question id=2941>	你知道理光c7501sp都有哪些功能吗？
==================================================
<triple id=2942>	b-link bl-843g ||| 最高传输速率 ||| 300mbps
<question id=2942>	谁知道b-link bl-843g的速度是多少？
==================================================
<triple id=2943>	卡洛斯地方 ||| 日文 ||| カロス地方
<question id=2943>	你知道卡洛斯地方的日语怎么拼呢？
==================================================
<triple id=2944>	卡萨罗玛城堡 ||| 房间数 ||| 98 间
<question id=2944>	谁能告诉我卡萨罗玛城堡一共有多少间房啊？
==================================================
<triple id=2945>	吉祥寺 ||| 距县城 ||| 27公里
<question id=2945>	请问吉祥寺到县城有多远？
==================================================
<triple id=2946>	中国国际航空129号班机空难 ||| 目的地 ||| 釜山金海国际机场
<question id=2946>	你知道中国国际航空129号班机空难中这趟航班是到哪儿的，吗？
==================================================
<triple id=2947>	水咲萝拉 ||| 身高 / 体重 ||| 4英呎 2英吋 / 1102 磅
<question id=2947>	我想知道水咲萝拉有多高多重呀？
==================================================
<triple id=2948>	robotics;notes 机器人笔记 ||| 发表期间 ||| 2012年1月30日－连载中
<question id=2948>	请问robotics;notes 机器人笔记是哪天开始发表的？还在连载吗？
==================================================
<triple id=2949>	伊甸园 ||| 影片类型 ||| 爱情 / 剧情
<question id=2949>	谁知道伊甸园是属于哪类的电影呢？
==================================================
<triple id=2950>	水利水电工程专业 ||| 修业年限 ||| 四年
<question id=2950>	你知道水利水电工程专业是几年制的吗？
==================================================
<triple id=2951>	hp pavilion s3516cn ||| 制造商 ||| hewlett-packard company
<question id=2951>	我想知道hp pavilion s3516cn是哪个公司开发的？
==================================================
<triple id=2952>	情人节 ||| 公历日期 ||| 2月14日
<question id=2952>	谁知道情人节是哪天？
==================================================
<triple id=2953>	万达广场 ||| 用地面积 ||| 11.4543万平方米
<question id=2953>	你能告诉我万达广场有多大吗？
==================================================
<triple id=2954>	禾盛玉819 ||| 适宜地区 ||| 四川平丘区
<question id=2954>	请问禾盛玉819适合在哪儿种植呢？
==================================================
<triple id=2955>	lg杯世界围棋棋王战 ||| 总奖金 ||| 13亿韩元
<question id=2955>	你知道lg杯世界围棋棋王战的最终奖励是多少钱吗？
==================================================
<triple id=2956>	铺集镇彭家庄 ||| 得名 ||| 相传元朝至正十八年
<question id=2956>	你知道铺集镇彭家庄的名字是怎么来的吗？
==================================================
<triple id=2957>	娇妘媤 ||| 合作伙伴 ||| 台湾沁水妆源国际集团
<question id=2957>	谁能告诉我娇妘媤是跟哪个公司一块投资生产的呢？
==================================================
<triple id=2958>	495号州际公路 ||| 形成时间 ||| 1957
<question id=2958>	谁知道495号州际公路是哪年建成的呢？
==================================================
<triple id=2959>	大岭村 ||| 自然村 ||| 5个
<question id=2959>	你能告诉我大岭村一共有几个村吗？
==================================================
<triple id=2960>	c语言库函数(e类字母) ||| 功 能 ||| 把一个浮点数转换为字符串
<question id=2960>	你知道c语言库函数(e类字母)的作用是什么呢？
==================================================
<triple id=2961>	中华人民共和国第十一届运动会 ||| 比赛项目 ||| 33个大项 362个小项
<question id=2961>	我想知道第十一届运动会有多少项目？
==================================================
<triple id=2962>	1977–78年欧洲冠军杯 ||| 赛事统计 ||| 59 场
<question id=2962>	请问1977–78年欧洲冠军杯一共有多少场？
==================================================
<triple id=2963>	2011年第8届亚洲打印展 ||| 组织单位 ||| 上海广会会展有限公司
<question id=2963>	告诉我2011年第8届亚洲打印展是谁主办的呀？
==================================================
<triple id=2964>	高跟鞋敲出来的自信：职场女性着装图典 ||| 产品尺寸重量 ||| 24x16.6x1.8cm;399g
<question id=2964>	你知道高跟鞋敲出来的自信：职场女性着装图典的长宽和重量吗？
==================================================
<triple id=2965>	黑执事 ||| 色彩设计 ||| 歌川律子
<question id=2965>	谁知道黑执事颜色搭配的设计师是谁？
==================================================
<triple id=2966>	佐渡岛 ||| 最高点海拔 ||| 1,172米
<question id=2966>	谁能拿告诉俄佐渡岛的最高有多高啊？
==================================================
<triple id=2967>	元朝 ||| 首都 ||| 大都（北京）
<question id=2967>	请问元朝当时定都在哪儿？
==================================================
<triple id=2968>	惠普347732-001 ||| 电池电压 ||| 14.4v
<question id=2968>	我想知道惠普347732-001的电池多大？
==================================================
<triple id=2969>	丫丫 ||| 最喜欢的颜色 ||| 白色和黑色
<question id=2969>	你知道丫丫都是喜欢什么颜色吗？
==================================================
<triple id=2970>	别克昂科雷 ||| 行李舱容积 ||| 657升
<question id=2970>	你知道别克昂科雷的后备箱多大吗？
==================================================
<triple id=2971>	惠阳体育中心 ||| 中心 ||| 是一个大型的体育
<question id=2971>	谁能告诉我惠阳体育中心是什么类型的呢？
==================================================
<triple id=2972>	商品零售场所塑料购物袋有偿使用管理办法 ||| 通过会议 ||| 商务部第五次部务会议
<question id=2972>	请问商品零售场所塑料购物袋有偿使用管理办法是哪次会议颁布的呢？
==================================================
<triple id=2973>	苍井空 ||| 三围 ||| 90 - 58 - 83 cm
<question id=2973>	你知道苍井空的胸围，腰围，臀围都是多少呢？
==================================================
<triple id=2974>	奥尔内克斯 ||| 人口（1999） ||| 2,663
<question id=2974>	谁知道奥尔内克斯有多少人呢？ 
==================================================
<triple id=2975>	康辉 ||| 属相 ||| 鼠
<question id=2975>	你知道主持人康辉是属什么的吗？
==================================================
<triple id=2976>	针形截止阀 ||| 内容简介 ||| 扩大了公称尺寸的范围
<question id=2976>	请问针形截止阀有啥作用？
==================================================
<triple id=2977>	民主党 ||| 官方色彩 ||| 蓝
<question id=2977>	谁能告诉我民主党的主色是什么颜色？
==================================================
<triple id=2978>	海尔bcd-216tcx ||| 冷冻室容积 ||| 91l
<question id=2978>	你知道海尔bcd-216tcx冷冻仓多大码？
==================================================
<triple id=2979>	acwlicon.exe ||| 后台程序 ||| 是
<question id=2979>	我想知道acwlicon.exe是个程序吗？
==================================================
<triple id=2980>	陈胜利 ||| 学术代表作 ||| 《马克思主义哲学专题讲座》、《城郊经济学》等
<question id=2980>	你知道陈胜利的主要作品有哪些吗？
==================================================
<triple id=2981>	呼中站 ||| 车站地址 ||| 黑龙江省大兴安岭呼中镇站前路
<question id=2981>	谁知道呼中站的具体地址是哪儿啊？
==================================================
<triple id=2982>	121·生活原地 ||| 艺术家 ||| 山水画家·孙金龙
<question id=2982>	告诉我121·生活原地的作家是谁？
==================================================
<triple id=2983>	李曌 ||| 三 围 ||| 83-60-89
<question id=2983>	我想知道李曌的胸围、腰围、臀围具体多少。
==================================================
<triple id=2984>	新垦学校 ||| 建筑总面积 ||| 9000多平方米
<question id=2984>	你知道新垦学校一共有多大吗？
==================================================
<triple id=2985>	新坂堂 ||| 福建省文物保护单位 ||| 福建省文物保护单位
<question id=2985>	谁能告诉我新坂堂是属于哪儿的保护单位呢？
==================================================
<triple id=2986>	技嘉ga-3cesl-rh ||| 参数 ||| 主芯片组：nvidia nfp3600
<question id=2986>	你知道技嘉ga-3cesl-rh具体参数是多少呢？
==================================================
<triple id=2987>	贰灵转校生 ||| 漫画分类 ||| 日韩漫画  神鬼类
<question id=2987>	我想知道贰灵转校生属于什么类型呢？
==================================================
<triple id=2988>	校花的贴身高手 ||| 最新章节 ||| 第4181章 成败在此一举
<question id=2988>	请问校花的贴身高手现在更新到哪一张了呢？
==================================================
<triple id=2989>	丙烯酸漆 ||| 包 装 ||| 25kg/组
<question id=2989>	你知道丙烯酸漆每组是多少呢？
==================================================
<triple id=2990>	意曼多精品咖啡 ||| 愿景 ||| vision
<question id=2990>	请问意曼多精品咖啡的心愿是什么呢？
==================================================
<triple id=2991>	纵贯线 ||| 主要车站 ||| 台北、台中、高雄
<question id=2991>	谁知道纵贯线的重要的三个车站时什么呢？
==================================================
<triple id=2992>	朝比奈春 ||| 年龄 ||| 28岁
<question id=2992>	谁能告诉我朝比奈春多大啦？
==================================================
<triple id=2993>	卧龙传说 ||| 游戏状态 ||| 停服
<question id=2993>	你知道卧龙传说现在还能玩儿吗？
==================================================
<triple id=2994>	凌美琪 ||| 饰演者 ||| 孙圳 周利书 赵今麦
<question id=2994>	我想知道凌美琪都演过哪些角色呀？
==================================================
<triple id=2995>	不人道或有辱人格待遇或处罚宣言 ||| 条数 ||| 12条
<question id=2995>	请问不人道或有辱人格待遇或处罚宣言一共多少条呢？
==================================================
<triple id=2996>	画皮世界 ||| 游戏特征 ||| 副本 pk
<question id=2996>	谁知道画皮世界是哪种类型的游戏呀？
==================================================
<triple id=2997>	hp compaq dx5150(rf531pa) ||| 标称频率 ||| 1800mhz
<question id=2997>	我想知道hp compaq dx5150(rf531pa)的运算速度是多少？
==================================================
<triple id=2998>	旗山区农会 ||| 建成年代 ||| 1914年10月6日
<question id=2998>	请问旗山区农会成立的具体时间？
==================================================
<triple id=2999>	东区 ||| 区划 ||| 17里421邻
<question id=2999>	谁能告诉我东区的具体面积多大呢？
==================================================
<triple id=3000>	朝比奈春 ||| 出道地点 ||| 日本&#12539;东京都
<question id=3000>	你知道朝比奈春是在哪儿、什么时候出道的呢？
==================================================
<triple id=3001>	霞飞路 ||| 现名 ||| 汉口岳飞街
<question id=3001>	告诉我霞飞路现在叫什么名字呀？
==================================================
<triple id=3002>	土壤地带性学说 ||| 因素 ||| 生物因素
<question id=3002>	你知道土壤地带性学说是哪个学科类的吗？
==================================================
<triple id=3003>	绍兴迎仙桥 ||| 跨度 ||| 16.5米
<question id=3003>	请问绍兴迎仙桥多长呢？
==================================================
<triple id=3004>	sepboo sepad-615portable ||| 显示器尺寸 ||| 15英寸
<question id=3004>	谁能告诉我sepboo sepad-615portable是多大尺寸的呢？
==================================================
<triple id=3005>	联想k900 ||| 主屏材质 ||| 主屏材质：ips
<question id=3005>	我想知道联想k900的主屏幕是什么材质的呀？
==================================================
<triple id=3006>	澄海小智 ||| 口头禅 ||| 我和b哥轮智妈 还有谁？
<question id=3006>	谁知道澄海小智经常说的一句话是什么呢？
==================================================
<triple id=3007>	烧麦 ||| 区别 ||| 南方—烧卖；北方-稍美
<question id=3007>	请问南北方对于烧麦有啥不同的叫法？
==================================================
<triple id=3008>	铂美天香面部美白护理精油 ||| 产品功效 ||| 活化面部肌肤细胞,促进肌肤弹性,
<question id=3008>	你知道铂美天香面部美白护理精油的效果有哪些吗？
==================================================
<triple id=3009>	民主党 ||| 国际组织 ||| 民主主义者联盟（已解散）
<question id=3009>	我想知道民主党在国际上是属于哪个组织的呀？
[truncated: 2,920,425 more chars]
