# Supplementary material for: Human-computer interaction based on background knowledge and emotion certainty
Source: PeerJ Comput Sci. 2023 May 31;9:e1418. doi: 10.7717/peerj-cs.1418 (PMC10280641; doi:10.7717/peerj-cs.1418)
Supplement: Supplemental Information 2 [file peerj-cs-09-1418-s002.zip]

Archive with 4 entries (3 files):
- nlpcc2018.testset/
- nlpcc2018.testset/nlpcc2018.kbqa.test
- nlpcc2018.testset/nlpcc2018.kbqg.test
- nlpcc2018.testset/nlpcc2018.kbqu.test
