# Supplementary material for: Human-computer interaction based on background knowledge and emotion certainty
Source: PeerJ Comput Sci. 2023 May 31;9:e1418. doi: 10.7717/peerj-cs.1418 (PMC10280641; doi:10.7717/peerj-cs.1418)
Supplement: Supplemental Information 2 [file peerj-cs-09-1418-s002.zip › nlpcc2018.testset/nlpcc2018.kbqa.test]

<question id=1>	马丁·泰勒青少年时在哪支球队踢球？
<answer id=1>	
==================================================
<question id=2>	斯旺西城队的米楚是哪个国家的球员？
<answer id=2>	
==================================================
<question id=3>	巴西球员托罗是哪天出生的？
<answer id=3>	
==================================================
<question id=4>	巴西球员安杰洛踢什么位置？
<answer id=4>	
==================================================
<question id=5>	足球运动员库谢夫的外文名如何拼写？
<answer id=5>	
==================================================
<question id=6>	我国球员郝伟踢什么位置？
<answer id=6>	
==================================================
<question id=7>	里科威亚队是哪个国家的球队？
<answer id=7>	
==================================================
<question id=8>	阿普尔俱乐部在哪个国家？
<answer id=8>	
==================================================
<question id=9>	斯特凡·利希施泰纳为哪支球队效力？
<answer id=9>	
==================================================
<question id=10>	泰国武里南联队是哪年成立的？
<answer id=10>	
==================================================
<question id=11>	墨西哥足球甲级联赛共有多少支队伍？
<answer id=11>	
==================================================
<question id=12>	希腊球员卡西卡斯的出生日期是什么？
<answer id=12>	
==================================================
<question id=13>	阿塞拜疆队参加哪项洲际赛事？
<answer id=13>	
==================================================
<question id=14>	奥山武宰士是哪国运动员？
<answer id=14>	
==================================================
<question id=15>	弦巻健人为哪支球队效力？
<answer id=15>	
==================================================
<question id=16>	戈麦斯·拉蒙特·比斯利在场上踢什么位置？
<answer id=16>	
==================================================
<question id=17>	意大利球员加佐拉体重多少？
<answer id=17>	
==================================================
<question id=18>	卡莱罗是哪国足球运动员？
<answer id=18>	
==================================================
<question id=19>	菲德利斯是哪国球员？
<answer id=19>	
==================================================
<question id=20>	成都五牛队在哪个联赛征战？
<answer id=20>	
==================================================
<question id=21>	韩国球员闵勋基的身高是多少？
<answer id=21>	
==================================================
<question id=22>	罗伊·毛罗的球衣号码是多少？
<answer id=22>	
==================================================
<question id=23>	球员尼亚尔的出生日期？
<answer id=23>	
==================================================
<question id=24>	球员皮科是哪国人？
<answer id=24>	
==================================================
<question id=25>	罗马尼亚球员加尼的中文全名是什么？
<answer id=25>	
==================================================
<question id=26>	库哈尔丘克在场上踢什么位置？
<answer id=26>	
==================================================
<question id=27>	内迪尔科的惯用脚是哪支？
<answer id=27>	
==================================================
<question id=28>	德拉甘是哪国人？
<answer id=28>	
==================================================
<question id=29>	巴西球员阿布达为哪支球队效力？
<answer id=29>	
==================================================
<question id=30>	后卫基利安是哪国球员？
<answer id=30>	
==================================================
<question id=31>	已故球员约翰·查尔斯生前踢什么位置？
<answer id=31>	
==================================================
<question id=32>	意大利球员加图索现在效力与哪支球队？
<answer id=32>	
==================================================
<question id=33>	拉伊科维奇在哪里出生？
<answer id=33>	
==================================================
<question id=34>	卡塔尼亚队球员尼古拉·莱罗塔列还曾在哪支俱乐部效力？
<answer id=34>	
==================================================
<question id=35>	1991年出生的史庭亮身高多少？
<answer id=35>	
==================================================
<question id=36>	球员鲁勒的出生年月是哪天？
<answer id=36>	
==================================================
<question id=37>	奥古斯丁努森属于哪支球队？
<answer id=37>	
==================================================
<question id=38>	英格兰球员本内特在场上踢哪个位置？
<answer id=38>	
==================================================
<question id=39>	球员卡布里有多高？
<answer id=39>	
==================================================
<question id=40>	球员利普斯英文名是什么
<answer id=40>	
==================================================
<question id=41>	德国球员科雷尔在哪支球队踢球？
<answer id=41>	
==================================================
<question id=42>	门将德鲁伊特是哪国球员？
<answer id=42>	
==================================================
<question id=43>	球员阿雷纳斯的国籍是什么？
<answer id=43>	
==================================================
<question id=44>	西班牙球员奎克在场上踢什么位置？
<answer id=44>	
==================================================
<question id=45>	Jung Sung-Ryong的中文名是什么？
<answer id=45>	
==================================================
<question id=46>	哪位球员获得00-01赛季“英格兰足球先生”称号？
<answer id=46>	
==================================================
<question id=47>	阿根廷竞技队征战哪个联赛？
<answer id=47>	
==================================================
<question id=48>	89年出生的斯汤顿目前身高多少？
<answer id=48>	
==================================================
<question id=49>	曾效力于莫斯科火车头的霍赫洛夫踢哪个位置？
<answer id=49>	
==================================================
<question id=50>	孙升俊是哪国球员？
<answer id=50>	
==================================================
<question id=51>	吉亚切里尼球衣上的号码是多少？
<answer id=51>	
==================================================
<question id=52>	日本球员井上平出生在哪座城市？
<answer id=52>	
==================================================
<question id=53>	凯西·托马斯的英文名如何拼写？
<answer id=53>	
==================================================
<question id=54>	曾效力于曼城的詹姆斯·米尔纳的英文全名是什么？
<answer id=54>	
==================================================
<question id=55>	苏格兰球员菲弗踢什么位置？
<answer id=55>	
==================================================
<question id=56>	足球运动员费德是哪国人？
<answer id=56>	
==================================================
<question id=57>	球员Abraham Kudemor的中文名是什么？
<answer id=57>	
==================================================
<question id=58>	足球运动员施米德的国籍是什么？
<answer id=58>	
==================================================
<question id=59>	田中俊一有多高？
<answer id=59>	
==================================================
<question id=60>	巴西球员绍洛何时出生？
<answer id=60>	
==================================================
<question id=61>	里贝里在拜仁时穿几号球衣？
<answer id=61>	
==================================================
<question id=62>	波兰球员布尔日斯基的惯用脚是哪支？
<answer id=62>	
==================================================
<question id=63>	球员波佩克在场上踢什么位置？
<answer id=63>	
==================================================
<question id=64>	球员魏贤俊效力于哪支球队？
<answer id=64>	
==================================================
<question id=65>	Takaaki Tokushige是的中文名成是什么？
<answer id=65>	
==================================================
<question id=66>	火车头体育场是乌克兰哪支球队的主场？
<answer id=66>	
==================================================
<question id=67>	赫塔菲俱乐部的何时成立？
<answer id=67>	
==================================================
<question id=68>	法国球员埃里克·阿比达尔是什么星座？
<answer id=68>	
==================================================
<question id=69>	教练贾秀全曾执导过哪些球队？
<answer id=69>	
==================================================
<question id=70>	奥利弗·诺伊维尔在场上踢什么位置？
<answer id=70>	
==================================================
<question id=71>	猎犬是法甲哪支俱乐部的昵称？
<answer id=71>	
==================================================
<question id=72>	我国球员柯钊在场上踢什么位置？
<answer id=72>	
==================================================
<question id=73>	川崎前锋俱乐部的主场馆可以容纳多少观众？
<answer id=73>	
==================================================
<question id=74>	英格兰球员亨弗雷斯何时出生？
<answer id=74>	
==================================================
<question id=75>	佐加顿斯球队位于哪座城市？
<answer id=75>	
==================================================
<question id=76>	日本球员佐藤真也体重多少？
<answer id=76>	
==================================================
<question id=77>	阿斯帕斯是哪国足球运动员？
<answer id=77>	
==================================================
<question id=78>	卡尔洛·库迪奇尼为哪支球队效力？
<answer id=78>	
==================================================
<question id=79>	姆尔贾的现在为哪支球队效力？
<answer id=79>	
==================================================
<question id=80>	法国世界杯足球队开赛歌曲是哪个？
<answer id=80>	
==================================================
<question id=81>	波黑球员哈吉达列维奇在哪支青年队？
<answer id=81>	
==================================================
<question id=82>	球员阿尔里克松何时出生？
<answer id=82>	
==================================================
<question id=83>	卡利体育足球俱乐部是哪国的？
<answer id=83>	
==================================================
<question id=84>	尤文图斯队的安德雷亚·巴尔扎利在场上踢什么位置？
<answer id=84>	
==================================================
<question id=85>	西班牙运动员皮奇奇在何时去世？
<answer id=85>	
==================================================
<question id=86>	西班牙足球运动员大卫·比利亚的外文全名是什么？
<answer id=86>	
==================================================
<question id=87>	瑞典球员特林身高多少？
<answer id=87>	
==================================================
<question id=88>	阿根廷球员蒙涅身穿几号球衣？
<answer id=88>	
==================================================
<question id=89>	Wayne Routledge的中文名称是什么？
<answer id=89>	
==================================================
<question id=90>	球员于汉超的技术有什么特点？
<answer id=90>	
==================================================
<question id=91>	苏格兰球员邓哈姆在球场上踢什么位置？
<answer id=91>	
==================================================
<question id=92>	保罗·费雷拉的在何处出生？
<answer id=92>	
==================================================
<question id=93>	韩国球员李根镐的韩国名字是什么？
<answer id=93>	
==================================================
<question id=94>	江原FC的主场是哪座场馆？
<answer id=94>	
==================================================
<question id=95>	水晶宫球员莫西斯在场上编号是多少？
<answer id=95>	
==================================================
<question id=96>	瑞士球员沙奇里多高？
<answer id=96>	
==================================================
<question id=97>	球员德苏是哪国人？
<answer id=97>	
==================================================
<question id=98>	16年欧洲杯共进行了多少场比赛？
<answer id=98>	
==================================================
<question id=99>	请问匈牙利球员蒂马尔在哪支球队效力？
<answer id=99>	
==================================================
<question id=100>	足球运动员蒂姆·斯莫尔德斯身高多少？
<answer id=100>	
==================================================
<question id=101>	球员约阿夫·齐夫是哪国人？
<answer id=101>	
==================================================
<question id=102>	墨西哥球员拉云体重多少？
<answer id=102>	
==================================================
<question id=103>	恒大球员金英权还曾在哪些俱乐部效力？
<answer id=103>	
==================================================
<question id=104>	球员索阿雷斯的出生日期是哪天？
<answer id=104>	
==================================================
<question id=105>	澳大利亚球员戈德利的队服号码是多少？
<answer id=105>	
==================================================
<question id=106>	牛津联足球俱乐部的主席是谁？
<answer id=106>	
==================================================
<question id=107>	西班牙球员西蒙在哪个俱乐部踢球？
<answer id=107>	
==================================================
<question id=108>	英冠共有多少参赛球队？
<answer id=108>	
==================================================
<question id=109>	有“C奥”之称的克莱奥的在场上踢什么位置？
<answer id=109>	
==================================================
<question id=110>	天津奥林匹克中心体育场于何时建成？
<answer id=110>	
==================================================
<question id=111>	泰国男足的主场在哪座球场？
<answer id=111>	
==================================================
<question id=112>	捷克球员扬·科勒身高多少？
<answer id=112>	
==================================================
<question id=113>	日本女足国家队的主教练是谁？
<answer id=113>	
==================================================
<question id=114>	维拉斯·博阿斯是哪支俄超球队的主教练？
<answer id=114>	
==================================================
<question id=115>	球员丹尼尔·帕萨雷拉是哪国人？
<answer id=115>	
==================================================
<question id=116>	亚俱杯多久举办一次？
<answer id=116>	
==================================================
<question id=117>	足球运动员容卡是哪国人？
<answer id=117>	
==================================================
<question id=118>	格拉茨风暴足球俱乐部在哪个联赛征战？
<answer id=118>	
==================================================
<question id=119>	“苏超”是哪个足球联赛的简称？
<answer id=119>	
==================================================
<question id=120>	帕克斯足球俱乐部的主场能容纳多少观众？
<answer id=120>	
==================================================
<question id=121>	球员特里·斯基夫顿是哪国人？
<answer id=121>	
==================================================
<question id=122>	06年德国国家队球员奥东科尔身高多少？
<answer id=122>	
==================================================
<question id=123>	前锋奥德菲尔德在哪里出生？
<answer id=123>	
==================================================
<question id=124>	奥寺康彦的假名写法是什么？
<answer id=124>	
==================================================
<question id=125>	英格兰球员泽布罗斯基何时出生？
<answer id=125>	
==================================================
<question id=126>	现任阿根廷男足的队长是谁？
<answer id=126>	
==================================================
<question id=127>	哈维·莫雷诺在场上穿几号球衣？
<answer id=127>	
==================================================
<question id=128>	塞尔维亚足球运动员德约杰维奇身高多少？
<answer id=128>	
==================================================
<question id=129>	西班牙门将大卫·德赫亚于哪年转会至曼联？
<answer id=129>	
==================================================
<question id=130>	威尔士球员克里斯·科尔曼何时出生？
<answer id=130>	
==================================================
<question id=131>	塞尔维亚国脚塞尔维亚在场上踢什么位置？
<answer id=131>	
==================================================
<question id=132>	马丁·席尔瓦是哪国足球运动员？
<answer id=132>	
==================================================
<question id=133>	洪都拉斯前卫卡洛斯·科斯特利的球衣号码是几号？
<answer id=133>	
==================================================
<question id=134>	奥地利球员马霍在哪座城市出生？
<answer id=134>	
==================================================
<question id=135>	东口顺昭效力于哪个俱乐部？
<answer id=135>	
==================================================
<question id=136>	唐泽大梦是哪国球员？
<answer id=136>	
==================================================
<question id=137>	恩波利足球俱乐部的温西踢什么位置？
<answer id=137>	
==================================================
<question id=138>	贵州人和前锋约尔达是哪个国家的人？
<answer id=138>	
==================================================
<question id=139>	马其顿球员米特雷夫斯基的出生日期是哪天？
<answer id=139>	
==================================================
<question id=140>	芬兰前腰利特曼宁的身高是多少？
<answer id=140>	
==================================================
<question id=141>	Monino的中文名是什么？
<answer id=141>	
==================================================
<question id=142>	波黑足球运动员埃米尔·斯帕希奇现在效力于哪支球队？
<answer id=142>	
==================================================
<question id=143>	摩尔多瓦足球运动员拉库在场上踢什么位置？
<answer id=143>	
==================================================
<question id=144>	1989年出生的球员安德雷·平托是哪国人？
<answer id=144>	
==================================================
<question id=145>	乌克兰足球队员帕沙耶夫身高多少？
<answer id=145>	
==================================================
<question id=146>	91年出生的足球运动员希多尔丘克是哪国人？
<answer id=146>	
==================================================
<question id=147>	里基·拉文希尔穿几号球衣？
<answer id=147>	
==================================================
<question id=148>	足球运动员网田慎在哪里出生？
<answer id=148>	
==================================================
<question id=149>	足球运动员卢茨是哪个国家的人？
<answer id=149>	
==================================================
<question id=150>	Kasusula的中文名称是什么？
<answer id=150>	
==================================================
<question id=151>	杭州绿城队的石柯在场上踢什么位置？
<answer id=151>	
==================================================
<question id=152>	甘冈足球俱乐部是何时建立的？
<answer id=152>	
==================================================
<question id=153>	退役球员毛毅军曾经为哪支球队效力？
<answer id=153>	
==================================================
<question id=154>	拉斐尔·贝尼特斯是哪支球队的教练？
<answer id=154>	
==================================================
<question id=155>	1986年出生的法国球员吉鲁在国家队的球队号码是多少？
<answer id=155>	
==================================================
<question id=156>	英格兰球员卡斯基在场上踢什么位置？
<answer id=156>	
==================================================
<question id=157>	日本足球运动员家长昭博穿几号球衣？
<answer id=157>	
==================================================
<question id=158>	拉夫里奇是哪国足球运动员？
<answer id=158>	
==================================================
<question id=159>	83年出生的维比斯特是哪个国家的足球运动员？
<answer id=159>	
==================================================
<question id=160>	Glory Glory Man United是英超哪个俱乐部的队歌？
<answer id=160>	
==================================================
<question id=161>	日本足球运动员中村佑也体重多少？
<answer id=161>	
==================================================
<question id=162>	1989年出生的比利时足球运动员维特塞尔现在在哪个俱乐部效力？
<answer id=162>	
==================================================
<question id=163>	足球运动员吉拉索莱何时出生？
<answer id=163>	
==================================================
<question id=164>	德甲多特蒙德队的球衣由哪家公司提供？
<answer id=164>	
==================================================
<question id=165>	墨西哥球员莫拉雷斯属于哪支球队？
<answer id=165>	
==================================================
<question id=166>	1981年出生的足球运动员鲍蒂斯塔是哪国人？
<answer id=166>	
==================================================
<question id=167>	慕尼黑1860队的沃伊特科维亚克是哪国人？
<answer id=167>	
==================================================
<question id=168>	弗罗西诺内足球俱乐部于哪年成立？
<answer id=168>	
==================================================
<question id=169>	前锋托马斯·梅格勒在哪座城市出生？
<answer id=169>	
==================================================
<question id=170>	意大利球员马尔科·达历桑德罗体重多少？
<answer id=170>	
==================================================
<question id=171>	巩曜通在山东鲁能踢什么位置？
<answer id=171>	
==================================================
<question id=172>	希罗纳队角逐哪项赛事？
<answer id=172>	
==================================================
<question id=173>	西雅图海湾者足球俱乐部的奥斯瓦尔多·阿隆索在哪里出生？
<answer id=173>	
==================================================
<question id=174>	穆罕默德·卡马拉是男运动员还是女运动员？
<answer id=174>	
==================================================
<question id=175>	“纳小鸭”是法国哪位足球运动员的绰号？
<answer id=175>	
==================================================
<question id=176>	“战神”巴蒂斯图塔的是哪国人？
<answer id=176>	
==================================================
<question id=177>	“忧郁王子”是哪位意大利足球运动员的称号？
<answer id=177>	
==================================================
<question id=178>	克罗地亚足球运动员弗尔萨利科在场上踢什么位置？
<answer id=178>	
==================================================
<question id=179>	绵阳太极队的丛永玮何时出生？
<answer id=179>	
==================================================
<question id=180>	恒大球员梅方青少年时属于哪支球队？
<answer id=180>	
==================================================
<question id=181>	有“恐怖伊万”之称的是哪位智利球员？
<answer id=181>	
==================================================
<question id=182>	有“黄色金丝雀”之称的费内巴切队在哪座城市？
<answer id=182>	
==================================================
<question id=183>	湖北武汉职业足球俱乐部于哪年解散？
<answer id=183>	
==================================================
<question id=184>	横滨水手的主场馆叫什么？
<answer id=184>	
==================================================
<question id=185>	阿伯丁队的马根尼斯身高多少？
<answer id=185>	
==================================================
<question id=186>	我国女足前国脚张欧影出生在哪里？
<answer id=186>	
==================================================
<question id=187>	利物浦球员埃姆雷·坎在场上踢什么位置？
<answer id=187>	
==================================================
<question id=188>	德国足坛名宿尤尔根·克林斯曼有什么称号？
<answer id=188>	
==================================================
<question id=189>	知名足球教练唐尧东的母校是哪里？
<answer id=189>	
==================================================
<question id=190>	曾带领中国对进入世界杯决赛圈的神奇教练“米卢”是什么星座？
<answer id=190>	
==================================================
<question id=191>	足球中的“人球分过”的英文是什么？
<answer id=191>	
==================================================
<question id=192>	挪威球员福伦何时出生？
<answer id=192>	
==================================================
<question id=193>	“巴神”巴洛特利在场上踢什么位置？
<answer id=193>	
==================================================
<question id=194>	中国国足的队服是什么颜色？
<answer id=194>	
==================================================
<question id=195>	女王公园流浪者队的格尔曼身高多少？
<answer id=195>	
==================================================
<question id=196>	南安普敦队的杰克·科克在场上穿几号队服？
<answer id=196>	
==================================================
<question id=197>	俄罗斯球员米希科夫踢什么位置？
<answer id=197>	
==================================================
<question id=198>	德乙足球联赛有多少队伍参加？
<answer id=198>	
==================================================
<question id=199>	贵州人和队陈子介出生于哪座城市？
<answer id=199>	
==================================================
<question id=200>	法甲里尔的德布奇的出生年月是什么？
<answer id=200>	
==================================================
<question id=201>	圣洛伦索队的莱昂德罗·罗马诺利体重是多少公斤？
<answer id=201>	
==================================================
<question id=202>	87年出生的尤拉伊·库卡是哪国人？
<answer id=202>	
==================================================
<question id=203>	美国人史蒂夫·切伦多洛是何时出生的？
<answer id=203>	
==================================================
<question id=204>	全南天龙队的舒瓦穿几号球衣？
<answer id=204>	
==================================================
<question id=205>	比嘉厚平在哪支俱乐部效力？
<answer id=205>	
==================================================
<question id=206>	Bortolo Mutti是哪位意大利球员的英文名？
<answer id=206>	
==================================================
<question id=207>	后卫皮奇尼现在是哪支球队的球员？
<answer id=207>	
==================================================
<question id=208>	巴西球星麦孔在罗马队穿几号球衣？
<answer id=208>	
==================================================
<question id=209>	马尔科·潘特里奇在哪座城市出生？
<answer id=209>	
==================================================
<question id=210>	埃利奥特·帕里什身高多少？
<answer id=210>	
==================================================
<question id=211>	阿德米在场上踢什么位置？
<answer id=211>	
==================================================
<question id=212>	苏特纳是哪国足球运动员？
<answer id=212>	
==================================================
<question id=213>	拉法·阿尔坎塔拉的技术有什么特点？
<answer id=213>	
==================================================
<question id=214>	河北中基队由谁执教？
<answer id=214>	
==================================================
<question id=215>	布莱恩·奥维多的体重是多少？
<answer id=215>	
==================================================
<question id=216>	拉扎洛夫是哪国球员？
<answer id=216>	
==================================================
<question id=217>	尼基塔·布尔米斯特罗夫球衣上印几号？
<answer id=217>	
==================================================
<question id=218>	保加利亚索菲亚中央陆军队的主场最多可容纳多少观众？
<answer id=218>	
==================================================
<question id=219>	瑞士球员阿布拉什在场上是什么位置？
<answer id=219>	
==================================================
<question id=220>	2014世界杯用球Brazuca的中文译名叫什么？
<answer id=220>	
==================================================
<question id=221>	西乙俱乐部特内里费的主场是哪个球场？
<answer id=221>	
==================================================
<question id=222>	足球运动员林京铉的国籍是什么？
<answer id=222>	
==================================================
<question id=223>	多米尼克·阿迪亚更习惯用哪支脚踢球？
<answer id=223>	
==================================================
<question id=224>	丹麦的劳德鲁普兄弟中谁的年龄较大？
<answer id=224>	
==================================================
<question id=225>	德国球员克莱门斯·弗里茨穿几号球衣？
<answer id=225>	
==================================================
<question id=226>	博德默的名字用外文如何拼写？
<answer id=226>	
==================================================
<question id=227>	球员博格拉出生在哪里？
<answer id=227>	
==================================================
<question id=228>	奥地利小将穆吉奇踢啥位置？
<answer id=228>	
==================================================
<question id=229>	球员安泽乌尼斯出生于何时？
<answer id=229>	
==================================================
<question id=230>	阿兰·普利多是哪国人？
<answer id=230>	
==================================================
<question id=231>	本·罗伯茨在哪支球队踢球？
<answer id=231>	
==================================================
<question id=232>	哥伦比亚球员里卡德场上踢什么位置？
<answer id=232>	
==================================================
<question id=233>	国脚蒿俊闵获得过哪些荣誉？
<answer id=233>	
==================================================
<question id=234>	科约茨尼安穿几号队服？
<answer id=234>	
==================================================
<question id=235>	德国球星胡梅尔斯的爸爸叫什么？
<answer id=235>	
==================================================
<question id=236>	荷兰一代巨星马尔科·范·巴斯滕身高多少？
<answer id=236>	
==================================================
<question id=237>	中国著名足球运动员王文华最喜欢哪支球队？
<answer id=237>	
==================================================
<question id=238>	我国球员吉翔为哪家俱乐部效力？
<answer id=238>	
==================================================
<question id=239>	意大利球员塞拉菲尼有多重？
<answer id=239>	
==================================================
<question id=240>	西班牙球员博松与哪家俱乐部签约？
<answer id=240>	
==================================================
<question id=241>	88年出生的安德烈·伊万诺夫效力于哪家俱乐部？
<answer id=241>	
==================================================
<question id=242>	隆德里纳足球俱乐部在哪国？
<answer id=242>	
==================================================
<question id=243>	雅礼1队的黄晓龙中学时踢什么位置？
<answer id=243>	
==================================================
<question id=244>	前欧洲年度足球先生乔治·贝斯特是何时去世的？
<answer id=244>	
==================================================
<question id=245>	德甲球队霍芬海姆的主教练是谁？
<answer id=245>	
==================================================
<question id=246>	95年出生的法贡德斯是哪个国家的球员？
<answer id=246>	
==================================================
<question id=247>	有“白贝利”之称的济科是哪国人？
<answer id=247>	
==================================================
<question id=248>	足球俱乐部桑坦德竞技的主席是谁？
<answer id=248>	
==================================================
<question id=249>	中国高中足球联赛是哪个机构主办的？
<answer id=249>	
==================================================
<question id=250>	2013年东亚杯在哪个国家巨星？
<answer id=250>	
==================================================
<question id=251>	哈维·埃尔南德兹·克雷乌斯是哪国球员？
<answer id=251>	
==================================================
<question id=252>	耿志庆的身价是多少？
<answer id=252>	
==================================================
<question id=253>	尼尔球场使用何种草坪？
<answer id=253>	
==================================================
<question id=254>	本溪体育场是中乙哪支俱乐部的主场？
<answer id=254>	
==================================================
<question id=255>	阿根廷竞技队的隆巴迪来自哪个国家？
<answer id=255>	
==================================================
<question id=256>	巴西球员保利尼奥·瓜拉所属运动队是哪个？
<answer id=256>	
==================================================
<question id=257>	韩国球员金民植在哪个俱乐部踢球？
<answer id=257>	
==================================================
<question id=258>	足球运动员申永哲于何时出生在韩国？
<answer id=258>	
==================================================
<question id=259>	水原三星队的李容来是哪国人？
<answer id=259>	
==================================================
<question id=260>	翁特哈兴足球俱乐部征战哪个联赛？
<answer id=260>	
==================================================
<question id=261>	沙尔克04队的绍贝尔的英文名是什么？
<answer id=261>	
==================================================
<question id=262>	西汉姆联足球俱乐部由哪位教练执教？
<answer id=262>	
==================================================
<question id=263>	瑞典球员利德霍尔姆有何绰号？
<answer id=263>	
==================================================
<question id=264>	巴西球员尼尔玛的中文全名是什么？
<answer id=264>	
==================================================
<question id=265>	吉奥吉尼奥·维纳尔杜姆穿几号队服？
<answer id=265>	
==================================================
<question id=266>	日本职业足球甲级联赛球队仙台七夕的日文名称是什么？
<answer id=266>	
==================================================
<question id=267>	格雷米奥队的吉尔伯托司职什么位置？
<answer id=267>	
==================================================
<question id=268>	阿尔巴尼亚球员卡普拉尼在德国那个球队踢球？
<answer id=268>	
==================================================
<question id=269>	女足队员刘华娜在何地出生？
<answer id=269>	
==================================================
<question id=270>	波兹南莱赫队的克里格在球场上司职哪个位置？
<answer id=270>	
==================================================
<question id=271>	抚顺新野罕王足球俱乐部的杜洪亮体重多少？
<answer id=271>	
==================================================
<question id=272>	在曼彻斯特城足球俱乐部效力的乔·哈特的英文名是什么？
<answer id=272>	
==================================================
<question id=273>	韩国名帅李章洙从哪个学校毕业？
<answer id=273>	
==================================================
<question id=274>	德甲劲旅拜仁队是哪年成立的？
<answer id=274>	
==================================================
<question id=275>	西班牙球员罗伯托在场上司职什么位置？
<answer id=275>	
==================================================
<question id=276>	知名足球解说刘建宏从哪所院校毕业？
<answer id=276>	
==================================================
<question id=277>	曾获得过“捷克足球先生”称号的杰克名宿罗西基在国家队穿几号球衣？
<answer id=277>	
==================================================
<question id=278>	殷立华作为球员时曾在场上司职什么角色？
<answer id=278>	
==================================================
<question id=279>	增田誓志在场上司职什么角色？
<answer id=279>	
==================================================
<question id=280>	曾获得“欧洲最佳守门员”称号的范德萨是哪国球员？
<answer id=280>	
==================================================
<question id=281>	哪支国家队获得了南非世界杯冠军？
<answer id=281>	
==================================================
<question id=282>	河南建业队门将郭纯泉穿几号队服？
<answer id=282>	
==================================================
<question id=283>	2013年获得泰超第2位的蒙通联队的主席是谁？
<answer id=283>	
==================================================
<question id=284>	89年出生的曹赟定为现为哪支球队效力？
<answer id=284>	
==================================================
<question id=285>	球员胡安·马塔在曼联队穿几号球衣？
<answer id=285>	
==================================================
<question id=286>	基辅奥波隆队的博伊科司职什么位置？
<answer id=286>	
==================================================
<question id=287>	巴西球员卡伊奥为哪支球队效力？
<answer id=287>	
==================================================
<question id=288>	北京八喜队球员路姜身高多少？
<answer id=288>	
==================================================
<question id=289>	哥本哈根足球俱乐部征战的联赛全名叫什么？
<answer id=289>	
==================================================
<question id=290>	有“追风少年”之称的英格兰球员欧文身高多少？
<answer id=290>	
==================================================
<question id=291>	有“十字军”之称的是意大利哪支俱乐部？
<answer id=291>	
==================================================
<question id=292>	广州恒大淘宝队的队长是谁？
<answer id=292>	
==================================================
<question id=293>	陕西中建足球俱乐部于何时成立？
<answer id=293>	
==================================================
<question id=294>	瓦斯科达伽马足球俱乐部主场能容纳多少人？
<answer id=294>	
==================================================
<question id=295>	有“大牛”之称的韩方腾何时出生？
<answer id=295>	
==================================================
<question id=296>	曾获得2004年度葡萄牙足球先生是哪位球员？
<answer id=296>	
==================================================
<question id=297>	曾获得过“2008赛季中超联赛最佳球员”的马丁内斯是哪国球员？
<answer id=297>	
==================================================
<question id=298>	前西班牙国脚阿韦洛亚身高多少？
<answer id=298>	
==================================================
<question id=299>	国脚黄博文在场上司职什么角色？
<answer id=299>	
==================================================
<question id=300>	南京有有足球俱乐部的主场在哪个体育场？
<answer id=300>	
==================================================
<question id=301>	澳大利亚男足国家队队长是谁？
<answer id=301>	
==================================================
<question id=302>	弗赖堡足球俱乐部主教练是谁？
<answer id=302>	
==================================================
<question id=303>	曾为AC米兰效力的加纳队员埃辛在场上踢什么位置？
<answer id=303>	
==================================================
<question id=304>	敖飞帆属于哪支运动队？
<answer id=304>	
==================================================
<question id=305>	新西兰男足国家队的主场在哪里？
<answer id=305>	
==================================================
<question id=306>	乌克兰球员霍明为哪支球队效力？
<answer id=306>	
==================================================
<question id=307>	有“小卢卡斯”之称的92年出生的巴西球员的中文全名是什么？
<answer id=307>	
==================================================
<question id=308>	“金丝雀”是哪个英格兰足球俱乐部的称号？
<answer id=308>	
==================================================
<question id=309>	在葡萄牙足球甲级联赛表现出色的球队会升级到哪个联赛？
<answer id=309>	
==================================================
<question id=310>	曾在大连毅腾青年队效力的李晓挺现在在哪支球队踢球？
<answer id=310>	
==================================================
<question id=311>	美国球员罗尔菲所属运动队叫什么？
<answer id=311>	
==================================================
<question id=312>	位于英国威尔士的千年球场花费多少钱建成？
<answer id=312>	
==================================================
<question id=313>	意甲球队亚特兰大队在哪座城市？
<answer id=313>	
==================================================
<question id=314>	巴西足球运动员瓦格纳何时出生？
<answer id=314>	
==================================================
<question id=315>	意大利球员布雷维场上司职什么位置？
<answer id=315>	
==================================================
<question id=316>	荷兰球员罗伊·马凯踢什么位置？
<answer id=316>	
==================================================
<question id=317>	西班牙足球运动员维森特穿几号队服？
<answer id=317>	
==================================================
<question id=318>	中岸水手足球俱乐部在哪个国家？
<answer id=318>	
==================================================
<question id=319>	柏林赫塔队员克拉夫特在场上司职何位置？
<answer id=319>	
==================================================
<question id=320>	法国后卫内戈为哪支球队踢球？
<answer id=320>	
==================================================
<question id=321>	曼城球员古伊德蒂踢哪个位置？
<answer id=321>	
==================================================
<question id=322>	足球运动员朱尔朱出生在哪里？
<answer id=322>	
==================================================
<question id=323>	有“C奥”之称的克莱奥的外文全名是什么？
<answer id=323>	
==================================================
<question id=324>	92年出生的高木善朗曾在哪个东京的俱乐部踢球？
<answer id=324>	
==================================================
<question id=325>	足球运动员儿玉刚是哪国人？
<answer id=325>	
==================================================
<question id=326>	在辽宁葫芦岛踢球的崔凯穿几号球衣？
<answer id=326>	
==================================================
<question id=327>	巴黎圣日耳曼队的球衣上有哪家航空公司的广告？
<answer id=327>	
==================================================
<question id=328>	曾在皇马效力过的喀麦隆巨星埃托奥中文全名是什么？
<answer id=328>	
==================================================
<question id=329>	出生于郑州市的王上源加盟了比利时哪支球队？
<answer id=329>	
==================================================
<question id=330>	蔚山现代队的金信煜是哪天出生的？
<answer id=330>	
==================================================
<question id=331>	葡萄牙足球运动员卡莫拉身高多少？
<answer id=331>	
==================================================
<question id=332>	新疆体彩足球俱乐部参加哪个级别的联赛？
<answer id=332>	
==================================================
<question id=333>	上海特莱士队的蔡慧康青少年时在哪里踢球？
<answer id=333>	
==================================================
<question id=334>	英格兰球员塔特为哪个运动队效力？
<answer id=334>	
==================================================
<question id=335>	有“瓜帅”之称的教练瓜迪奥拉的全名是什么（中文）？
<answer id=335>	
==================================================
<question id=336>	节野亮的球衣上印几号号码？
<answer id=336>	
==================================================
<question id=337>	宫市亮从哪个学校毕业？
<answer id=337>	
==================================================
<question id=338>	曲乐恒曾经穿几号球衣？
<answer id=338>	
==================================================
<question id=339>	曾2次获得南美足球先生的贝隆曾经在场上踢什么位置？
<answer id=339>	
==================================================
<question id=340>	沙托鲁足球俱乐部的布沙尔身高多少？
<answer id=340>	
==================================================
<question id=341>	北京国安队的队服是哪个运动服品牌提供的？
<answer id=341>	
==================================================
<question id=342>	范志毅曾效力的水晶宫队位于哪座城市？
<answer id=342>	
==================================================
<question id=343>	北京国安的王皓体重多少？
<answer id=343>	
==================================================
<question id=344>	北京国安球员张呈栋从哪所学校毕业？
<answer id=344>	
==================================================
<question id=345>	有“枪手”之称的是英超的哪支俱乐部？
<answer id=345>	
==================================================
<question id=346>	2010年获乌克兰足球先生称号的科诺普尔扬卡穿几号球衣？
<answer id=346>	
==================================================
<question id=347>	大阪樱花队的凯奥何时出生？
<answer id=347>	
==================================================
<question id=348>	92年出生的球员祖贝尔是哪国人？
<answer id=348>	
==================================================
<question id=349>	在马德里竞技踢球的埃姆雷是哪国球员？
<answer id=349>	
==================================================
<question id=350>	被球迷称为“巴跑跑”的是巴拉圭哪位球员？
<answer id=350>	
==================================================
<question id=351>	福建骏豪的球员韩燕鸣是什么血型？
<answer id=351>	
==================================================
<question id=352>	意甲足球俱乐部那不勒斯的主教练是谁？
<answer id=352>	
==================================================
<question id=353>	谁拥有意甲足球队桑普多利亚？
<answer id=353>	
==================================================
<question id=354>	哈尔滨毅腾足球俱乐部是哪年成立的？
<answer id=354>	
==================================================
<question id=355>	并列世界杯参赛次数最多的卡巴亚尔在场上司职什么位置？
<answer id=355>	
==================================================
<question id=356>	尼日利亚前锋奥佐克沃效力于哪个俱乐部？
<answer id=356>	
==================================================
<question id=357>	谁拥有意甲球队巴勒莫？
<answer id=357>	
==================================================
<question id=358>	前日本国脚永岛昭浩是何时出生的？
<answer id=358>	
==================================================
<question id=359>	拜仁队91年出生的球员蒂亚戈的爸爸叫什么？
<answer id=359>	
==================================================
<question id=360>	沙特阿拉伯足球联赛共有多少支球队参加？
<answer id=360>	
==================================================
<question id=361>	81年出生的足球运动员卡波维奇身高多少？
<answer id=361>	
==================================================
<question id=362>	西班牙运动员菲格拉斯踢什么位置？
<answer id=362>	
==================================================
<question id=363>	延边俱乐部的白胜虎体重多少？
<answer id=363>	
==================================================
<question id=364>	加拿大多伦多足球俱乐部的英文简称是什么？
<answer id=364>	
==================================================
<question id=365>	前德国国脚凯文·库兰伊在哪里出生？
<answer id=365>	
==================================================
<question id=366>	北京国安的主场北京工人体育场有多少座位？
<answer id=366>	
==================================================
<question id=367>	02年中国国足主教练阿里·汉是哪国人？
<answer id=367>	
==================================================
<question id=368>	四川力达士队征战哪个足球联赛？
<answer id=368>	
==================================================
<question id=369>	广州恒大淘宝队的外文全名是什么？
<answer id=369>	
==================================================
<question id=370>	代表波兰国家队出场9次的皮什切克为哪支德甲球队效力？
<answer id=370>	
==================================================
<question id=371>	中超球队如果成绩不佳会被降到哪个联赛？
<answer id=371>	
==================================================
<question id=372>	07年国青队队长王佳玉身高多少？
<answer id=372>	
==================================================
<question id=373>	在德甲有“矿工”之称的沙尔克04队的球衣由哪个运动品牌提供？
<answer id=373>	
==================================================
<question id=374>	哪个机构拥有足球城体育场？
<answer id=374>	
==================================================
<question id=375>	莱比锡红牛是哪个国家的俱乐部？
<answer id=375>	
==================================================
<question id=376>	巴黎圣日耳曼足球俱乐部的主场叫什么？
<answer id=376>	
==================================================
<question id=377>	青岛海牛队队员马龙身高多少？
<answer id=377>	
==================================================
<question id=378>	日本前国脚三都主是哪天出生的？
<answer id=378>	
==================================================
<question id=379>	贵州人和的主场馆能坐多少人？
<answer id=379>	
==================================================
<question id=380>	俄罗斯男足国家队成立于哪年？
<answer id=380>	
==================================================
<question id=381>	89年出生的尹鸿博现在在哪支球队踢球？
<answer id=381>	
==================================================
<question id=382>	足球术语中“弧旋球”的英文是什么？
<answer id=382>	
==================================================
<question id=383>	日本球员香川真司在球场上踢哪个位置？
<answer id=383>	
==================================================
<question id=384>	06年德国世界杯冠军是哪个国家？
<answer id=384>	
==================================================
<question id=385>	施科德兰·穆斯塔菲为哪家俱乐部效力？
<answer id=385>	
==================================================
<question id=386>	贝尔格莱德游击队44号球员勒尼奇的全名是什么？
<answer id=386>	
==================================================
<question id=387>	已退役的法国知名球员坎通纳曾在哪支青年队踢球？
<answer id=387>	
==================================================
<question id=388>	1999年获得韩国足球先生的是哪位球员？
<answer id=388>	
==================================================
<question id=389>	英超联赛由哪个单位主办？
<answer id=389>	
==================================================
<question id=390>	阿根廷传奇球员马拉多纳是哪个星座的？
<answer id=390>	
==================================================
<question id=391>	山东鲁能泰山队的赵明剑的球衣号码是多少？
<answer id=391>	
==================================================
<question id=392>	上海申鑫队的队服印有哪个金融机构的广告？
<answer id=392>	
==================================================
<question id=393>	有“蓝黑军团”之称的是意甲的哪家俱乐部？
<answer id=393>	
==================================================
<question id=394>	意甲足球俱乐部罗马于何时成立？
<answer id=394>	
==================================================
<question id=395>	阿联酋足球甲级联赛有几支球队参赛？
<answer id=395>	
==================================================
<question id=396>	保罗·泰勒场上踢什么位置？
<answer id=396>	
==================================================
<question id=397>	有“老妇人”之称的尤文图斯队的总经理是谁？
<answer id=397>	
==================================================
<question id=398>	韩国水原三星队的主场馆在哪里？
<answer id=398>	
==================================================
<question id=399>	14年中甲联赛第三名武汉卓尔的老板是谁？
<answer id=399>	
==================================================
<question id=400>	巴塞罗那队前主帅比拉诺瓦于何时去世？
<answer id=400>	
==================================================
<question id=401>	桑德兰足球俱乐部的球衣由哪家公司提供？
<answer id=401>	
==================================================
<question id=402>	前国脚高尧身高多少？
<answer id=402>	
==================================================
<question id=403>	有“无冕之王”之称的荷兰男足于哪年成立？
<answer id=403>	
==================================================
<question id=404>	中超劲旅江苏舜天队的主场在哪儿？
<answer id=404>	
==================================================
<question id=405>	曾在阿森纳效力的姆安巴穿几号球衣？
<answer id=405>	
==================================================
<question id=406>	14年加盟北京国安的李运秋踢什么位置？
<answer id=406>	
==================================================
<question id=407>	意大利足球运动员格拉西在哪里出生？
<answer id=407>	
==================================================
<question id=408>	罗马尼亚足球运动员皮尔武场上踢哪个位置？
<answer id=408>	
==================================================
<question id=409>	东京日视足球俱乐部队员南秀仁在哪里出生？
<answer id=409>	
==================================================
<question id=410>	歌手夏奇拉的老公是巴塞罗那队的哪位球员？
<answer id=410>	
==================================================
<question id=411>	79年出生的英格兰门将罗宾逊身高多少？
<answer id=411>	
==================================================
<question id=412>	90年出生的切沃队前锋帕洛斯基体重多少？
<answer id=412>	
==================================================
<question id=413>	雅典阿特罗米托斯俱乐部队的拉德曼场上司职什么位置？
<answer id=413>	
==================================================
<question id=414>	伊拉克足球顶级联赛叫什么？
<answer id=414>	
==================================================
<question id=415>	日本男足国家队在FIFA中的代码是什么？
<answer id=415>	
==================================================
<question id=416>	前中国女足国家队主教练马良行何时出生？
<answer id=416>	
==================================================
<question id=417>	意大利知名足球教练孔蒂何时出生？
<answer id=417>	
==================================================
<question id=418>	曾效力于尤文图斯队的巴西球员卢西奥体重多少？
<answer id=418>	
==================================================
<question id=419>	我国知名足球教练朱广沪身高多少？
<answer id=419>	
==================================================
<question id=420>	韩国球员车斗里在哪里出生？
<answer id=420>	
==================================================
<question id=421>	我国足球球员于大宝的生日是哪天？
<answer id=421>	
==================================================
<question id=422>	曾在首尔FC队效力的奇诚庸的韩文名是什么？
<answer id=422>	
==================================================
<question id=423>	1999年甲A联赛最佳射手由哪位球员获得？
<answer id=423>	
==================================================
<question id=424>	芬兰球员比约克斯特兰的生日是哪天？
<answer id=424>	
==================================================
<question id=425>	曾在世界杯战胜中国队的哥斯达黎加队的主帅是谁？
<answer id=425>	
==================================================
<question id=426>	在法国足球乙级联赛的冠军下赛季征战哪个联赛？
<answer id=426>	
==================================================
<question id=427>	大连阿尔滨队的晋鹏翔场上踢什么位置？
<answer id=427>	
==================================================
<question id=428>	英甲球队彼得伯勒联球衣由哪个体育品牌提供？
<answer id=428>	
==================================================
<question id=429>	著有《我在曼联的日子》的前欧洲足球先生是哪位球员？
<answer id=429>	
==================================================
<question id=430>	2010赛季中超联赛最佳射手由哪位球员获得？
<answer id=430>	
==================================================
<question id=431>	罗奇代尔队92年出生的后卫霍尔内斯的中文全名是什么？
<answer id=431>	
==================================================
<question id=432>	出生于多博伊的杜里奇现在有哪国国籍？
<answer id=432>	
==================================================
<question id=433>	足球“中乙联赛”的全名是什么？
<answer id=433>	
==================================================
<question id=434>	广州恒大队已退役的支鑫华在场上司职什么位置？
<answer id=434>	
==================================================
<question id=435>	捷克运动员兰达从事什么运动？
<answer id=435>	
==================================================
<question id=436>	丹麦运动员科罗恩从事哪种球类运动？
<answer id=436>	
==================================================
<question id=437>	素有“多哥王子”之称的阿德巴约场上是什么位置？
<answer id=437>	
==================================================
<question id=438>	2010年东亚四强赛冠军队成员杨旭在哪里出生？
<answer id=438>	
==================================================
<question id=439>	女明星海陆的前男友刘云飞身高多少？
<answer id=439>	
==================================================
<question id=440>	杨兢玄在西安老城根足球俱乐部时穿几号队服？
<answer id=440>	
==================================================
<question id=441>	伊朗国脚阿法辛场上踢什么位置
<answer id=441>	
==================================================
<question id=442>	足球比赛中的任意球，其英文名称是什么
<answer id=442>	
==================================================
<question id=443>	韩国足球运动员李宛在哪支球队踢球？
<answer id=443>	
==================================================
<question id=444>	成钟铉在哪支球队踢球？
<answer id=444>	
==================================================
<question id=445>	黎国卿在绵阳太极足球俱乐部踢什么位置？
<answer id=445>	
==================================================
<question id=446>	莱顿东方足球俱乐部的主场最多能坐多少观众？
<answer id=446>	
==================================================
<question id=447>	91年出生的毕津浩目前在哪支球队踢球？
<answer id=447>	
==================================================
<question id=448>	惠家康是哪国足球运动员？
<answer id=448>	
==================================================
<question id=449>	爱尔兰从事足球运动的道尔体重是多少？
<answer id=449>	
==================================================
<question id=450>	2008年欧洲杯最佳门将卡西利亚斯的中文全名是什么？
<answer id=450>	
==================================================
<question id=451>	谁拥有J1联赛的大阪钢巴俱乐部？
<answer id=451>	
==================================================
<question id=452>	足球运动员王小诗的生日是哪天？
<answer id=452>	
==================================================
<question id=453>	法甲球队摩纳哥的主场馆是哪里？
<answer id=453>	
==================================================
<question id=454>	哪支国家队获得了04年足球亚洲杯的第一名？
<answer id=454>	
==================================================
<question id=455>	辽宁宏运队在哪年成立？
<answer id=455>	
==================================================
<question id=456>	英格兰男足的主场在哪里？
<answer id=456>	
==================================================
<question id=457>	“小烟枪”伊瓜因的爸爸叫什么？
<answer id=457>	
==================================================
<question id=458>	89年出生的拜仁前锋穆勒身高多少？
<answer id=458>	
==================================================
<question id=459>	格罗兹尼捷列克足球俱乐部的守门员是谁？
<answer id=459>	
==================================================
<question id=460>	东孟加拉足球俱乐部的主帅是谁？
<answer id=460>	
==================================================
<question id=461>	曾在中超山东鲁能泰山队踢球的阿洛伊西奥的中文全名是什么
<answer id=461>	
==================================================
<question id=462>	智利男足的国家队主帅是谁？
<answer id=462>	
==================================================
<question id=463>	83年出生的球员赵鹏身高多少？
<answer id=463>	
==================================================
<question id=464>	曾在北京国安和江苏舜天效力的杜文辉现在在哪支职业队踢球？
<answer id=464>	
==================================================
<question id=465>	西班牙男足的主场是哪座球场？
<answer id=465>	
==================================================
<question id=466>	“俄超”通常指哪个联赛？
<answer id=466>	
==================================================
<question id=467>	圣米伦足球俱乐部的克莱格身高多少？
<answer id=467>	
==================================================
<question id=468>	足球俱乐部温哥华白帽的主帅是谁？
<answer id=468>	
==================================================
<question id=469>	1997年南美足球先生马塞洛·萨拉斯穿几号球衣？
<answer id=469>	
==================================================
<question id=470>	巴西知名足球运动员奥雷利奥体重多少？
<answer id=470>	
==================================================
<question id=471>	足球运动员米罗斯拉夫·拉多维奇的身高是多少？
<answer id=471>	
==================================================
<question id=472>	车向前在河南四五老窖队时踢什么位置？
<answer id=472>	
==================================================
<question id=473>	河南建业队的主场最多能坐多少观众？
<answer id=473>	
==================================================
<question id=474>	大阪钢巴队的吴宰硕踢什么位置？
<answer id=474>	
==================================================
<question id=475>	西汉姆联队的14号球员瓦伦西亚是哪个国家的？
<answer id=475>	
==================================================
<question id=476>	1999年南美足球先生萨维奥拉场上踢什么位置？
<answer id=476>	
==================================================
<question id=477>	2014年的巴西世界杯是第多少界世界杯？
<answer id=477>	
==================================================
<question id=478>	曾在克鲁塞罗队效力的贾贾身高多少？
<answer id=478>	
==================================================
<question id=479>	国际米兰的主场是哪里？
<answer id=479>	
==================================================
<question id=480>	朝鲜球员郑大世在德国哪个球队踢球？
<answer id=480>	
==================================================
<question id=481>	有“银河战舰”之称的皇马队的球衣由哪家厂商提供？
<answer id=481>	
==================================================
<question id=482>	84年出生的AC米兰球员帕齐尼身高多少？
<answer id=482>	
==================================================
<question id=483>	曾出任法国国家男子足球队主帅的洛朗·布兰克的出生年月是什么？
<answer id=483>	
==================================================
<question id=484>	东京FC足球俱乐部的常泽聪在场上是什么位置？
<answer id=484>	
==================================================
<question id=485>	费内巴切和加拉塔萨雷两支球队所在的足球联赛叫什么？
<answer id=485>	
==================================================
<question id=486>	美国足球运动员沃尔的英文名是什么？
<answer id=486>	
==================================================
<question id=487>	中超球队广州富力的球衣由哪个体育厂商提供？
<answer id=487>	
==================================================
<question id=488>	徐根宝足球基地有多大？
<answer id=488>	
==================================================
<question id=489>	MAR是哪支国家队的FIFA代码？
<answer id=489>	
==================================================
<question id=490>	随队获得2014年巴西世界杯亚军的迪马里亚是何时出生的？
<answer id=490>	
==================================================
<question id=491>	效力于尤文图斯队的伊斯拉是哪国人？
<answer id=491>	
==================================================
<question id=492>	曾在国米效力过的伊布拉希莫维奇在国家队穿几号球衣？
<answer id=492>	
==================================================
<question id=493>	大久保嘉人在川崎前锋队穿几号队服？
<answer id=493>	
==================================================
<question id=494>	93年出生的杨超声身高多少？
<answer id=494>	
==================================================
<question id=495>	邓卓翔在江苏舜天的队服上印几号？
<answer id=495>	
==================================================
<question id=496>	山东鲁能队的杨程是哪天出生的？
<answer id=496>	
==================================================
<question id=497>	87年出生的意大利球员穆萨西为哪支球队效力？
<answer id=497>	
==================================================
<question id=498>	出生于意大利乌尔比诺的梅伊有多高？
<answer id=498>	
==================================================
<question id=499>	曾在西汉姆联俱乐部的守门员格林的生日是哪天？
<answer id=499>	
==================================================
<question id=500>	足球俱乐部IFK哥德堡征战哪个联赛？
<answer id=500>	
==================================================
<question id=501>	每年的哪一天是世界足球日？
<answer id=501>	
==================================================
<question id=502>	国足前国脚张耀坤有多高？
<answer id=502>	
==================================================
<question id=503>	哥伦比亚国家男足是哪年成立的？
<answer id=503>	
==================================================
<question id=504>	足球解说员贺炜是在哪里出生的？
<answer id=504>	
==================================================
<question id=505>	退役的北京足球运动员周宁是哪天出生的？
<answer id=505>	
==================================================
<question id=506>	今野泰幸在大阪飞脚队穿几号队服？
<answer id=506>	
==================================================
<question id=507>	科特迪瓦足球运动员YaYa是哪天出生的？
<answer id=507>	
==================================================
<question id=508>	香港大球场的地址是什么？
<answer id=508>	
==================================================
<question id=509>	有“蓝衣军团”之称的意大利男足于哪年成立？
<answer id=509>	
==================================================
<question id=510>	“范大将军”是我国哪位足球名宿的称号？
<answer id=510>	
==================================================
<question id=511>	中央海岸水手队征战哪项赛事？
<answer id=511>	
==================================================
<question id=512>	出生于波兰斯塔舒夫的卡普萨是哪支球队的守门员？
<answer id=512>	
==================================================
<question id=513>	07年在东南亚四国举办的亚洲杯足球赛的第二名是哪个国家？
<answer id=513>	
==================================================
<question id=514>	夺得02年韩日世界杯第一名的是哪个国家？
<answer id=514>	
==================================================
<question id=515>	曾在浙江绿城队任守门员教练的田野的生日是哪天？
<answer id=515>	
==================================================
<question id=516>	于根伟和蒿俊闵都曾效力过的天津泰达足球俱乐部是哪天成立的？
<answer id=516>	
==================================================
<question id=517>	南美解放者杯共有多少支球队参加？
<answer id=517>	
==================================================
<question id=518>	来自哥伦比亚的前锋法尔考是哪天出生的？
<answer id=518>	
==================================================
<question id=519>	1934年的意大利世界杯的第三名是哪个国家？
<answer id=519>	
==================================================
<question id=520>	墨西哥世界杯获得第一名的是哪支球队？
<answer id=520>	
==================================================
<question id=521>	2011年U17世界杯足球赛的第三名是哪个国家？
<answer id=521>	
==================================================
<question id=522>	巴塞罗那队的球衣上印有哪家公司的广告？
<answer id=522>	
==================================================
<question id=523>	1975-5-17日出生的球员马塞利尼奥是哪国人？
<answer id=523>	
==================================================
<question id=524>	有“盘球大师”之称的大德尼尔森身高多少？
<answer id=524>	
==================================================
<question id=525>	1978年出生的门将陈东身高多少？
<answer id=525>	
==================================================
<question id=526>	2011年的亚洲杯足球赛的第三名被哪个国家取得？
<answer id=526>	
==================================================
<question id=527>	2009年世界足球先生梅西的身高是多少？
<answer id=527>	
==================================================
<question id=528>	2000年举行的亚洲杯足球赛的第三名是哪个国家？
<answer id=528>	
==================================================
<question id=529>	2004年足球中乙联赛的冠军球队是哪只？
<answer id=529>	
==================================================
<question id=530>	杭州绿城俱乐部的曹海清是何时出生的？
<answer id=530>	
==================================================
<question id=531>	马里迪莫足球俱乐部的主场叫什么？
<answer id=531>	
==================================================
<question id=532>	金镇铉青年时在哪个学校踢球？
<answer id=532>	
==================================================
<question id=533>	曾在全北现代踢球的郑宗关是何时去世的？
<answer id=533>	
==================================================
<question id=534>	有非洲勇士军团之称的是哪支国家男子足球队？
<answer id=534>	
==================================================
<question id=535>	艾华度在黄安嘉莱俱乐部踢球时穿几号队服？
<answer id=535>	
==================================================
<question id=536>	安德莱赫特队在哪座城市？
<answer id=536>	
==================================================
<question id=537>	征战伊朗超级联赛的德黑兰派坎队的英文名称是什么？
<answer id=537>	
==================================================
<question id=538>	FC Milsami Orhei是哪个国家的足球俱乐部？
<answer id=538>	
==================================================
<question id=539>	13-14赛季克罗地亚足球甲级联赛第9名斯拉文贝鲁波俱乐部是哪年成立的？
<answer id=539>	
==================================================
<question id=540>	普洛皮涅罗是哪个国家的足球俱乐部？
<answer id=540>	
==================================================
<question id=541>	上世纪40年代出生的墨西哥球员比拉德在哪个城市出生？
<answer id=541>	
==================================================
<question id=542>	2013-2014黑山足球甲级联赛的第一名是哪支球队？
<answer id=542>	
==================================================
<question id=543>	2013年伏尔加足球俱乐部的主帅是谁？
<answer id=543>	
==================================================
<question id=544>	蔚山现代老虎队的总教头是谁？
<answer id=544>	
==================================================
<question id=545>	位于青岛的足球俱乐部青岛黎明是哪年解散的？
<answer id=545>	
==================================================
<question id=546>	2009年的U17足球世界杯总共进行了多少场比赛？
<answer id=546>	
==================================================
<question id=547>	菲律宾足球国家队在FIFA的代码是什么？
<answer id=547>	
==================================================
<question id=548>	93年出生的小将南云齐踢什么位置？
<answer id=548>	
==================================================
<question id=549>	韩国球员李华燮踢什么位置？
<answer id=549>	
==================================================
<question id=550>	96年亚洲杯足球赛的第二名是哪个国家？
<answer id=550>	
==================================================
<question id=551>	84年出生的佩纳尔巴身高多少？
<answer id=551>	
==================================================
<question id=552>	石家庄裕彤体育场哪年开始动工的？
<answer id=552>	
==================================================
<question id=553>	荷兰特温特队是哪年成立的？
<answer id=553>	
==================================================
<question id=554>	Pablo Ibanezs是哪位西班牙球员的英文名？
<answer id=554>	
==================================================
<question id=555>	赤星贵文在日本哪个地区出生？
<answer id=555>	
==================================================
<question id=556>	阿积士队的费尔胡芬是哪国人？
<answer id=556>	
==================================================
<question id=557>	阿尔曼多队的81年球员帕拉塔是哪国人？
<answer id=557>	
==================================================
<question id=558>	南京球员滕帅体重是多少？
<answer id=558>	
==================================================
<question id=559>	许万权在辽宁宏运是几号队员？
<answer id=559>	
==================================================
<question id=560>	戴维·尼尔森在场上踢什么位置？
<answer id=560>	
==================================================
<question id=561>	93年出生的奥地利球员马索维奇在哪支俱乐部踢球？
<answer id=561>	
==================================================
<question id=562>	全南龙队的韩国球员宋正贤踢什么位置？
<answer id=562>	
==================================================
<question id=563>	足球俱乐部梅斯克尔曼在哪个国家？
<answer id=563>	
==================================================
<question id=564>	安哥拉足球甲级联赛有多少支球队参加？
<answer id=564>	
==================================================
<question id=565>	蓝山青化足球俱乐部的英文名称是什么？
<answer id=565>	
==================================================
<question id=566>	爱尔兰凤凰足球俱乐部的英文是啥？
<answer id=566>	
==================================================
<question id=567>	Saraburi FC是泰国哪支足球俱乐部的英文名？
<answer id=567>	
==================================================
<question id=568>	足球俱乐部卡巴沙在哪个国家？
<answer id=568>	
==================================================
<question id=569>	身高1.86米的足球运动员阿霍鲁是哪国人？
<answer id=569>	
==================================================
<question id=570>	奥尔格里特足球俱乐部的主场能容纳多少人？
<answer id=570>	
==================================================
<question id=571>	韩国球员徐尚献是何时出生的？
<answer id=571>	
==================================================
<question id=572>	坦桑尼亚国家队在FIFA的代码是什么？
<answer id=572>	
==================================================
<question id=573>	89年出生的姜基中在哪个球队踢球？
<answer id=573>	
==================================================
<question id=574>	南非球员莱乔洛尼亚内身高多少？
<answer id=574>	
==================================================
<question id=575>	RKC华域克队的范登基布姆上场后司职什么位置？
<answer id=575>	
==================================================
<question id=576>	星野真悟更习惯用哪只脚踢球？
<answer id=576>	
==================================================
<question id=577>	湖南大学足球校队的周思豪身高多少？
<answer id=577>	
==================================================
<question id=578>	海堀步美在日本女足中踢什么位置？
<answer id=578>	
==================================================
<question id=579>	索拉兹姆足球俱乐部在哪国？
<answer id=579>	
==================================================
<question id=580>	FC Edmonton是哪个俱乐部的英文名？
<answer id=580>	
==================================================
<question id=581>	苏格兰右边锋惠泽斯顿在哪支球队踢球？
<answer id=581>	
==================================================
<question id=582>	釜山偶像队的李如星在队里是几号？
<answer id=582>	
==================================================
<question id=583>	2007年世界足球先生卡卡是哪国人？
<answer id=583>	
==================================================
<question id=584>	危地马拉足球甲级联赛自哪年成立？
<answer id=584>	
==================================================
<question id=585>	苏格兰的凯尔特人足球俱乐部是哪年成立的？
<answer id=585>	
==================================================
<question id=586>	曾获得保加利亚足球先生的贝尔巴托夫是何时出生的？
<answer id=586>	
==================================================
<question id=587>	2012年曾因受贿罪被判刑的李明是在哪里出生的？
<answer id=587>	
==================================================
<question id=588>	广州松日足球俱乐部的刘醒身高多少？
<answer id=588>	
==================================================
<question id=589>	布达佩斯瓦萨斯队队员米特洛维奇体重是多少？
<answer id=589>	
==================================================
<question id=590>	杭州绿城队2013花巨资引入的外援阿甘是哪国人？
<answer id=590>	
==================================================
<question id=591>	足球队员付涛是什么时候出生的？
<answer id=591>	
==================================================
<question id=592>	足球俱乐部马天尼芬卡在哪个国家？
<answer id=592>	
==================================================
<question id=593>	河床竞技足球队位于哪个国家？
<answer id=593>	
==================================================
<question id=594>	克里西乌马竞技足球俱乐部的主场能容纳多少人？
<answer id=594>	
==================================================
<question id=595>	1904年成立的赫尔城队征战哪个联赛？
<answer id=595>	
==================================================
<question id=596>	墨尔本胜利队的Nathan Coe场上踢什么位置？
<answer id=596>	
==================================================
<question id=597>	成都谢菲联队的王翰林在哪座城市出生？
<answer id=597>	
==================================================
<question id=598>	德国70年代出生的球员Bastian Reinhardt体重多少？
<answer id=598>	
==================================================
<question id=599>	播户龙二在大阪樱花踢啥位置？
<answer id=599>	
==================================================
<question id=600>	巴库奥林匹克体育场最多坐多少观众？
<answer id=600>	
==================================================
<question id=601>	足球俱乐部法尔科克的球衣是哪家体育品牌提供的？
<answer id=601>	
==================================================
<question id=602>	田中达也在哪支运动队踢球？
<answer id=602>	
==================================================
<question id=603>	韩国足球运动员金斗铉身高多少？
<answer id=603>	
==================================================
<question id=604>	92年出生的希腊球员帕帕多普洛斯在德国哪个俱乐部踢球？
<answer id=604>	
==================================================
<question id=605>	河南建业守门员刘子谦穿几号队服？
<answer id=605>	
==================================================
<question id=606>	塞尔维亚的因吉亚足球俱乐部的主场馆在哪儿？
<answer id=606>	
==================================================
<question id=607>	曾在沈阳海狮和广东宏远效力的张盛国是在哪里出生的？
<answer id=607>	
==================================================
<question id=608>	曾在浙江绿城队踢球的孙巍的出生年月是什么？
<answer id=608>	
==================================================
<question id=609>	09年任尤文图斯队教练的奇罗·费拉拉身高多少？
<answer id=609>	
==================================================
<question id=610>	德甲球队门兴队的现任主教练是谁？
<answer id=610>	
==================================================
<question id=611>	美因茨队的肖恩·帕克在场上踢什么位置？
<answer id=611>	
==================================================
<question id=612>	足球运动中的边锋有什么职责？
<answer id=612>	
==================================================
<question id=613>	球王贝利是什么血型
<answer id=613>	
==================================================
<question id=614>	2011年澳大利亚夺得亚洲杯亚军的球队成员科威尔身高多少？
<answer id=614>	
==================================================
<question id=615>	智利国家队主教练桑保利是什么时候出生的？
<answer id=615>	
==================================================
<question id=616>	英超球队阿斯顿维拉是哪年成立的？
<answer id=616>	
==================================================
<question id=617>	新加坡的新潟天鹅足球会的总教头是谁？
<answer id=617>	
==================================================
<question id=618>	梅西所在的巴塞罗那队的创始人叫什么？
<answer id=618>	
==================================================
