# Supplementary material for: Human-computer interaction based on background knowledge and emotion certainty
Source: PeerJ Comput Sci. 2023 May 31;9:e1418. doi: 10.7717/peerj-cs.1418 (PMC10280641; doi:10.7717/peerj-cs.1418)
Supplement: Supplemental Information 2 [file peerj-cs-09-1418-s002.zip › nlpcc2018.testset/nlpcc2018.kbqg.test]

<triple id=1>	塞莫尔 ||| 中文名 ||| 塞莫尔
<question id=1>	
==================================================
<triple id=2>	法夫尔 ||| 外文名 ||| LucienFavre
<question id=2>	
==================================================
<triple id=3>	费尔南迪尼奥 ||| 国籍 ||| 巴西
<question id=3>	
==================================================
<triple id=4>	约安努 ||| 出生地 ||| 塞浦路斯
<question id=4>	
==================================================
<triple id=5>	罗泽纳尔 ||| 出生日期 ||| 1980年7月5日
<question id=5>	
==================================================
<triple id=6>	长友佑都 ||| 体重 ||| 65kg
<question id=6>	
==================================================
<triple id=7>	陈中流 ||| 运动项目 ||| 足球
<question id=7>	
==================================================
<triple id=8>	姜洪权 ||| 所属运动队 ||| 中国延边队
<question id=8>	
==================================================
<triple id=9>	高桥大辅 ||| 专业特点 ||| 世界第一的华丽步法[2]
<question id=9>	
==================================================
<triple id=10>	侯塞尼 ||| 重要事件 ||| 代表国家队出场35次;2010亚冠
<question id=10>	
==================================================
<triple id=11>	多伊尔 ||| 号码 ||| 29号
<question id=11>	
==================================================
<triple id=12>	石柯 ||| 球衣号码 ||| 27号
<question id=12>	
==================================================
<triple id=13>	李提香 ||| 场上位置 ||| 中场
<question id=13>	
==================================================
<triple id=14>	胡安皮 ||| 惯用脚 ||| 右脚
<question id=14>	
==================================================
<triple id=15>	维尔梅尔 ||| 职业： ||| 运动员足球
<question id=15>	
==================================================
<triple id=16>	阿霍卢 ||| 球场位置 ||| 中场
<question id=16>	
==================================================
<triple id=17>	太妃糖 ||| 别名 ||| 埃弗顿
<question id=17>	
==================================================
<triple id=18>	今野泰幸 ||| 主要奖项 ||| 2000年日本全国高等学校足球锦标赛优秀球员;2004年、2005年、2009年、2010年、2014年日本J联赛优秀球员
<question id=18>	
==================================================
<triple id=19>	卢克斯 ||| 曾效力俱乐部 ||| 马洛卡、河床
<question id=19>	
==================================================
<triple id=20>	小笠原满男 ||| 位置 ||| 前卫
<question id=20>	
==================================================
<triple id=21>	郑斌 ||| 俱乐部号码 ||| 8
<question id=21>	
==================================================
<triple id=22>	毛剑卿 ||| 妻子 ||| 周晶洁
<question id=22>	
==================================================
<triple id=23>	曾至孝 ||| 英文名 ||| TsangChiHau
<question id=23>	
==================================================
<triple id=24>	沙科夫 ||| 出生年月 ||| 1984年8月28日
<question id=24>	
==================================================
<triple id=25>	董学升 ||| 祖籍 ||| 潮州市潮安区彩塘镇
<question id=25>	
==================================================
<triple id=26>	张力 ||| 儿子 ||| 张量[2]
<question id=26>	
==================================================
<triple id=27>	高峰 ||| 星座 ||| 金牛座
<question id=27>	
==================================================
<triple id=28>	高锦 ||| 血型 ||| O型
<question id=28>	
==================================================
<triple id=29>	科尔克 ||| 技术特点 ||| 右脚左边锋
<question id=29>	
==================================================
<triple id=30>	布萨基 ||| 曾效力 ||| 科英布拉足球俱乐部
<question id=30>	
==================================================
<triple id=31>	莫斯科火车头足球俱乐部 ||| 中文队名 ||| 莫斯科火车头足球俱乐部
<question id=31>	
==================================================
<triple id=32>	中央海岸水手 ||| 外文队名 ||| CentralCoastMarinersFC
<question id=32>	
==================================================
<triple id=33>	挪威国家女子足球队 ||| 角逐赛事 ||| 女足世界杯
<question id=33>	
==================================================
<triple id=34>	广州富力足球俱乐部 ||| 成立时间 ||| 2011年6月25日
<question id=34>	
==================================================
<triple id=35>	里尔足球俱乐部 ||| 主场馆 ||| 皮埃尔-莫鲁瓦
<question id=35>	
==================================================
<triple id=36>	荷兰国家男子足球队 ||| 拥有者 ||| 荷兰皇家足球协会
<question id=36>	
==================================================
<triple id=37>	沈阳东进足球俱乐部 ||| 现任主教练 ||| 李愚衡[1]
<question id=37>	
==================================================
<triple id=38>	冰岛国家男子足球队 ||| 知名人物 ||| 古德约翰森R.约翰松克里斯汀森
<question id=38>	
==================================================
<triple id=39>	阿曼国家男子足球队 ||| 主要荣誉 ||| 海湾杯足球赛冠军[1]
<question id=39>	
==================================================
<triple id=40>	萨法里 ||| 球衣号 ||| 20号
<question id=40>	
==================================================
<triple id=41>	孟加拉国国家男子足球队 ||| 所属国家 ||| 孟加拉国
<question id=41>	
==================================================
<triple id=42>	关岛国家男子足球队 ||| 联赛级别 ||| 友谊赛
<question id=42>	
==================================================
<triple id=43>	里斯本竞技足球俱乐部 ||| 国语译名 ||| 葡萄牙竞技
<question id=43>	
==================================================
<triple id=44>	武汉体育中心 ||| 所属城市 ||| 湖北省武汉市
<question id=44>	
==================================================
<triple id=45>	黄锡浩 ||| 效力球队 ||| 山东鲁能
<question id=45>	
==================================================
<triple id=46>	贝伦古尔 ||| 主要成就 ||| 效力于加泰足球俱乐部
<question id=46>	
==================================================
<triple id=47>	李玮锋 ||| 出场次数 ||| 106次
<question id=47>	
==================================================
<triple id=48>	卡索拉 ||| 曾效力球队 ||| 阿尔科尔足球俱乐部
<question id=48>	
==================================================
<triple id=49>	黄凤涛 ||| 语言 ||| 普通话潮汕话（闽南海陆丰音）
<question id=49>	
==================================================
<triple id=50>	伊扎基 ||| 出生时间 ||| 1984年
<question id=50>	
==================================================
<triple id=51>	维戈 ||| 出生地点 ||| 西班牙贝莱斯-马拉加
<question id=51>	
==================================================
<triple id=52>	麦戈德里克 ||| 所属球队 ||| 伊普斯威奇
<question id=52>	
==================================================
<triple id=53>	奥萨苏纳足球俱乐部 ||| 容纳人数 ||| 19800人
<question id=53>	
==================================================
<triple id=54>	李志南 ||| 俱乐部 ||| 河南建业
<question id=54>	
==================================================
<triple id=55>	达普雷拉 ||| 合同到期 ||| 2014-06-30
<question id=55>	
==================================================
<triple id=56>	劳尔·冈萨雷斯 ||| 俱乐部数据 ||| 932场/388球
<question id=56>	
==================================================
<triple id=57>	郜林 ||| 国家队数据 ||| 70场16球（数据截止2013.11.20）
<question id=57>	
==================================================
<triple id=58>	鲁塞尔 ||| 场上号码 ||| 9号
<question id=58>	
==================================================
<triple id=59>	达克鲁斯 ||| 效力 ||| 诺尔雪平足球俱乐部
<question id=59>	
==================================================
<triple id=60>	阿布德 ||| 粤语名 ||| 不明
<question id=60>	
==================================================
<triple id=61>	德佩 ||| 代表国家队 ||| 出场0次，进0球
<question id=61>	
==================================================
<triple id=62>	高华泽 ||| 青训营 ||| 杭州绿城青训[2]
<question id=62>	
==================================================
<triple id=63>	索肖 ||| 本名 ||| 索肖
<question id=63>	
==================================================
<triple id=64>	印度国家男子足球队 ||| 世界排名 ||| 168[1]
<question id=64>	
==================================================
<triple id=65>	马里博尔 ||| 中文名称 ||| 马里博尔
<question id=65>	
==================================================
<triple id=66>	悉尼 ||| 外文名称 ||| Sydney
<question id=66>	
==================================================
<triple id=67>	悉尼 ||| 地理位置 ||| 33°51′35.9″S151°12′40″E
<question id=67>	
==================================================
<triple id=68>	水晶宫 ||| 地点 ||| 英国伦敦
<question id=68>	
==================================================
<triple id=69>	托特纳姆热刺足球俱乐部 ||| 昵称 ||| Spurs白百合
<question id=69>	
==================================================
<triple id=70>	锡耶纳足球俱乐部 ||| 主席 ||| 斯特罗纳蒂
<question id=70>	
==================================================
<triple id=71>	斯图加特足球俱乐部 ||| 球衣广告 ||| EnBW
<question id=71>	
==================================================
<triple id=72>	伊万席茨 ||| 大赛经历 ||| 2008年欧洲杯
<question id=72>	
==================================================
<triple id=73>	颜骏凌 ||| 球队号码 ||| 1
<question id=73>	
==================================================
<triple id=74>	德梅洛 ||| 欧洲三大杯 ||| 出场5次，进2球
<question id=74>	
==================================================
<triple id=75>	莱切斯特 ||| 荣誉 ||| 欧洲5个可持续发展城市
<question id=75>	
==================================================
<triple id=76>	比托洛 ||| 效力俱乐部 ||| 塞维利亚
<question id=76>	
==================================================
<triple id=77>	莫德斯托 ||| 身价 ||| 50万欧元
<question id=77>	
==================================================
<triple id=78>	亚尔莫连科 ||| ​惯用脚 ||| 右脚
<question id=78>	
==================================================
<triple id=79>	卢克·德容 ||| 兄弟 ||| 西姆·德容
<question id=79>	
==================================================
<triple id=80>	安琪儿 ||| 生日 ||| 3月6日
<question id=80>	
==================================================
<triple id=81>	邱盛炯 ||| 绰号 ||| 大牛
<question id=81>	
==================================================
<triple id=82>	古斯塔夫森 ||| 场上编号 ||| 25
<question id=82>	
==================================================
<triple id=83>	梁学铭 ||| 球衣 ||| 22号[1]
<question id=83>	
==================================================
<triple id=84>	里佩特 ||| 现效力球队 ||| 盖拉德足球俱乐部
<question id=84>	
==================================================
<triple id=85>	尼亚尔 ||| 欧洲冠军联赛 ||| 出场57次，进10球
<question id=85>	
==================================================
<triple id=86>	焦凤波 ||| 球员位置 ||| 左后卫
<question id=86>	
==================================================
<triple id=87>	张艳茹 ||| 身高/体重 ||| 1.83m/82kg
<question id=87>	
==================================================
<triple id=88>	朝鲜国家男子足球队 ||| 前任主教练 ||| 金永勋
<question id=88>	
==================================================
<triple id=89>	伯恩茅斯足球俱乐部 ||| 粤语名称 ||| 般尼茅夫足球俱乐部
<question id=89>	
==================================================
<triple id=90>	菲什特奥林匹克体育场 ||| 所在城市 ||| 索契
<question id=90>	
==================================================
<triple id=91>	费伊萨 ||| 现效力俱乐部 ||| 奥林匹亚科斯足球俱乐部
<question id=91>	
==================================================
<triple id=92>	季托夫 ||| 退役时间 ||| 1966年
<question id=92>	
==================================================
<triple id=93>	久基奇 ||| 曾执教球队 ||| 赫库莱斯足球俱乐部
<question id=93>	
==================================================
<triple id=94>	德伦特 ||| 中文全名 ||| 罗伊斯顿·瑞奇·德伦特
<question id=94>	
==================================================
<triple id=95>	爱沙尼亚国家男子足球队 ||| 最高世界排名 ||| 60(2002年12月)
<question id=95>	
==================================================
<triple id=96>	伊朗国家男子足球队 ||| 最低世界排名 ||| 122(1996年5月)
<question id=96>	
==================================================
<triple id=97>	沃特福德足球俱乐部 ||| 粤语译名 ||| 屈福特
<question id=97>	
==================================================
<triple id=98>	费拉里 ||| 国家队出场： ||| 11次，0球
<question id=98>	
==================================================
<triple id=99>	皮奇尼 ||| 全名 ||| CristianoPiccini
<question id=99>	
==================================================
<triple id=100>	皇家马德里足球俱乐部 ||| 官网 ||| http://www.realmadrid.cn/zh
<question id=100>	
==================================================
<triple id=101>	乌兹别克斯坦国家男子足球队 ||| 亚洲排名 ||| 3
<question id=101>	
==================================================
<triple id=102>	孙吉 ||| 弟弟 ||| 孙祥
<question id=102>	
==================================================
<triple id=103>	圣西罗球场 ||| 观众容量 ||| 85398人
<question id=103>	
==================================================
<triple id=104>	延边富德足球俱乐部 ||| 球队队长 ||| 崔民
<question id=104>	
==================================================
<triple id=105>	苏努 ||| 主力脚 ||| 右脚
<question id=105>	
==================================================
<triple id=106>	德尼尔森 ||| 称号 ||| 盘球大师
<question id=106>	
==================================================
<triple id=107>	李东元 ||| 百米速度 ||| 12.6sec
<question id=107>	
==================================================
<triple id=108>	墨西哥女足 ||| 主教练： ||| L.奎利亚尔
<question id=108>	
==================================================
<triple id=109>	根克勒比利吉 ||| 主场 ||| 19MayısStadyumu
<question id=109>	
==================================================
<triple id=110>	陶金 ||| 启蒙教练 ||| 黄坚雄
<question id=110>	
==================================================
<triple id=111>	科英布拉足球俱乐部 ||| 成立年份 ||| 1887
<question id=111>	
==================================================
<triple id=112>	布加勒斯特迪纳摩足球俱乐部 ||| 球场 ||| 迪纳莫球场
<question id=112>	
==================================================
<triple id=113>	唐鹏 ||| 籍贯 ||| 新疆阿勒泰
<question id=113>	
==================================================
<triple id=114>	济州联足球俱乐部 ||| 英文名称 ||| 제주유나이티드FC
<question id=114>	
==================================================
<triple id=115>	希腊人竞技足球俱乐部 ||| 创办时间 ||| 1926年11月8日
<question id=115>	
==================================================
<triple id=116>	阿西斯 ||| 外文全名 ||| NUNOAssiaLopesdeAlmeida
<question id=116>	
==================================================
<triple id=117>	博格拉 ||| 参加大赛 ||| 2010年非洲杯
<question id=117>	
==================================================
<triple id=118>	刘峻楠 ||| 外号 ||| 小猴子
<question id=118>	
==================================================
<triple id=119>	大谷幸辉 ||| 球员号码 ||| 25号
<question id=119>	
==================================================
<triple id=120>	阿森纳足球俱乐部 ||| 队服颜色 ||| 红与白（主场）、黄（客场）
<question id=120>	
==================================================
<triple id=121>	莱万特足球俱乐部 ||| 现任主席 ||| 卡塔兰
<question id=121>	
==================================================
<triple id=122>	中国国家男子足球队 ||| 现任队长 ||| 郑智
<question id=122>	
==================================================
<triple id=123>	朴周永 ||| 世界杯经历 ||| 2006世界杯，2010南非世界杯
<question id=123>	
==================================================
<triple id=124>	博切蒂 ||| 目前效力 ||| 喀山红宝石足球俱乐部
<question id=124>	
==================================================
<triple id=125>	孙红敏 ||| 球队 ||| 汉堡
<question id=125>	
==================================================
<triple id=126>	浙江毅腾足球俱乐部 ||| 创始人 ||| 崔毅
<question id=126>	
==================================================
<triple id=127>	利物浦足球俱乐部 ||| 球队绰号 ||| TheReds（红军）
<question id=127>	
==================================================
<triple id=128>	波尔图足球俱乐部 ||| 球队主席 ||| 平托达科斯塔
<question id=128>	
==================================================
<triple id=129>	河大成 ||| 司职 ||| 后腰
<question id=129>	
==================================================
<triple id=130>	阿兰苏比亚 ||| 其它译名 ||| 阿兰祖比亚
<question id=130>	
==================================================
<triple id=131>	孙绍航 ||| 所属俱乐部 ||| 石家庄永昌足球俱乐部
<question id=131>	
==================================================
<triple id=132>	阿克潘 ||| 效力于 ||| 埃弗顿俱乐部
<question id=132>	
==================================================
<triple id=133>	阿克托比 ||| 所在地区 ||| 哈萨克斯坦Aktobe
<question id=133>	
==================================================
<triple id=134>	柏林赫塔足球俱乐部 ||| 球衣赞助 ||| 耐克
<question id=134>	
==================================================
<triple id=135>	本菲卡足球俱乐部 ||| 胸前广告 ||| MEO(付费电视）
<question id=135>	
==================================================
<triple id=136>	比利亚雷亚尔足球俱乐部 ||| 粤语译音 ||| 维拉利尔
<question id=136>	
==================================================
<triple id=137>	佛罗伦萨足球俱乐部 ||| 球队昵称 ||| 紫百合（翡冷翠）
<question id=137>	
==================================================
<triple id=138>	肯佩斯 ||| 国家队表现 ||| 43场/20球
<question id=138>	
==================================================
<triple id=139>	克拉斯-扬·亨特拉尔 ||| 欧战数据 ||| 出场62次进40球
<question id=139>	
==================================================
<triple id=140>	李同国 ||| 爱好 ||| 听音乐，旅行
<question id=140>	
==================================================
<triple id=141>	卡佩拉 ||| 习惯脚 ||| 右脚
<question id=141>	
==================================================
<triple id=142>	尼古拉斯·布兰迪 ||| 曾效力团队 ||| 阿根廷青年人足球俱乐部
<question id=142>	
==================================================
<triple id=143>	刘晓东 ||| 俱乐部球衣号 ||| 19
<question id=143>	
==================================================
<triple id=144>	梅内加佐 ||| 身份 ||| 球员
<question id=144>	
==================================================
<triple id=145>	弗尔巴 ||| 现执教球队 ||| 比尔森胜利
<question id=145>	
==================================================
<triple id=146>	吴金贵 ||| 执教球队 ||| 山东鲁能泰山技术总监（已辞职）
<question id=146>	
==================================================
<triple id=147>	天津团泊体育场 ||| 建筑面积 ||| 5.4万平方米
<question id=147>	
==================================================
<triple id=148>	哈尔滨国际会展中心体育场 ||| 座位数量 ||| 50000个
<question id=148>	
==================================================
<triple id=149>	莱斯特城足球俱乐部 ||| 粤语队名 ||| 李斯特城
<question id=149>	
==================================================
<triple id=150>	广州恒大淘宝足球俱乐部 ||| 球队简称 ||| 广州恒大、GUA、GZE
<question id=150>	
==================================================
<triple id=151>	贵州人和国酒茅台足球队 ||| 总经理 ||| 宫磊
<question id=151>	
==================================================
<triple id=152>	图兹加尔 ||| 简称 ||| 图兹加尔
<question id=152>	
==================================================
<triple id=153>	慕尼黑安联球场 ||| 主场球队 ||| 拜仁慕尼黑、慕尼黑1860
<question id=153>	
==================================================
<triple id=154>	卢旺达国家男子足球队 ||| 国家 ||| 卢旺达
<question id=154>	
==================================================
<triple id=155>	哥伦比亚国家男子足球队 ||| FIFA排名 ||| 第5位(2016年10月)
<question id=155>	
==================================================
<triple id=156>	李学鹏 ||| 父亲 ||| 李锡才
<question id=156>	
==================================================
<triple id=157>	热罗姆·博阿滕 ||| 哥哥 ||| 凯文·普林斯·博阿滕
<question id=157>	
==================================================
<triple id=158>	萨斯特雷 ||| 目前效力球队 ||| 韦斯卡足球俱乐部
<question id=158>	
==================================================
<triple id=159>	沙菲 ||| 年龄 ||| 29
<question id=159>	
==================================================
<triple id=160>	菲律宾国家男子足球队 ||| 队长 ||| AlexanderBorromeo
<question id=160>	
==================================================
<triple id=161>	大连阿尔滨足球俱乐部 ||| 助理教练 ||| 谢尔斯特伦、贾文鹏
<question id=161>	
==================================================
<triple id=162>	巴哈马国家男子足球队 ||| 成立于 ||| 1967年
<question id=162>	
==================================================
<triple id=163>	布隆迪国家男子足球队 ||| 知名球员 ||| 恩蒂巴松基扎
<question id=163>	
==================================================
<triple id=164>	李晨光 ||| 曾效力运动队 ||| 陕西浐灞、贵州人和、湖北华凯尔[3]
<question id=164>	
==================================================
<triple id=165>	徐德亮 ||| 学历 ||| 大学
<question id=165>	
==================================================
<triple id=166>	佩斯卡拉足球俱乐部 ||| 队歌 ||| 《万岁，佩斯卡拉》
<question id=166>	
==================================================
<triple id=167>	德国 ||| 简介 ||| 德国国家队由德国足球协会负责管辖，代表德国参加大型国际性足球赛事，是世界上历史最悠久、战绩最辉煌的豪门球队之一。德国由于二战后政治原因分裂成东德、西德以及萨尔保护领，分别成立各自的地区代表队参加国际比赛。直至1990年10月3日两德统一，再次以“德国”名义参加国际大赛。
<question id=167>	
==================================================
<triple id=168>	德国 ||| 世界杯成绩 ||| 历史上，德国共8次杀入世界杯决赛，4次夺得冠军，13次晋级四强，战绩积分仅微弱次于巴西，排名世界第二。此外，德国还6次杀入欧洲足球锦标赛决赛，3次夺得冠军，8次晋级四强，排名欧洲第一。与此同时，德国队在世界杯和欧洲杯国际大赛总进球数都为历史第一，这个数据也足以从另一个侧面展示出他们的强大。
<question id=168>	
==================================================
<triple id=169>	德国 ||| 主教练 ||| 曾任主帅：克林斯曼，现任主帅：勒夫
<question id=169>	
==================================================
<triple id=170>	克林斯曼 ||| 执政成绩 ||| 反德国传统的保守战术，为球队灌输了进攻哲学。与勒夫的组合也在德国世界杯的赛场上刮起了一场青春风暴，最终获得世界杯季军。
<question id=170>	
==================================================
<triple id=171>	勒夫 ||| 主要荣誉 ||| 勒夫一共率领德国队打了158场比赛，取得了106胜29平23负的骄人战绩。2016年，德国足协与勒夫续约至2020年，续约完成后，勒夫将继续带领球队直至2020年欧洲杯结束。
<question id=171>	
==================================================
<triple id=172>	勒夫 ||| 执教时间 ||| 2006年7月12日
<question id=172>	
==================================================
<triple id=173>	勒夫 ||| 执教成绩 ||| 先后率队参加了08年欧洲杯、10年世界杯、12年欧洲杯以及14年世界杯，并且在2014年巴西世界杯上，帮助德国战车时隔24年再度问鼎世界杯冠军。
<question id=173>	
==================================================
<triple id=174>	诺伊尔 ||| 年龄 ||| 31
<question id=174>	
==================================================
<triple id=175>	穆勒 ||| 位置 ||| 前锋
<question id=175>	
==================================================
<triple id=176>	诺伊尔 ||| 俱乐部 ||| 拜仁
<question id=176>	
==================================================
<triple id=177>	法国 ||| 门将 ||| 阿雷奥拉、科斯蒂、曼丹达
<question id=177>	
==================================================
<triple id=178>	法国 ||| 后卫 ||| 瓦拉内、乌姆蒂蒂、科斯切尔尼、金彭贝、帕瓦尔、库尔扎瓦、迪涅、雅莱
<question id=178>	
==================================================
<triple id=179>	法国 ||| 中场 ||| 恩宗齐、托利索、马图伊迪、拉比奥、西索科、费基尔
<question id=179>	
==================================================
<triple id=180>	德国 ||| 前锋 ||| 穆勒、马里奥-戈麦斯、许尔勒、萨内、维尔纳
<question id=180>	
==================================================
<triple id=181>	法国 ||| 2006年世界杯最终成绩 ||| 亚军
<question id=181>	
==================================================
<triple id=182>	法国 ||| 2010年世界杯最终成绩 ||| 小组未出线
<question id=182>	
==================================================
<triple id=183>	法国 ||| 2014年世界杯最终成绩 ||| 八强
<question id=183>	
==================================================
<triple id=184>	法国 ||| 世界杯最好成绩 ||| 1998年冠军
<question id=184>	
==================================================
<triple id=185>	廉东均 ||| 出生日期 ||| 1983/09/06
<question id=185>	
==================================================
<triple id=186>	苏斌 ||| 号码 ||| 8号
<question id=186>	
==================================================
<triple id=187>	齐亚尼 ||| 所属队 ||| 阿尔及利亚国脚
<question id=187>	
==================================================
<triple id=188>	克拉科维亚 ||| 联赛级别 ||| 波兰甲
<question id=188>	
==================================================
<triple id=189>	黎兵 ||| 现任妻子 ||| 甘萍
<question id=189>	
==================================================
<triple id=190>	刘梦林 ||| 性别 ||| 男
<question id=190>	
==================================================
<triple id=191>	贝卡门加 ||| 效力球队 ||| 克桑西足球俱乐部
<question id=191>	
==================================================
<triple id=192>	黄善洪 ||| 进球数 ||| 50
<question id=192>	
==================================================
<triple id=193>	东科尔 ||| 所属球队 ||| 国际米兰
<question id=193>	
==================================================
<triple id=194>	鲍曼 ||| 获得荣誉 ||| 世界杯亚军（2002）
<question id=194>	
==================================================
<triple id=195>	马伊加 ||| 合同到期 ||| 2011-06-30
<question id=195>	
==================================================
<triple id=196>	鲁能大球场 ||| 又名 ||| 济南奥体中心体育场
<question id=196>	
==================================================
<triple id=197>	高红 ||| 入国家队日期 ||| 1989年首次入选国家队
<question id=197>	
==================================================
<triple id=198>	李冬娜 ||| 教练 ||| 齐玉波
<question id=198>	
==================================================
<triple id=199>	马马耶夫 ||| 现效力于 ||| 莫斯科中央陆军足球俱乐部
<question id=199>	
==================================================
<triple id=200>	马达加斯加国家男子足球队 ||| 开始比赛时间 ||| 1952年
<question id=200>	
==================================================
<triple id=201>	马西莫·安布罗西尼 ||| 广东译名 ||| 岩布仙尼
<question id=201>	
==================================================
<triple id=202>	马特亚·凯日曼 ||| 最后效力球队 ||| 南华足球俱乐部
<question id=202>	
==================================================
<triple id=203>	马斯坎特 ||| 现任 ||| 克拉科夫维斯瓦足球俱乐部教练
<question id=203>	
==================================================
<triple id=204>	弗拉艾治 ||| 所属联赛： ||| 卢森堡足球甲级联赛
<question id=204>	
==================================================
<triple id=205>	爱沙尼亚国家男子足球队 ||| 欧洲排名 ||| 40
<question id=205>	
==================================================
<triple id=206>	韩燕鸣 ||| 喜爱球星 ||| 欧文
<question id=206>	
==================================================
<triple id=207>	韩国国家女子足球队 ||| 守门员 ||| 金正美、尹英杰
<question id=207>	
==================================================
<triple id=208>	迪多 ||| 评价 ||| 意大利国宝级运动时尚品牌
<question id=208>	
==================================================
<triple id=209>	雷米·加尔德 ||| 现任职位 ||| 主教练
<question id=209>	
==================================================
<triple id=210>	雷恩 ||| 成立日期 ||| 1901年
<question id=210>	
==================================================
<triple id=211>	浙江毅腾足球俱乐部 ||| 著名球员 ||| 于涛
<question id=211>	
==================================================
<triple id=212>	雷吉纳足球俱乐部 ||| 球衣色彩 ||| 深红色
<question id=212>	
==================================================
<triple id=213>	雅克·罗格 ||| 任次 ||| 3
<question id=213>	
==================================================
<triple id=214>	陶伟 ||| 联赛进球 ||| 40
<question id=214>	
==================================================
<triple id=215>	陶伟 ||| 球员时代位置 ||| 前腰
<question id=215>	
==================================================
<triple id=216>	张磊 ||| 教练位置 ||| 助理教练
<question id=216>	
==================================================
<triple id=217>	阿莱士·德·索萨 ||| 国家队进球 ||| 12
<question id=217>	
==================================================
<triple id=218>	阿森纳足球俱乐部|||现役知名球员|||厄齐尔，桑切斯，切赫，拉姆塞
<question id=218>	
==================================================
<triple id=219>	Doria ||| 中文译名 ||| 朵瑞娅”
<question id=219>	
==================================================
<triple id=220>	阿德南·贾努扎伊 ||| 所属国家队 ||| 比利时国家队
<question id=220>	
==================================================
<triple id=221>	加拉塔萨雷足球俱乐部 ||| 主体育场 ||| 土耳其电信球场
<question id=221>	
==================================================
<triple id=222>	阿尔希拉尔足球俱乐部 ||| 球场容量 ||| 68752人
<question id=222>	
==================================================
<triple id=223>	阿尔希拉尔足球俱乐部 ||| 球队主教练 ||| 多尼斯（希腊）
<question id=223>	
==================================================
<triple id=224>	阿卜杜拉耶·凯塔 ||| 所效力球队 ||| 巴斯蒂亚俱乐部
<question id=224>	
==================================================
<triple id=225>	阿兰·巴罗 ||| 中场 ||| 中场
<question id=225>	
==================================================
<triple id=226>	长春亚泰足球俱乐部 ||| 俱乐部地址 ||| 长春市经济技术开发区杨家店13号
<question id=226>	
==================================================
<triple id=227>	长春亚泰足球俱乐部 ||| 俱乐部经理 ||| 刘玉明
<question id=227>	
==================================================
<triple id=228>	切尔西足球俱乐部 ||| 主队服 ||| 蓝色上衣，蓝色短裤
<question id=228>	
==================================================
<triple id=229>	郑斌 ||| 现职 ||| 助理教练
<question id=229>	
==================================================
<triple id=230>	费古利 ||| 曾经效力 ||| 格勒诺布尔
<question id=230>	
==================================================
<triple id=231>	迪亚兹 ||| 效力联赛 ||| RSL(俄罗斯)
<question id=231>	
==================================================
<triple id=232>	达沃·苏克 ||| 总入球 ||| 203次
<question id=232>	
==================================================
<triple id=233>	达沃·苏克 ||| 出场 ||| 448次
<question id=233>	
==================================================
<triple id=234>	乌戈·坎帕尼亚罗 ||| 曾效力的球队 ||| 那不勒斯;国际米兰
<question id=234>	
==================================================
<triple id=235>	恩万科沃·卡努 ||| 欧冠联赛 ||| 出场55次，进5球
<question id=235>	
==================================================
<triple id=236>	赫尔城足球俱乐部 ||| 上赛季排名 ||| 英冠第4名
<question id=236>	
==================================================
<triple id=237>	卡拉布里亚 ||| 司职位置 ||| 边后卫
<question id=237>	
==================================================
<triple id=238>	费古利 ||| 合约至 ||| 2016年
<question id=238>	
==================================================
<triple id=239>	贵州智诚足球俱乐部 ||| 俱乐部董事长 ||| 文筱婷
<question id=239>	
==================================================
<triple id=240>	贵州智诚足球俱乐部 ||| 主场球衣 ||| 白色上衣白色短裤
<question id=240>	
==================================================
<triple id=241>	凯尔特人足球俱乐部 ||| 客场球衣 ||| 黑烟灰色间隔横条衫、黑色短裤
<question id=241>	
==================================================
<triple id=242>	贝里沙 ||| 会同到期 ||| 2014-06-30
<question id=242>	
==================================================
<triple id=243>	贝卡门加 ||| 合同到期时间 ||| 2010-06-30
<question id=243>	
==================================================
<triple id=244>	罗伊·安德森 ||| 惯用 ||| 右脚
<question id=244>	
==================================================
<triple id=245>	谢晖 ||| 曾效力足球队 ||| 上海申花
<question id=245>	
==================================================
<triple id=246>	诺坎普 ||| 比赛场地 ||| 105米×68米
<question id=246>	
==================================================
<triple id=247>	让·埃弗拉·夸西 ||| 球队位置 ||| 前锋
<question id=247>	
==================================================
<triple id=248>	西索夫斯基 ||| 现所在球队 ||| 日利纳
<question id=248>	
==================================================
<triple id=249>	西穆内克 ||| 效力队伍 ||| 凯沙罗顿
<question id=249>	
==================================================
<triple id=250>	意大利足球甲级联赛 ||| 球队数量 ||| 20
<question id=250>	
==================================================
<triple id=251>	欧洲足联欧洲联赛 ||| 夺冠最多球队 ||| 塞维利亚
<question id=251>	
==================================================
<triple id=252>	西班牙人 ||| 所处地区 ||| 西班牙，法国，阿根廷，德国等
<question id=252>	
==================================================
<triple id=253>	西悉尼流浪者足球俱乐部 ||| 球队主色 ||| 红、黑
<question id=253>	
==================================================
<triple id=254>	西布罗姆维奇足球俱乐部 ||| 球队赞助商 ||| K8凯发娱乐[2]
<question id=254>	
==================================================
<triple id=255>	西尔维斯特雷·瓦雷拉 ||| 球服号码 ||| 17
<question id=255>	
==================================================
<triple id=256>	虹口足球场 ||| 所有者 ||| 上海市人民政府
<question id=256>	
==================================================
<triple id=257>	布鲁诺·马丁斯·因迪 ||| 外租球队 ||| 斯托克城足球俱乐部（2016/17）
<question id=257>	
==================================================
<triple id=258>	蒂埃里·亨利 ||| 球服数字 ||| 14号、12号
<question id=258>	
==================================================
<triple id=259>	王楚 ||| 习惯用脚 ||| 右脚
<question id=259>	
==================================================
<triple id=260>	萨莫拉 ||| 个人荣誉 ||| 西班牙足球甲级联赛冠军
<question id=260>	
==================================================
<triple id=261>	萨莫拉 ||| 球员介绍 ||| 西班牙史上最佳门将
<question id=261>	
==================================================
<triple id=262>	侯赛因·哈尔贾 ||| 经纪人 ||| GiuseppeGalli
<question id=262>	
==================================================
<triple id=263>	菲格罗亚 ||| 边路 ||| 左边
<question id=263>	
==================================================
<triple id=264>	菲尔·琼斯 ||| 曾效力于 ||| 布莱克本流浪者足球俱乐部
<question id=264>	
==================================================
<triple id=265>	菲利波·因扎吉 ||| 执教风格 ||| 擅长变阵分散进攻攻式足球
<question id=265>	
==================================================
<triple id=266>	菲什特奥林匹克体育场 ||| 最高容纳量 ||| 40000人
<question id=266>	
==================================================
<triple id=267>	拉斯帕尔马斯 ||| 城市球队 ||| 拉斯帕尔马斯足球俱乐部
<question id=267>	
==================================================
<triple id=268>	莱万特足球俱乐部 ||| 场上队长 ||| 胡安弗兰
<question id=268>	
==================================================
<triple id=269>	莫滕·奥尔森 ||| 任职时间 ||| 2000年7月
<question id=269>	
==================================================
<triple id=270>	荷兰女足 ||| 球队赛事 ||| 女欧国杯
<question id=270>	
==================================================
<triple id=271>	荷兰国家男子足球队 ||| 现役名将 ||| 罗本、范佩西、斯内德
<question id=271>	
==================================================
<triple id=272>	荷兰国家男子足球队 ||| 足球风格 ||| 全攻全守
<question id=272>	
==================================================
<triple id=273>	英格兰足球超级联赛 ||| 参赛队伍 ||| 20队
<question id=273>	
==================================================
<triple id=274>	哈尔滨毅腾足球俱乐部 ||| 官方网站 ||| http://www.yitengfc.com/
<question id=274>	
==================================================
<triple id=275>	罗马尼亚国家男子足球队 ||| 最大比分失利 ||| 匈牙利9-0罗马尼亚
<question id=275>	
==================================================
<triple id=276>	列支敦士登国家男子足球队 ||| 成就 ||| 是代表列支敦士登参赛的足球队
<question id=276>	
==================================================
<triple id=277>	罗萨里奥 ||| 历史名人 ||| 莱昂内尔.梅西、安赫尔·迪马利亚
<question id=277>	
==================================================
<triple id=278>	罗德里戈·帕拉西奥 ||| 预估身价 ||| 250万欧元
<question id=278>	
==================================================
<triple id=279>	维拉公园球场 ||| 建成时间 ||| 1897年
<question id=279>	
==================================================
<triple id=280>	安琪儿 ||| 其他名称 ||| 安琪尔（拳皇XIV官方中译名）
<question id=280>	
==================================================
<triple id=281>	纳米比亚国家男子足球队 ||| 足协主席 ||| 弗兰斯-姆比蒂
<question id=281>	
==================================================
<triple id=282>	意大利国家男子足球队 ||| 中文绰号 ||| 蓝衣军团
<question id=282>	
==================================================
<triple id=283>	纳米比亚国家男子足球队 ||| 国际排名 ||| 111位（2014年底）
<question id=283>	
==================================================
<triple id=284>	纳尔瓦埃斯 ||| 所在俱乐部 ||| 青年竞技
<question id=284>	
==================================================
<triple id=285>	约翰·奥比·米克尔 ||| 前效力俱乐部 ||| 挪威奥斯陆利恩
<question id=285>	
==================================================
<triple id=286>	约翰·奥比·米克尔 ||| 转会费 ||| 400万英镑
<question id=286>	
==================================================
<triple id=287>	约拿 ||| 出身地 ||| 西亚某国
<question id=287>	
==================================================
<triple id=288>	米歇尔·普拉蒂尼 ||| 曾参加世界杯 ||| 1978年、1982年和1986年
<question id=288>	
==================================================
<triple id=289>	科尔多瓦·克莱维森·加布里埃尔·克莱奥 ||| 转会 ||| 巴甲球队巴拉纳竞技队
<question id=289>	
==================================================
<triple id=290>	科塞鲁 ||| 租借 ||| 图尔
<question id=290>	
==================================================
<triple id=291>	瓦希德·哈什米安 ||| 国家队进球数 ||| 14[1]
<question id=291>	
==================================================
<triple id=292>	瓦希德·哈什米安 ||| 首次国际比赛 ||| Kazakhstanv.Iran(12月01日)
<question id=292>	
==================================================
<triple id=293>	瑞典女足 ||| 最佳成绩 ||| 2016年奥运会亚军[1]
<question id=293>	
==================================================
<triple id=294>	王文华 ||| 最欣赏的球星 ||| 罗纳尔迪尼奥
<question id=294>	
==================================================
<triple id=295>	王文华 ||| 最喜欢的球队 ||| 巴塞罗纳
<question id=295>	
==================================================
<triple id=296>	李铮 ||| 喜欢的颜色 ||| 蓝色
<question id=296>	
==================================================
<triple id=297>	王上源 ||| 场上司职 ||| 前卫[1]
<question id=297>	
==================================================
<triple id=298>	澳大利亚国家男子足球队 ||| 现役队长 ||| 杰迪纳克
<question id=298>	
==================================================
<triple id=299>	湖南湘涛足球俱乐部 ||| 俱乐部总经理 ||| 张旭
<question id=299>	
==================================================
<triple id=300>	加拉塔萨雷足球俱乐部 ||| 联赛 ||| 土耳其足球超级联赛
<question id=300>	
==================================================
<triple id=301>	洛里昂路球场 ||| 可容纳人数 ||| 18500人
<question id=301>	
==================================================
<triple id=302>	法拉利 ||| 竞争对手 ||| 迈凯伦兰博基尼
<question id=302>	
==================================================
<triple id=303>	切尔西足球俱乐部 ||| 现役球星 ||| 阿扎尔，特里，科斯塔
<question id=303>	
==================================================
<triple id=304>	水晶宫足球俱乐部 ||| 死敌 ||| 布莱顿，米尔沃尔
<question id=304>	
==================================================
<triple id=305>	比利时国家男子足球队 ||| 最高FIFA排名 ||| 第1位
<question id=305>	
==================================================
<triple id=306>	国际足联世界杯 ||| 首届主办国 ||| 乌拉圭
<question id=306>	
==================================================
<triple id=307>	名古屋鲸鱼足球俱乐部 ||| 英文队名 ||| NagoyaGrampus
<question id=307>	
==================================================
<triple id=308>	乌迪内斯足球俱乐部 ||| 球衣供应商 ||| 乐途
<question id=308>	
==================================================
<triple id=309>	桑普多利亚足球俱乐部 ||| 官方赞助商 ||| Gamenet
<question id=309>	
==================================================
<triple id=310>	李晨光 ||| 国家队经历 ||| 中国国家少年队、中国国家青年队
<question id=310>	
==================================================
<triple id=311>	本·阿莫斯 ||| 英文全名 ||| BenjaminPaulAmos
<question id=311>	
==================================================
<triple id=312>	曼萨雷 ||| 现役俱乐部 ||| 图卢兹
<question id=312>	
==================================================
<triple id=313>	日本国家男子足球队 ||| FIFA世界排名 ||| 49（2016.8）[4]
<question id=313>	
==================================================
<triple id=314>	加拿大国家女子足球队 ||| 征战比赛 ||| 女足世界杯
<question id=314>	
==================================================
<triple id=315>	新喀里多尼亚国家男子足球队 ||| 球队拥有者 ||| 新喀里多尼亚足协
<question id=315>	
==================================================
<triple id=316>	斯普利特 ||| 地位 ||| 历史名城，克罗地亚第二大城市
<question id=316>	
==================================================
<triple id=317>	斯文-戈兰·埃里克森 ||| 历任球队 ||| 佛罗伦萨、桑普多利亚、拉齐奥
<question id=317>	
==================================================
<triple id=318>	吉马雷斯 ||| 球员 ||| 道格拉斯等
<question id=318>	
==================================================
<triple id=319>	华莱士 ||| 简介 ||| 外国姓氏
<question id=319>	
==================================================
<triple id=320>	拉蒙 ||| 前俱乐部 ||| 米内罗竞技
<question id=320>	
==================================================
<triple id=321>	布兰顿·詹宁斯 ||| 生涯最高分 ||| 55分
<question id=321>	
==================================================
<triple id=322>	成都谢菲联足球俱乐部 ||| 球队总经理 ||| 姚夏
<question id=322>	
==================================================
<triple id=323>	意大利足球甲级联赛 ||| 卫冕冠军 ||| 尤文图斯足球俱乐部
<question id=323>	
==================================================
<triple id=324>	德黑兰独立足球俱乐部 ||| 现任主帅 ||| 哈莱诺伊
<question id=324>	
==================================================
<triple id=325>	德黑兰独立足球俱乐部 ||| 主场容纳人数 ||| 100，000
<question id=325>	
==================================================
<triple id=326>	德扬·达米亚诺维奇 ||| 队内位置 ||| 前锋
<question id=326>	
==================================================
<triple id=327>	徐擎 ||| 特点 ||| 喜欢盘带速度快
<question id=327>	
==================================================
<triple id=328>	张野 ||| 前效力球队 ||| 深圳香雪、杭州绿城
<question id=328>	
==================================================
<triple id=329>	张辛昕 ||| 出生城市 ||| 北京市
<question id=329>	
==================================================
<triple id=330>	张彤 ||| 最好成绩 ||| 2006年世青赛亚军
<question id=330>	
==================================================
<triple id=331>	弗朗西斯科·安东尼奥利 ||| 原效力俱乐部 ||| 桑普多利亚足球俱乐部
<question id=331>	
==================================================
<triple id=332>	延边富德足球俱乐部 ||| 职业化时间 ||| 1994年
<question id=332>	
==================================================
<triple id=333>	广州恒大淘宝足球俱乐部 ||| 全队身价 ||| 6460万欧元（世界88，亚洲1）
<question id=333>	
==================================================
<triple id=334>	希腊人竞技足球俱乐部 ||| 俱乐部主席 ||| 费沃斯
<question id=334>	
==================================================
<triple id=335>	巴拉圭国家男子足球队 ||| 历史最高排名 ||| 第8位
<question id=335>	
==================================================
<triple id=336>	巴拉圭国家男子足球队 ||| 历史最低排名 ||| 第103位
<question id=336>	
==================================================
<triple id=337>	宫市亮 ||| 擅长脚 ||| 右脚
<question id=337>	
==================================================
<triple id=338>	亚当·约翰逊 ||| 曾经效力球队 ||| 利兹联、米德尔斯堡、曼城
<question id=338>	
==================================================
<triple id=339>	姚俊 ||| 职业生涯 ||| 姚俊入选上海申花
<question id=339>	
==================================================
<triple id=340>	天津海河教育园区体育场 ||| 总建筑面积 ||| 13.2万平方米
<question id=340>	
==================================================
<triple id=341>	天津海河教育园区体育场 ||| 可同时容纳 ||| 29000人
<question id=341>	
==================================================
<triple id=342>	北京工人体育场 ||| 开工时间 ||| 1958年9月5日
<question id=342>	
==================================================
<triple id=343>	埃斯科巴 ||| 国家队球衣号 ||| 2号
<question id=343>	
==================================================
<triple id=344>	国际米兰足球俱乐部 ||| 主赞助商 ||| 倍耐力轮胎
<question id=344>	
==================================================
<triple id=345>	AC米兰足球俱乐部 ||| 同城球队 ||| 国际米兰
<question id=345>	
==================================================
<triple id=346>	Edson ||| 年代 ||| 1998年
<question id=346>	
==================================================
<triple id=347>	哥伦比亚国家男子足球队 ||| FIFA代码 ||| COL
<question id=347>	
==================================================
<triple id=348>	任桂辛 ||| 欣赏球员 ||| C罗
<question id=348>	
==================================================
<triple id=349>	卡拉曼 ||| 所在球队 ||| 安卡拉古库足球俱乐部
<question id=349>	
==================================================
<triple id=350>	博古伊斯 ||| 俱乐部球衣 ||| 22
<question id=350>	
==================================================
<triple id=351>	南美解放者杯 ||| 参与国家 ||| 南美足协成员国及墨西哥
<question id=351>	
==================================================
<triple id=352>	亚洲足球俱乐部冠军联赛 ||| 参赛队数 ||| 32队（不计资格赛球队）
<question id=352>	
==================================================
<triple id=353>	保罗·斯科尔斯 ||| 赛场位置 ||| 中场
<question id=353>	
==================================================
<triple id=354>	伊蒂哈德足球俱乐部 ||| 其他译名 ||| 阿提哈德、吉达团结、吉达统一
<question id=354>	
==================================================
<triple id=355>	亚洲足球俱乐部冠军联赛 ||| 参赛球队 ||| 亚洲前11名的国家的联赛球队
<question id=355>	
==================================================
<triple id=356>	亚历杭德罗·萨维利亚 ||| 执教经历 ||| 阿尔·贾奇拉（2011，未上任）
<question id=356>	
==================================================
<triple id=357>	Fernando ||| 名字来源 ||| 西班牙语
<question id=357>	
==================================================
