# Supplementary material for: Human-computer interaction based on background knowledge and emotion certainty
Source: PeerJ Comput Sci. 2023 May 31;9:e1418. doi: 10.7717/peerj-cs.1418 (PMC10280641; doi:10.7717/peerj-cs.1418)
Supplement: Supplemental Information 2 [file peerj-cs-09-1418-s002.zip › nlpcc2018.testset/nlpcc2018.kbqu.test]

<question id=1>	language they speak in Ecuador
<logical form id=1>	
==================================================
<question id=2>	movies Isco Alarcón stared in
<logical form id=2>	
==================================================
<question id=3>	in the movie with story writer Grey Zane who is the costume designer
<logical form id=3>	
==================================================
<question id=4>	who is child for Darrel Ray Gwinn
<logical form id=4>	
==================================================
<question id=5>	game with play time higher than 30 minutes
<logical form id=5>	
==================================================
<question id=6>	country of origin Minotaur III
<logical form id=6>	
==================================================
<question id=7>	school mascots Camden County High School
<logical form id=7>	
==================================================
<question id=8>	costume designer that worked with Paul Booth as art director
<logical form id=8>	
==================================================
<question id=9>	what is sound tracks for Chaitrada Premanjali
<logical form id=9>	
==================================================
<question id=10>	how many kilos is story writer in The Brave
<logical form id=10>	
==================================================
<question id=11>	popular Bill Bergson and the White Rose Rescue 's adaptations
<logical form id=11>	
==================================================
<question id=12>	from when was the Season 3 of Episodes (US) broadcasted
<logical form id=12>	
==================================================
<question id=13>	day HMS Columbine started trip
<logical form id=13>	
==================================================
<question id=14>	which film was written by the mother of Kristen Stewart
<logical form id=14>	
==================================================
<question id=15>	what is profession of production designer in Poltergeist (1982)
<logical form id=15>	
==================================================
<question id=16>	last episode release date for Rolf Harris Cartoon Time
<logical form id=16>	
==================================================
<question id=17>	how many feet above sea level is Collpa Janca
<logical form id=17>	
==================================================
<question id=18>	William Chin popular albums
<logical form id=18>	
==================================================
<question id=19>	who was artist in Maximum Will Smith and featured song performer in Men In Black
<logical form id=19>	
==================================================
<question id=20>	who is Museo Nacional de las Culturas museum director
<logical form id=20>	
==================================================
<question id=21>	which is inflow sources Azure Lake
<logical form id=21>	
==================================================
<question id=22>	musical scale of the featured song of the Gold Diggers of Broadway film
<logical form id=22>	
==================================================
<question id=23>	director of art Bill Brodie worked with what production designer
<logical form id=23>	
==================================================
<question id=24>	which kind of chemical element was first discovered 
<logical form id=24>	
==================================================
<question id=25>	Suseong We've The Zenith 101 how tall
<logical form id=25>	
==================================================
<question id=26>	which director worked with story writer Christopher Nolan
<logical form id=26>	
==================================================
<question id=27>	executive producer in Kill Bill Vol. 2 height
<logical form id=27>	
==================================================
<question id=28>	what is maiden voyage date USS Brownsville (PF-10)
<logical form id=28>	
==================================================
<question id=29>	prequels movie The Seafarers
<logical form id=29>	
==================================================
<question id=30>	whats Marshall Fundamental School mascot
<logical form id=30>	
==================================================
<question id=31>	what was release date of movie with casting director Andrea Kenyon
<logical form id=31>	
==================================================
<question id=32>	Charles Edison's parent and inventor whom patented the Mimeograph
<logical form id=32>	
==================================================
<question id=33>	Not Cool filming area that has American English
<logical form id=33>	
==================================================
<question id=34>	a film with IMAX format and cinematographer Amir Mokri
<logical form id=34>	
==================================================
<question id=35>	cpus for Sinclair QL
<logical form id=35>	
==================================================
<question id=36>	what is the name of the music composer of the film written by James Franco
<logical form id=36>	
==================================================
<question id=37>	editors for movie The Thief
<logical form id=37>	
==================================================
<question id=38>	how many sacrifice hits did Bob Brower get when he was in Rangers
<logical form id=38>	
==================================================
<question id=39>	when is the date of the the burial of the actor of the movie Forrest Gump (1994)
<logical form id=39>	
==================================================
<question id=40>	who is the author of the book in which the character Robyn Mathers appears in
<logical form id=40>	
==================================================
<question id=41>	which film did editor Annie Collins work in with cinematographer Jac Fitzgerald
<logical form id=41>	
==================================================
<question id=42>	who is orchestrator for Titanic
<logical form id=42>	
==================================================
<question id=43>	Bouncing bomb failure of Möhne Reservoir Dam dam was caused by which flooding disaster
<logical form id=43>	
==================================================
<question id=44>	game designers Age of Empires: Collector's Edition
<logical form id=44>	
==================================================
<question id=45>	production company Associated Television International worked in film with what producer
<logical form id=45>	
==================================================
<question id=46>	what is mascot of Rankin School
<logical form id=46>	
==================================================
<question id=47>	who wrote the film story for movie with casting director Zdena Munzarova
<logical form id=47>	
==================================================
<question id=48>	who is movie art director in movie Now That I Have You
<logical form id=48>	
==================================================
<question id=49>	actor who starred in The Big Blue: Director's Cut and cinematographer in Atlantis movie
<logical form id=49>	
==================================================
<question id=50>	soundtrack for Joseph and the Amazing Technicolor Dreamcoat
<logical form id=50>	
==================================================
<question id=51>	composer of Pixels (2015) started when
<logical form id=51>	
==================================================
<question id=52>	who is film A Long Way From Home writers
<logical form id=52>	
==================================================
<question id=53>	what is original languages of book The Star Trek Encyclopedia: A Reference Guide to the Future
<logical form id=53>	
==================================================
<question id=54>	what is the size of the capital of rajasthan
<logical form id=54>	
==================================================
<question id=55>	what is FC Borjomi stadium
<logical form id=55>	
==================================================
<question id=56>	movie starred by David Kernan and has prequel movie to Carry on Girls
<logical form id=56>	
==================================================
<question id=57>	which is Kronsee 's inflow sources
<logical form id=57>	
==================================================
<question id=58>	what form of government does the country where Tapajós River basin is located have
<logical form id=58>	
==================================================
<question id=59>	STS-51-I 's astronaut
<logical form id=59>	
==================================================
<question id=60>	Henderson Bridge total length
<logical form id=60>	
==================================================
<question id=61>	famous list of books authored by Philipp Scherer
<logical form id=61>	
==================================================
<question id=62>	how much does Sparkle (2012) producer weigh
<logical form id=62>	
==================================================
<question id=63>	what is profession of production designer in Les amitiés maléfiques
<logical form id=63>	
==================================================
<question id=64>	what is best written work THOMAS EIDSON
<logical form id=64>	
==================================================
<question id=65>	location of Super 35 format film
<logical form id=65>	
==================================================
<question id=66>	movie The Divorce Diet script writers
<logical form id=66>	
==================================================
<question id=67>	Hazel J. Lang list of written works
<logical form id=67>	
==================================================
<question id=68>	music album released earlier than 10/20/2016
<logical form id=68>	
==================================================
<question id=69>	how tall was editor in The Other Side of the Wind
<logical form id=69>	
==================================================
<question id=70>	E-Class Ultra Panamax Container Ship 's max speed
<logical form id=70>	
==================================================
<question id=71>	beginnings of West Dart
<logical form id=71>	
==================================================
<question id=72>	when is Lt. Ebenezer BURR 's tragedy
<logical form id=72>	
==================================================
<question id=73>	what kind of government does State of Grão-Pará and Maranhão have
<logical form id=73>	
==================================================
<question id=74>	what type of government is in where Frenemy [HD] filmed
<logical form id=74>	
==================================================
<question id=75>	IMAX film with costume designer Lindy Hemming
<logical form id=75>	
==================================================
<question id=76>	publisher of Arkanoid vs. Space Invaders and Psychic Force Complete
<logical form id=76>	
==================================================
<question id=77>	which is famous books authored by Ingalill Johansson
<logical form id=77>	
==================================================
<question id=78>	what is Michael Posohin famous building
<logical form id=78>	
==================================================
<question id=79>	nationality of the creator of the first Astronomical clock
<logical form id=79>	
==================================================
<question id=80>	who is Fugly!'s scriptwriter and Ghetto Klown's author
<logical form id=80>	
==================================================
<question id=81>	what is William Findley, Jr. date of death
<logical form id=81>	
==================================================
<question id=82>	what is popular comics list by Tom Pappalardo
<logical form id=82>	
==================================================
<question id=83>	what is popular album by I.n.V 165 Feat. Jukebox, Jukebox
<logical form id=83>	
==================================================
<question id=84>	film produced by Passport International Productions filmed where
<logical form id=84>	
==================================================
<question id=85>	Indium melting point
<logical form id=85>	
==================================================
<question id=86>	what is popular written works by Heath; Jack
<logical form id=86>	
==================================================
<question id=87>	who is movie Dead Serious executive producer
<logical form id=87>	
==================================================
<question id=88>	what is Western Australian Institute of Sport 's stadium
<logical form id=88>	
==================================================
<question id=89>	Fred M. Jackson belonged to which 2009 NFL season tesm
<logical form id=89>	
==================================================
<question id=90>	what film had Scott Gardenhour as executive producer and was a Super 35 format
<logical form id=90>	
==================================================
<question id=91>	who wrote the story in executively produced Nigel Gostelow film
<logical form id=91>	
==================================================
<question id=92>	cinematographer of All the Time in the World is how tall
<logical form id=92>	
==================================================
<question id=93>	Carl DePasqua birth place
<logical form id=93>	
==================================================
<question id=94>	what was release date of movie with casting director Jeanne McCarthy
<logical form id=94>	
==================================================
<question id=95>	what is Luigi Alva 's voices
<logical form id=95>	
==================================================
<question id=96>	what title did editor Mikey Ambrose edit in Charlton Spotlight
<logical form id=96>	
==================================================
<question id=97>	which cinematographer worked in 16 mm film format film
<logical form id=97>	
==================================================
<question id=98>	discoverer of Potassium Bicarbonate, Potassium Chloride
<logical form id=98>	
==================================================
<question id=99>	film art directors for Drew
<logical form id=99>	
==================================================
<question id=100>	who holds office of wisconsin county sheriff now
<logical form id=100>	
==================================================
<question id=101>	executive producer of Heist
<logical form id=101>	
==================================================
<question id=102>	person with birthday before 1/1/1858
<logical form id=102>	
==================================================
<question id=103>	what is blue's clues latest movie
<logical form id=103>	
==================================================
<question id=104>	length of year in 3353 Jarvis
<logical form id=104>	
==================================================
<question id=105>	in what year was USA-248 launched
<logical form id=105>	
==================================================
<question id=106>	what is the film’s name that includes the music Baby, It's Cold Outside (Glee Cast Version)
<logical form id=106>	
==================================================
<question id=107>	developer game WriteOn! - You complete me
<logical form id=107>	
==================================================
<question id=108>	contractor who built North Port Passenger Terminal
<logical form id=108>	
==================================================
<question id=109>	Spike Island island group area
<logical form id=109>	
==================================================
<question id=110>	cinematographer Douglas Miller worked in film with what release date
<logical form id=110>	
==================================================
<question id=111>	what is maximum altitude in meter for Altocumulus mackerel sky
<logical form id=111>	
==================================================
<question id=112>	nationality of the builder of Tacoma Narrows Bridge
<logical form id=112>	
==================================================
<question id=113>	what is Forrests most famous album
<logical form id=113>	
==================================================
<question id=114>	what is floor number on 1109 Pine Dr, Pompano Beach, FL 33060
<logical form id=114>	
==================================================
<question id=115>	Ukraine main language spoken
<logical form id=115>	
==================================================
<question id=116>	what is Bistra Roșie River 's mouth
<logical form id=116>	
==================================================
<question id=117>	what country has Tropical Storm Cristobal affected areas and had festival Tribeca Film Fest
<logical form id=117>	
==================================================
<question id=118>	who is Salve Regina, for chorus, FP 110 's composers
<logical form id=118>	
==================================================
<question id=119>	who is screenwriter for movie Youth Gets a Break
<logical form id=119>	
==================================================
<question id=120>	Michelson interferometer was made by who
<logical form id=120>	
==================================================
<question id=121>	what is James William Benson's organization found which manufactures the Trailblazer
<logical form id=121>	
==================================================
<question id=122>	Jonathan Brier studied Information technology in which institute
<logical form id=122>	
==================================================
<question id=123>	who is first Medical CAD: Global Optimization Using Learning Enhanced Simulated Annealing (LESA); for lung CAD 's founder
<logical form id=123>	
==================================================
<question id=124>	musical artist who recorded Birthday
<logical form id=124>	
==================================================
<question id=125>	librettist of Hellé
<logical form id=125>	
==================================================
<question id=126>	movie The Trouble I Got is produced by whom
<logical form id=126>	
==================================================
<question id=127>	casting director Blair Law works with what music composer
<logical form id=127>	
==================================================
<question id=128>	running time of The Gospel Bill Show
<logical form id=128>	
==================================================
<question id=129>	who is current chief operating officer of heitz wine cellars
<logical form id=129>	
==================================================
<question id=130>	most famous books list written by Killion Slade
<logical form id=130>	
==================================================
<question id=131>	what is the ibbs of Larry Parrish in 1988 Major League Baseball season
<logical form id=131>	
==================================================
<question id=132>	Curtis A. Schnell was art director in film from what country
<logical form id=132>	
==================================================
<question id=133>	the prequel of Doraemon: Nobita's Tin-Plate Labyrinth is produced by whom
<logical form id=133>	
==================================================
<question id=134>	starting from which date did John Riley serve as Private
<logical form id=134>	
==================================================
<question id=135>	what is the title of John S. Charlesworth in Chipotle Mexican Grill, Inc.: Call Me Instead
<logical form id=135>	
==================================================
<question id=136>	where is largest lake world
<logical form id=136>	
==================================================
<question id=137>	what is the color of film written by Justin Edwards
<logical form id=137>	
==================================================
<question id=138>	height of the creator of the tv program American Horror Story: Coven.
<logical form id=138>	
==================================================
<question id=139>	children name for Henrich Ole Martinus Hagemann
<logical form id=139>	
==================================================
<question id=140>	who was the contractor for the place of burial of Géraldine Apponyi de Nagyappony...
<logical form id=140>	
==================================================
<question id=141>	where is administrative capital of Duchy of Zator
<logical form id=141>	
==================================================
<question id=142>	what is the occupation of the daughter of Aditya Narayan Jha
<logical form id=142>	
==================================================
<question id=143>	musical scale of the featured song of the Mamma Mia! The Movie film
<logical form id=143>	
==================================================
<question id=144>	what was location for festival .EDU Film Festival and also has the Louse River river source
<logical form id=144>	
==================================================
<question id=145>	what is 2228 Soyuz-Apollo 's orbital period
<logical form id=145>	
==================================================
<question id=146>	editor A. Sreekar Prasad worked in film with which story writer
<logical form id=146>	
==================================================
<question id=147>	what film has costume designer Stephen Earabino and cinematographer Christopher Taylor
<logical form id=147>	
==================================================
<question id=148>	date Venera first started
<logical form id=148>	
==================================================
<question id=149>	composer in film with Donna Isaacson as casting director
<logical form id=149>	
==================================================
<question id=150>	author of On The Bay Magazine
<logical form id=150>	
==================================================
<question id=151>	Edward K. Gibbon designed costumes in movie with which executive producer
<logical form id=151>	
==================================================
<question id=152>	production company Participant Media worked in film with what producer
<logical form id=152>	
==================================================
<question id=153>	type for RS800
<logical form id=153>	
==================================================
<question id=154>	cinematographer Andrew Dunn worked in film of what format
<logical form id=154>	
==================================================
<question id=155>	recently opened zoo
<logical form id=155>	
==================================================
<question id=156>	release date of movie with art director Hillary Gurtler
<logical form id=156>	
==================================================
<question id=157>	launch date for QNX Software Systems
<logical form id=157>	
==================================================
<question id=158>	max wind speed of Hurricane Cristina
<logical form id=158>	
==================================================
<question id=159>	duration for Amazondo
<logical form id=159>	
==================================================
<question id=160>	executive producer who worked with costume designer John Boxer
<logical form id=160>	
==================================================
<question id=161>	which place was Ragtime built in and held New Zealand Human Rights Film Festival
<logical form id=161>	
==================================================
<question id=162>	what type of performance did Himself perform in Joe Rogan Live
<logical form id=162>	
==================================================
<question id=163>	year William Rotch Jr. House was formed
<logical form id=163>	
==================================================
<question id=164>	how tall was editor in Escape to Nowhere
<logical form id=164>	
==================================================
<question id=165>	who patented the US Patent D47789 and parent of Marcella Gruelle
<logical form id=165>	
==================================================
<question id=166>	when is Bülent Cesur Korkmaz 's birth date
<logical form id=166>	
==================================================
<question id=167>	casting director Billy Hopkins was in what 35 mm film film
<logical form id=167>	
==================================================
<question id=168>	listing J. Byron Rudd books
<logical form id=168>	
==================================================
<question id=169>	who invents the Ondes Martenot and parent of Jean-Louis Martenot
<logical form id=169>	
==================================================
<question id=170>	HMS Warrior (1860) measurement of displacement
<logical form id=170>	
==================================================
<question id=171>	what is shore length of Neustädter See
<logical form id=171>	
==================================================
<question id=172>	outflow South Cascade Lake
<logical form id=172>	
==================================================
<question id=173>	what is topic in IMAX format film
<logical form id=173>	
==================================================
<question id=174>	who's the winner of 1947 BAA Finals that coached by Ron Adams
<logical form id=174>	
==================================================
<question id=175>	Lee Smith was editor in movie of what format
<logical form id=175>	
==================================================
<question id=176>	Markus Lanthaler earned what degree for internet of things (iot) specialization
<logical form id=176>	
==================================================
<question id=177>	movie acted by Maggie Steed and directed by Paul King
<logical form id=177>	
==================================================
<question id=178>	what’s the name of the tv program theme song starring Katie Holmes
<logical form id=178>	
==================================================
<question id=179>	who directed music in Elvis On Tour and is artist of An American Trilogy
<logical form id=179>	
==================================================
<question id=180>	what is Navajyoti Sri Karunakara Guru Experts 's religion founded
<logical form id=180>	
==================================================
<question id=181>	span for Warwick
<logical form id=181>	
==================================================
<question id=182>	where is uttarpradesh legislative capital
<logical form id=182>	
==================================================
<question id=183>	3511 Westview Rd, Westminster, MD 21157 's highest floor
<logical form id=183>	
==================================================
<question id=184>	name of the format of The Gamer's Quarter periodical since 3/15/2005
<logical form id=184>	
==================================================
<question id=185>	date of death of the director of the film Miracle on 34th Street
<logical form id=185>	
==================================================
<question id=186>	when is the date of the the burial of the actor of the movie American Made
<logical form id=186>	
==================================================
<question id=187>	what is weight of Days of Thunder (1990) story writer
<logical form id=187>	
==================================================
<question id=188>	tallest person ever
<logical form id=188>	
==================================================
<question id=189>	costume designer Polly Platt in movie with what soundtrack
<logical form id=189>	
==================================================
<question id=190>	what is the description for Tim Weinkauf awarded Sports Emmy Award for Outstanding Edited Sports Special
<logical form id=190>	
==================================================
<question id=191>	Film Croppers Entertainment production company in movie with what soundtrack
<logical form id=191>	
==================================================
<question id=192>	Diving suit inventor’s height
<logical form id=192>	
==================================================
<question id=193>	Angelo Antonazzo scored how many goals in Bologna F.C. 1909 S.p.A.
<logical form id=193>	
==================================================
<question id=194>	how heavy is weight Luke Kearney
<logical form id=194>	
==================================================
<question id=195>	what’s the name of the founder of the organization by the film director of the film Get Out (2017)
<logical form id=195>	
==================================================
<question id=196>	what is teams owned of Sri Lanka Cricket
<logical form id=196>	
==================================================
<question id=197>	what is release date for TRON project
<logical form id=197>	
==================================================
<question id=198>	what is Bobby Wizdum discography
<logical form id=198>	
==================================================
<question id=199>	costume designers of film Ali G, Aiii
<logical form id=199>	
==================================================
<question id=200>	famous novels of Richard Webb
<logical form id=200>	
==================================================
<question id=201>	known number of floors 5506 Clarendon Dr, Solon, OH 44139
<logical form id=201>	
==================================================
<question id=202>	executive producer in Hysterical Blindness is how tall
<logical form id=202>	
==================================================
<question id=203>	what is Quesos El Pastor La Polvorosa 's paint color
<logical form id=203>	
==================================================
<question id=204>	program creator for Vietnam Idol
<logical form id=204>	
==================================================
<question id=205>	language of film with cinematographer John Alcott
<logical form id=205>	
==================================================
<question id=206>	who directed art in Confidential Report and created the character Jedediah Leland
<logical form id=206>	
==================================================
<question id=207>	who writes Fire Serpent story and Star Trek Shatnerverse
<logical form id=207>	
==================================================
<question id=208>	musical scale of the featured song of the "My Heart Will Go On (Love Theme From Titanic)" film
<logical form id=208>	
==================================================
<question id=209>	the ranking of England in XX Commonwealth Games
<logical form id=209>	
==================================================
<question id=210>	what was the specialization of Jeenfer Wilson in St.Xavier's Catholic College of Engineering
<logical form id=210>	
==================================================
<question id=211>	Eagle Plan launch date for
<logical form id=211>	
==================================================
<question id=212>	editor of film who worked with art director Richard Harrison
<logical form id=212>	
==================================================
<question id=213>	how many floors to 5721 Woodhill Ln, Duluth, MN 55811
<logical form id=213>	
==================================================
<question id=214>	who is casting director in film with Allan Starski as art director
<logical form id=214>	
==================================================
<question id=215>	what title did editor Elaine Welteroth edit in Teen Vogue
<logical form id=215>	
==================================================
<question id=216>	who directed Mountain Eagle and wrote The Passionate Adventure
<logical form id=216>	
==================================================
<question id=217>	which is outflow location of Lake Gonzales
<logical form id=217>	
==================================================
<question id=218>	35 mm film format film has what soundtrack
<logical form id=218>	
==================================================
<question id=219>	which organization was founded by the composer of Smells Like Teen Spirit (Live Version California)
<logical form id=219>	
==================================================
<question id=220>	Mysore area size
<logical form id=220>	
==================================================
<question id=221>	what is Vancouver City Hall architecture companies
<logical form id=221>	
==================================================
<question id=222>	golf course with highest amount of holes
<logical form id=222>	
==================================================
<question id=223>	how tall is Fjällsätern in meters
<logical form id=223>	
==================================================
<question id=224>	cinematographer Wally Pfister worked in film of what format
<logical form id=224>	
==================================================
<question id=225>	founder of production company in Letters From Iwo Jima
<logical form id=225>	
==================================================
<question id=226>	date on which Marjoline arrived Monkey World zoo
<logical form id=226>	
==================================================
<question id=227>	what is birthplace for Claudus
<logical form id=227>	
==================================================
<question id=228>	native language in Emirate of Bukhara
<logical form id=228>	
==================================================
<question id=229>	how many kilos is Kill Bill Vol. 1 story contributor
<logical form id=229>	
==================================================
<question id=230>	till when did Ben Schoeman being a menber of United Party party
<logical form id=230>	
==================================================
<question id=231>	who owns the Stamford Bridge team
<logical form id=231>	
==================================================
<question id=232>	who is music composer of Victor and Victoria
<logical form id=232>	
==================================================
<question id=233>	film with casting director Sheila Jaffe used what language
<logical form id=233>	
==================================================
<question id=234>	composer for On and Off Stage: The Bruce Hlibok Story
<logical form id=234>	
==================================================
<question id=235>	which cinematographer works in film with story writer Vince Jolivette
<logical form id=235>	
==================================================
<question id=236>	what movie had story writer Uma Thurman and costume designer Catherine Marie Thomas
<logical form id=236>	
==================================================
<question id=237>	who is Advanced Technology Vehicle manufacturer
<logical form id=237>	
==================================================
<question id=238>	Seth Armstrong parents name
<logical form id=238>	
==================================================
<question id=239>	who is cinematographer that worked with costume designer Caroline Eselin
<logical form id=239>	
==================================================
<question id=240>	color of the prequel of Pirates of the Caribbean: Dead Men Tell No Tales
<logical form id=240>	
==================================================
<question id=241>	what was the specialization of Vincent Darlage in Indiana University
<logical form id=241>	
==================================================
<question id=242>	CA Périgueux 's stadium names
<logical form id=242>	
==================================================
<question id=243>	what is political party for luzviminda ilagan
<logical form id=243>	
==================================================
<question id=244>	2003 Chinese Football Super Cup runners-up event
<logical form id=244>	
==================================================
<question id=245>	editor Lior Shamriz was in film with what release date
<logical form id=245>	
==================================================
<question id=246>	in film by Disney•Pixar the story contributor was who
<logical form id=246>	
==================================================
<question id=247>	35 mm film film with costume designer Victoria Farrell
<logical form id=247>	
==================================================
<question id=248>	when was editor in My Best Friend's Birthday born
<logical form id=248>	
==================================================
<question id=249>	Race Or Die 29 Respect developing company name
<logical form id=249>	
==================================================
<question id=250>	what is best title Editors of Bottom Line
<logical form id=250>	
==================================================
<question id=251>	when is formed Hurricane Kyle
<logical form id=251>	
==================================================
<question id=252>	what is tragedy of Johan Omar Croes
<logical form id=252>	
==================================================
<question id=253>	first Dorade box 's inventor
<logical form id=253>	
==================================================
<question id=254>	screenwriter for movie Napoli serenata calibro 9
<logical form id=254>	
==================================================
<question id=255>	Hurricane Able total fatalities
<logical form id=255>	
==================================================
<question id=256>	which is architecture company of Bridge in Metal Township
<logical form id=256>	
==================================================
<question id=257>	what kind of government where Fun and Games for Everyone filmed
<logical form id=257>	
==================================================
<question id=258>	Harold Rawdon Briggs left King's Regiment (Liverpool) was till which date
<logical form id=258>	
==================================================
<question id=259>	Cammy Duncan scored how many goals in Partick Thistle F.C.
<logical form id=259>	
==================================================
<question id=260>	what is Oak Creek bridges
<logical form id=260>	
==================================================
<question id=261>	what is molar mass Menthyl acetate
<logical form id=261>	
==================================================
<question id=262>	Olivier Carbone is casting director in film with what soundtrack
<logical form id=262>	
==================================================
<question id=263>	what is Sir Marmaduke Constable date of death
<logical form id=263>	
==================================================
<question id=264>	what is the nationality of the academic advisor of Hiroshi Amano
<logical form id=264>	
==================================================
<question id=265>	who writes Fire Serpent story and Odyssey
<logical form id=265>	
==================================================
<question id=266>	editor Bruce King was in film with what release date
<logical form id=266>	
==================================================
<question id=267>	when was the Season 2 of Bonanza broadcasted
<logical form id=267>	
==================================================
<question id=268>	what is inventions of Thierry Giffon
<logical form id=268>	
==================================================
<question id=269>	who is casting director in film with Nicolas de Boiscuillé as art director
<logical form id=269>	
==================================================
<question id=270>	what is Alexander Pirie popular written works
<logical form id=270>	
==================================================
<question id=271>	who is story contributor for film Arizona Days
<logical form id=271>	
==================================================
<question id=272>	job of cinematographer in The Hurricane (1999)
<logical form id=272>	
==================================================
<question id=273>	character list of Atomics
<logical form id=273>	
==================================================
<question id=274>	language used in film with art director Paul Sylbert
<logical form id=274>	
==================================================
<question id=275>	what is birthday of Romance sentimentale scriptwriter
<logical form id=275>	
==================================================
<question id=276>	when is Supernova (Feat. Eyeasage) date completed
<logical form id=276>	
==================================================
<question id=277>	Retina Display inventor’s height
<logical form id=277>	
==================================================
<question id=278>	which is film Vivid Girl Confidential: Nikki Tyler 's rated
<logical form id=278>	
==================================================
<question id=279>	what year did Xpress: Platform 13 open
<logical form id=279>	
==================================================
<question id=280>	birth date of script writer in Mama (2013)
<logical form id=280>	
==================================================
<question id=281>	what is higher classifications for Thorium Compounds
<logical form id=281>	
==================================================
<question id=282>	what is date of death of The Lord Alness
<logical form id=282>	
==================================================
<question id=283>	book Never Forgotten 's writers
<logical form id=283>	
==================================================
<question id=284>	what’s the name of the films Tim Conway’s son has starred in
<logical form id=284>	
==================================================
<question id=285>	what is release date of Imagine Entertainment produced film
<logical form id=285>	
==================================================
<question id=286>	year which Binod Pradhan was honored as 16th IIFA Awards
<logical form id=286>	
==================================================
<question id=287>	movie acted by Onew and directed by Choi Jin-Sung
<logical form id=287>	
==================================================
<question id=288>	how many kilos is Hudson Hawk (1991) story contributor
<logical form id=288>	
==================================================
<question id=289>	what georgia lake has greatest depth
<logical form id=289>	
==================================================
<question id=290>	which company is developing company of game Save Minotaur! Roomy Edition
<logical form id=290>	
==================================================
<question id=291>	which is novel by Eleanor Mannikka
<logical form id=291>	
==================================================
<question id=292>	what is date of first occurrence Port Seton Professional Tournament
<logical form id=292>	
==================================================
<question id=293>	movie The Bind 's costume designers
<logical form id=293>	
==================================================
<question id=294>	actor who won 1972 Mr. Olympia and founded the Western Climate Initiative
<logical form id=294>	
==================================================
<question id=295>	Bouncing bomb failure of Edersee dam was caused by which flooding disaster
<logical form id=295>	
==================================================
<question id=296>	degree Sudeep Sakalle got on Customer Relationship Management
<logical form id=296>	
==================================================
<question id=297>	what language subtitles is production company Tall Trees Productions 's movie in
<logical form id=297>	
==================================================
<question id=298>	which film had editor Terilyn A. Shropshire and art director Jeffrey Howard
<logical form id=298>	
==================================================
<question id=299>	which award did Juan Antonio Leyva win in 1/1/2006
<logical form id=299>	
==================================================
<question id=300>	when is IMSA GT Championship date of final occurrence
<logical form id=300>	
==================================================
<question id=301>	My House in Umbria was filmed in location using what language
<logical form id=301>	
==================================================
<question id=302>	what is Finito Benito Next Hirohito 's aircraft model
<logical form id=302>	
==================================================
<question id=303>	executive producer Guillermo Del Toro is in a movie with which story writer
<logical form id=303>	
==================================================
<question id=304>	who is A Story About a Boy, a Girl and Her Cat 's story contributors
<logical form id=304>	
==================================================
<question id=305>	what is seating capacity Stadionul Giulești-Valentin Stănescu
<logical form id=305>	
==================================================
<question id=306>	what all movies has Bobby Makar been in
<logical form id=306>	
==================================================
<question id=307>	date of release Smiles
<logical form id=307>	
==================================================
<question id=308>	height of the creator of the tv program Big Bang Theory.
<logical form id=308>	
==================================================
<question id=309>	film of the soundtrack of the play Hair
<logical form id=309>	
==================================================
<question id=310>	filming location of So, You Think You Is Woman, Hey? and an affected area by 1926 Nassau hurricane
<logical form id=310>	
==================================================
<question id=311>	Bob Ewing got how many strikeouts on 1912 Major League Baseball season
<logical form id=311>	
==================================================
<question id=312>	when is opening date for Hell–Sunnan Line
<logical form id=312>	
==================================================
<question id=313>	since when did the Asia Trail became the exhibit of National Zoological Park
<logical form id=313>	
==================================================
<question id=314>	which is Great East Lake 's sources
<logical form id=314>	
==================================================
<question id=315>	size of the resort of BrainSurge park
<logical form id=315>	
==================================================
<question id=316>	when is discovery date of element Ruthenium
<logical form id=316>	
==================================================
<question id=317>	what is production company used in RealD 3D format film
<logical form id=317>	
==================================================
<question id=318>	movie where Robert H. Holtzman art directed and Kevin Smith edited
<logical form id=318>	
==================================================
<question id=319>	what mountain range is Nünalphorn in
<logical form id=319>	
==================================================
<question id=320>	when was the South Park of South Park broadcasted
<logical form id=320>	
==================================================
<question id=321>	what is GLENELG FOOTBALLERS CLUB INC. uniform colors
<logical form id=321>	
==================================================
<question id=322>	what is Alkali metal 's chemical elements
<logical form id=322>	
==================================================
<question id=323>	what is rating for movie Kayden Unbound
<logical form id=323>	
==================================================
<question id=324>	where is end Pârâul Ascuns
<logical form id=324>	
==================================================
<question id=325>	what is Hex 's length
<logical form id=325>	
==================================================
<question id=326>	story writer in film with editor Dan Rae
<logical form id=326>	
==================================================
<question id=327>	what country has Cyclone Sose affected areas and had festival New Zealand Human Rights Film Festival
<logical form id=327>	
==================================================
<question id=328>	which animal came over to the National Zoological Park on 1/1/1972
<logical form id=328>	
==================================================
<question id=329>	who patented the Methods for analysis of large sets of multiparameter data and parent of Jana Herzen
<logical form id=329>	
==================================================
<question id=330>	executive producer in The Second Death is how tall
<logical form id=330>	
==================================================
<question id=331>	casting director Lora Kennedy was in what IMAX film
<logical form id=331>	
==================================================
<question id=332>	which organization was founded by the composer of White Christmas
<logical form id=332>	
==================================================
<question id=333>	surface area for Wilson Reservoir
<logical form id=333>	
==================================================
<question id=334>	what's the time zone where Flight of Fear is park for
<logical form id=334>	
==================================================
<question id=335>	what’s the name of the founder of the organization by the film director of the film The Post
<logical form id=335>	
==================================================
<question id=336>	film produced by the director of the film XXX
<logical form id=336>	
==================================================
<question id=337>	what’s the starting date of the space mission led by austronaut Aleksandr Kaleri
<logical form id=337>	
==================================================
<question id=338>	who is John O'Quinn Field at TDECU Stadium contractor
<logical form id=338>	
==================================================
<question id=339>	discographies by Goci Bend
<logical form id=339>	
==================================================
<question id=340>	in 35 mm film film who was scriptwriter
<logical form id=340>	
==================================================
<question id=341>	what is date established for Will Rogers Memorial Museum
<logical form id=341>	
==================================================
<question id=342>	name of the Sean Connery’s son directed film
<logical form id=342>	
==================================================
<question id=343>	in which season did Lefty Grove get 89 at bats
<logical form id=343>	
==================================================
<question id=344>	type of movie with Daniel Boulanger as story writer
<logical form id=344>	
==================================================
<question id=345>	Roland Yeomans 's most famous books
<logical form id=345>	
==================================================
<question id=346>	what did Michael R. Carrasco invent
<logical form id=346>	
==================================================
<question id=347>	what is founding date Pence Hathorn Silver
<logical form id=347>	
==================================================
<question id=348>	who is children names of Nils Nilsson
<logical form id=348>	
==================================================
<question id=349>	who is the director of the movies that are contained by the series of Black Mirror
<logical form id=349>	
==================================================
<question id=350>	what is Titan key designers
<logical form id=350>	
==================================================
<question id=351>	what's the location time zone where Linkedin Corporation is founded
<logical form id=351>	
==================================================
<question id=352>	what's the nationality of the architect of the Broadway - John Golden Theatr
<logical form id=352>	
==================================================
<question id=353>	length for Heap Steep Glacier
<logical form id=353>	
==================================================
<question id=354>	from 1/1/1968 who was the owner of Sundance Resort
<logical form id=354>	
==================================================
<question id=355>	what's Yellowstone Lake and islands' maximum width
<logical form id=355>	
==================================================
<question id=356>	river with the longest length
<logical form id=356>	
==================================================
<question id=357>	movie with Lee Williams as actor and Billy Elliot as soundtrack
<logical form id=357>	
==================================================
<question id=358>	since 1/1/1989, where were the journal Chirality published
<logical form id=358>	
==================================================
<question id=359>	how many kilos is story writer in Days of Thunder (1990)
<logical form id=359>	
==================================================
<question id=360>	who published Circle Run
<logical form id=360>	
==================================================
<question id=361>	who is Dolby noise-reduction system 's creator
<logical form id=361>	
==================================================
<question id=362>	what is Alexander Graham Bell's organization found which manufactures the Telstar
<logical form id=362>	
==================================================
<question id=363>	The Io Passion 's first performance
<logical form id=363>	
==================================================
<question id=364>	size of the resort of Tidal Wave park
<logical form id=364>	
==================================================
<question id=365>	scientific name for species of Anahemiurus
<logical form id=365>	
==================================================
<question id=366>	top speed of Vickers Viscount
<logical form id=366>	
==================================================
<question id=367>	genre of Stock Investing Starter Kit: The Ultimate Beginner's Guide To Getting Started Investing In Stocks book
<logical form id=367>	
==================================================
<question id=368>	what is release day Ball Rush Aqua
<logical form id=368>	
==================================================
<question id=369>	Allan Holzman edited what film with costume designer Sherry Chen
<logical form id=369>	
==================================================
<question id=370>	movie prequel to Aliens vs. Predator: Requiem (AVP 2)
<logical form id=370>	
==================================================
<question id=371>	WHITLEY STRIEBER wrote for a film with which casting director
<logical form id=371>	
==================================================
<question id=372>	what was location for festival Camerimage and also has the Solokiia river source
<logical form id=372>	
==================================================
<question id=373>	which company produced film with executive producer Arthur Fogel
<logical form id=373>	
==================================================
<question id=374>	in which film did executive producer Andre Morgan and cinematographer Robert C. Jessup work together
<logical form id=374>	
==================================================
<question id=375>	casting director John Papsidera was in what IMAX film
<logical form id=375>	
==================================================
<question id=376>	costume designer Charlotte Holdich and story writer A Christie worked together in what film
<logical form id=376>	
==================================================
<question id=377>	editor Ingo Guski was in film with what release date
<logical form id=377>	
==================================================
<question id=378>	in the movie with story writer WILLIAM TREVOR who is the costume designer
<logical form id=378>	
==================================================
<question id=379>	who wrote the film story for movie with casting director Lucy Bevan
<logical form id=379>	
==================================================
<question id=380>	who is story contributor of film The Fountains of Caracas
<logical form id=380>	
==================================================
<question id=381>	dob of costume designer in Inside... The Dark Knight Rises
<logical form id=381>	
==================================================
<question id=382>	basketball coach with largest amount of season losses
<logical form id=382>	
==================================================
<question id=383>	what is the height of isp sea level for rocket engine
<logical form id=383>	
==================================================
<question id=384>	Georgianne Walken is casting director in film with what soundtrack
<logical form id=384>	
==================================================
<question id=385>	what is Horsehead Nebula cosmological distance
<logical form id=385>	
==================================================
<question id=386>	which is birthplace Rita Skeeter
<logical form id=386>	
==================================================
<question id=387>	date of death of the director of the film "(I've Had) The Time of My Life" from Dirty Dancing
<logical form id=387>	
==================================================
<question id=388>	movie starred by Diana Ochoa and has prequel movie to El Miedo No Anda en Burro
<logical form id=388>	
==================================================
<question id=389>	what's Star Wars: Episode VIII - The Last Jedi prequels rating
<logical form id=389>	
==================================================
<question id=390>	quotation of the inventor of Pendulum clock
<logical form id=390>	
==================================================
<question id=391>	topic of movie with story writer Sam Raimi
<logical form id=391>	
==================================================
<question id=392>	what is first album for the sights
<logical form id=392>	
==================================================
<question id=393>	all books by Ronnie Davey
<logical form id=393>	
==================================================
<question id=394>	what is drug class of Memantine Hydrochloride
<logical form id=394>	
==================================================
<question id=395>	how many sacrifice hits did Bryan Eversgerd get when he was in Cardinals
<logical form id=395>	
==================================================
<question id=396>	who directed music in Biophilia Live and is artist of I've Seen It All
<logical form id=396>	
==================================================
<question id=397>	what is element Terbium 's atomic number
<logical form id=397>	
==================================================
<question id=398>	LGM-25C Titan II manufacturers
<logical form id=398>	
==================================================
<question id=399>	They Stole My Bike screenwriter
<logical form id=399>	
==================================================
<question id=400>	Muay Lao origin
<logical form id=400>	
==================================================
<question id=401>	what is NZL 32 's displacement tonnage
<logical form id=401>	
==================================================
<question id=402>	what country was film with story writer Warren Ellis
<logical form id=402>	
==================================================
<question id=403>	SEO IN GUK started to play in Sarangbi from when
<logical form id=403>	
==================================================
<question id=404>	Harry Potter portrayed Lily Potter on which date
<logical form id=404>	
==================================================
<question id=405>	what is title song from Mona the Vampire
<logical form id=405>	
==================================================
<question id=406>	what temperature is Pivalic acid boiling point
<logical form id=406>	
==================================================
<question id=407>	during which season did Todd Van Poppel have 0 sacrifice flies
<logical form id=407>	
==================================================
<question id=408>	academic mentors to Jürgen Wolters
<logical form id=408>	
==================================================
<question id=409>	what is Sky Racing 's previous names
<logical form id=409>	
==================================================
<question id=410>	scientific name of an Arabis glabra var. furcatipilis
<logical form id=410>	
==================================================
<question id=411>	language of film with costume designer Haiyan Wang
<logical form id=411>	
==================================================
<question id=412>	which is Scott Shaw! written work
<logical form id=412>	
==================================================
<question id=413>	actor who starred in L'avant dernier and cinematographer in Atlantis movie
<logical form id=413>	
==================================================
<question id=414>	sequel of Friday the 13th (2009)'s rating
<logical form id=414>	
==================================================
<question id=415>	what's the start date of the The Sound Of Music's producer career
<logical form id=415>	
==================================================
<question id=416>	where is outflows for Lac de Capitellu
<logical form id=416>	
==================================================
<question id=417>	number which Sione Fua as Defensive tackle was
<logical form id=417>	
==================================================
<question id=418>	language of film with cinematographer VINCENT GALLO
<logical form id=418>	
==================================================
<question id=419>	casting director in film with Metro-Goldwyn-Mayer (MGM)
<logical form id=419>	
==================================================
<question id=420>	who is art directors for movie Our Very Own
<logical form id=420>	
==================================================
<question id=421>	movie art directors in film Rusty's Birthday
<logical form id=421>	
==================================================
<question id=422>	Psychological novel's inventor and Hikaru Genji's creator
<logical form id=422>	
==================================================
<question id=423>	country telephone code Western Sahara
<logical form id=423>	
==================================================
<question id=424>	music composer of movie with Ileane Meltzer as costume designer
<logical form id=424>	
==================================================
<question id=425>	Hristos Politis acted in Lampsi from when
<logical form id=425>	
==================================================
<question id=426>	who wrote a Accepted Article, "Typology of Islamic motifs used in architecture holy-shrine of Imam Reza"
<logical form id=426>	
==================================================
<question id=427>	country offilm with editor Anastasi Rinos
<logical form id=427>	
==================================================
<question id=428>	language of movie with story writer A. Hitchcock
<logical form id=428>	
==================================================
<question id=429>	how long is wingspan Vickers Type 163
<logical form id=429>	
==================================================
<question id=430>	which movie has film format 35 mm film and art director Craig Jackson
<logical form id=430>	
==================================================
<question id=431>	which language is used in the film directed by ROSE MCGOWAN
<logical form id=431>	
==================================================
<question id=432>	Joaõ Torreiano parent and Mosteiro de São Vicente de Fora's engineer
<logical form id=432>	
==================================================
<question id=433>	the starting date of UJ Seuteni play as Fly-half
<logical form id=433>	
==================================================
<question id=434>	who discoverd Barium
<logical form id=434>	
==================================================
<question id=435>	what is type for Aréthuse-class submarine
<logical form id=435>	
==================================================
<question id=436>	where did Typhoon Nanmadol affect and Lonely Memory was filmed
<logical form id=436>	
==================================================
<question id=437>	who is soundtrack composers for movie Christy
<logical form id=437>	
==================================================
<question id=438>	the ranking of New Zealand in XX Commonwealth Games
<logical form id=438>	
==================================================
<question id=439>	when did New Mexico Stars start
<logical form id=439>	
==================================================
<question id=440>	advisors to Randall M. Stoltenberg
<logical form id=440>	
==================================================
<question id=441>	Amblin Entertainment produced film with which music director
<logical form id=441>	
==================================================
<question id=442>	what is popular comic books written by Dave Kelly
<logical form id=442>	
==================================================
<question id=443>	most famous Simone Kittel records
<logical form id=443>	
==================================================
<question id=444>	destruction Matsumae Castle
<logical form id=444>	
==================================================
<question id=445>	location area which is first ascents in Harry Inniss Perkins
<logical form id=445>	
==================================================
<question id=446>	how tall is production designer of Once Upon A Time In Mexico
<logical form id=446>	
==================================================
<question id=447>	when is Winter Landscape, Valley of the Catskills 's date of completion
<logical form id=447>	
==================================================
<question id=448>	which director worked with story writer Jon Krakauer
<logical form id=448>	
==================================================
<question id=449>	what is place of births for Earl of Oxford
<logical form id=449>	
==================================================
<question id=450>	when is St. Francis of Assisi Church, Malnia construction start date
<logical form id=450>	
==================================================
<question id=451>	filming location of movie with costume designer Kerrie Kordowski
<logical form id=451>	
==================================================
<question id=452>	cis-3-Hexen-1-ol 's density
<logical form id=452>	
==================================================
<question id=453>	color of the prequel of Doraemon: Nobita's Tin-Plate Labyrinth
<logical form id=453>	
==================================================
<question id=454>	what kind of degree did Billy Sorrentino earned for Double Major specialization
<logical form id=454>	
==================================================
<question id=455>	what is HD 133002 's constellation
<logical form id=455>	
==================================================
<question id=456>	music album released earlier than 4/9/2014
<logical form id=456>	
==================================================
<question id=457>	what is the position of Mark Charlebois in the-linux-foundation
<logical form id=457>	
==================================================
<question id=458>	film produced by the director of the film Wonder
<logical form id=458>	
==================================================
<question id=459>	what is Allied Aviation XLRA maiden flight date
<logical form id=459>	
==================================================
<question id=460>	the executive producer for a Super 35 formatted film
<logical form id=460>	
==================================================
<question id=461>	what is electron configuration element Magnesium Sulfate, Dextrose
<logical form id=461>	
==================================================
<question id=462>	Boston Red Sox' organization's founder
<logical form id=462>	
==================================================
<question id=463>	which is division for Cortney Casey
<logical form id=463>	
==================================================
<question id=464>	which is Chris Ware popular comic
<logical form id=464>	
==================================================
<question id=465>	how long is duration for True Belief
<logical form id=465>	
==================================================
<question id=466>	director of film with 16 mm film format
<logical form id=466>	
==================================================
<question id=467>	who is responsible for casting of Dinosaur
<logical form id=467>	
==================================================
<question id=468>	Stephen A. Roell's profession in Johnson Controls IR
<logical form id=468>	
==================================================
<question id=469>	who is the editor of movie God's Golden Eye
<logical form id=469>	
==================================================
<question id=470>	Curlew River librettists
<logical form id=470>	
==================================================
<question id=471>	in XX Commonwealth Games who received the gold medal
<logical form id=471>	
==================================================
<question id=472>	what film has costume designer Robin Lewis West and cinematographer Dave Klein
<logical form id=472>	
==================================================
<question id=473>	Carly Pope started to play in Popular from when
<logical form id=473>	
==================================================
<question id=474>	what is Emily Leigh most famous titles
<logical form id=474>	
==================================================
<question id=475>	what is Carriage Bells (Колокольчик все звучал "Ах , телега") 's song length
<logical form id=475>	
==================================================
<question id=476>	Mosfilm produced film of what genre
<logical form id=476>	
==================================================
<question id=477>	magnitude of the destination of Dawn Mission
<logical form id=477>	
==================================================
<question id=478>	what is famous written work authored by Lauren Jessen
<logical form id=478>	
==================================================
<question id=479>	which is the musical scale of the featured song of the film "My Heart Will Go On (Love Theme From Titanic)"
<logical form id=479>	
==================================================
<question id=480>	what is official colors Alexandria Sporting Club
<logical form id=480>	
==================================================
<question id=481>	Kozueko Morimoto 's most famous list of comics
<logical form id=481>	
==================================================
<question id=482>	when did Tripod Entertainment win the National Film Award for Best Feature Film in Bengali
<logical form id=482>	
==================================================
<question id=483>	who is creators for Umbrella hat
<logical form id=483>	
==================================================
<question id=484>	which rank did Clemence Calvin get in 22nd European Athletics Championships
<logical form id=484>	
==================================================
<question id=485>	what is Intruders rated
<logical form id=485>	
==================================================
<question id=486>	what was the preferred cause of death of The Santa Clause (1994) film producer
<logical form id=486>	
==================================================
<question id=487>	when is Royal Aircraft Factory R.E.8 's date of introduction
<logical form id=487>	
==================================================
<question id=488>	which is best list of books authored by Heath Amodio
<logical form id=488>	
==================================================
<question id=489>	in film by Amblin Entertainment the story contributor was who
<logical form id=489>	
==================================================
<question id=490>	Dan Brereton 's most popular comics list
<logical form id=490>	
==================================================
<question id=491>	program creators for tv program Fatherhood
<logical form id=491>	
==================================================
<question id=492>	what is 2nd Regiment Delaware Volunteer Infantry year of founding
<logical form id=492>	
==================================================
<question id=493>	the music in a Dcp was written by who
<logical form id=493>	
==================================================
<question id=494>	NC Dinos' organization's founder
<logical form id=494>	
==================================================
<question id=495>	cities of Ghimbășel River
<logical form id=495>	
==================================================
<question id=496>	kids names of Eliab Dewey
<logical form id=496>	
==================================================
<question id=497>	who is the director of the movies that are contained by the series of Asa Akira Is Insatiable
<logical form id=497>	
==================================================
<question id=498>	since when did Eloi Charlemagne Taupin serve as Divisional general
<logical form id=498>	
==================================================
<question id=499>	who created Mouse monoclonal Anti-300kD bovine mannose 6-phosphate receptor first
<logical form id=499>	
==================================================
<question id=500>	Avi Arad is executive producer for film with what story writer
<logical form id=500>	
==================================================
