# Supplementary material for: Human-computer interaction based on background knowledge and emotion certainty
Source: PeerJ Comput Sci. 2023 May 31;9:e1418. doi: 10.7717/peerj-cs.1418 (PMC10280641; doi:10.7717/peerj-cs.1418)
Supplement: Supplemental Information 3 [file peerj-cs-09-1418-s003.zip]

Archive with 460 entries (428 files):
- ChatterBot_HCI_source_code/
- __MACOSX/._ChatterBot_HCI_source_code
- ChatterBot_HCI_source_code/.DS_Store
- __MACOSX/ChatterBot_HCI_source_code/._.DS_Store
- ChatterBot_HCI_source_code/LICENSE
- __MACOSX/ChatterBot_HCI_source_code/._LICENSE
- ChatterBot_HCI_source_code/requirements.txt
- __MACOSX/ChatterBot_HCI_source_code/._requirements.txt
- ChatterBot_HCI_source_code/tests/
- __MACOSX/ChatterBot_HCI_source_code/._tests
- ChatterBot_HCI_source_code/MANIFEST.in
- __MACOSX/ChatterBot_HCI_source_code/._MANIFEST.in
- ChatterBot_HCI_source_code/docs/
- __MACOSX/ChatterBot_HCI_source_code/._docs
- ChatterBot_HCI_source_code/README.md
- __MACOSX/ChatterBot_HCI_source_code/._README.md
- ChatterBot_HCI_source_code/setup.py
- __MACOSX/ChatterBot_HCI_source_code/._setup.py
- ChatterBot_HCI_source_code/.gitignore
- __MACOSX/ChatterBot_HCI_source_code/._.gitignore
- ChatterBot_HCI_source_code/examples/
- __MACOSX/ChatterBot_HCI_source_code/._examples
- ChatterBot_HCI_source_code/.github/
- __MACOSX/ChatterBot_HCI_source_code/._.github
- ChatterBot_HCI_source_code/tox.ini
- __MACOSX/ChatterBot_HCI_source_code/._tox.ini
- ChatterBot_HCI_source_code/setup.cfg
- __MACOSX/ChatterBot_HCI_source_code/._setup.cfg
- ChatterBot_HCI_source_code/graphics/
- __MACOSX/ChatterBot_HCI_source_code/._graphics
- ChatterBot_HCI_source_code/.travis.yml
- __MACOSX/ChatterBot_HCI_source_code/._.travis.yml
- ChatterBot_HCI_source_code/.codeclimate.yml
- __MACOSX/ChatterBot_HCI_source_code/._.codeclimate.yml
- ChatterBot_HCI_source_code/runtests.py
- __MACOSX/ChatterBot_HCI_source_code/._runtests.py
- ChatterBot_HCI_source_code/chatterbot/
- __MACOSX/ChatterBot_HCI_source_code/._chatterbot
- ChatterBot_HCI_source_code/tests/test_parsing.py
- __MACOSX/ChatterBot_HCI_source_code/tests/._test_parsing.py
- ChatterBot_HCI_source_code/tests/test_utils.py
- __MACOSX/ChatterBot_HCI_source_code/tests/._test_utils.py
- ChatterBot_HCI_source_code/tests/test_adapter_validation.py
- __MACOSX/ChatterBot_HCI_source_code/tests/._test_adapter_validation.py
- ChatterBot_HCI_source_code/tests/test_benchmarks.py
- __MACOSX/ChatterBot_HCI_source_code/tests/._test_benchmarks.py
- ChatterBot_HCI_source_code/tests/test_search.py
- __MACOSX/ChatterBot_HCI_source_code/tests/._test_search.py
- ChatterBot_HCI_source_code/tests/test_turing.py
- __MACOSX/ChatterBot_HCI_source_code/tests/._test_turing.py
- ChatterBot_HCI_source_code/tests/training/
- __MACOSX/ChatterBot_HCI_source_code/tests/._training
- ChatterBot_HCI_source_code/tests/test_languages.py
- __MACOSX/ChatterBot_HCI_source_code/tests/._test_languages.py
- ChatterBot_HCI_source_code/tests/test_initialization.py
- __MACOSX/ChatterBot_HCI_source_code/tests/._test_initialization.py
- ChatterBot_HCI_source_code/tests/logic/
- __MACOSX/ChatterBot_HCI_source_code/tests/._logic
- ChatterBot_HCI_source_code/tests/__init__.py
- __MACOSX/ChatterBot_HCI_source_code/tests/.___init__.py
- ChatterBot_HCI_source_code/tests/test_corpus.py
- __MACOSX/ChatterBot_HCI_source_code/tests/._test_corpus.py
- ChatterBot_HCI_source_code/tests/test_comparisons.py
- __MACOSX/ChatterBot_HCI_source_code/tests/._test_comparisons.py
- ChatterBot_HCI_source_code/tests/storage/
- __MACOSX/ChatterBot_HCI_source_code/tests/._storage
- ChatterBot_HCI_source_code/tests/test_preprocessors.py
- __MACOSX/ChatterBot_HCI_source_code/tests/._test_preprocessors.py
- ChatterBot_HCI_source_code/tests/base_case.py
- __MACOSX/ChatterBot_HCI_source_code/tests/._base_case.py
- ChatterBot_HCI_source_code/tests/test_response_selection.py
- __MACOSX/ChatterBot_HCI_source_code/tests/._test_response_selection.py
- ChatterBot_HCI_source_code/tests/test_filters.py
- __MACOSX/ChatterBot_HCI_source_code/tests/._test_filters.py
- ChatterBot_HCI_source_code/tests/test_conversations.py
- __MACOSX/ChatterBot_HCI_source_code/tests/._test_conversations.py
- ChatterBot_HCI_source_code/tests/test_cli.py
- __MACOSX/ChatterBot_HCI_source_code/tests/._test_cli.py
- ChatterBot_HCI_source_code/tests/test_chatbot.py
- __MACOSX/ChatterBot_HCI_source_code/tests/._test_chatbot.py
- ChatterBot_HCI_source_code/tests/test_examples.py
- __MACOSX/ChatterBot_HCI_source_code/tests/._test_examples.py
- ChatterBot_HCI_source_code/tests/test_tagging.py
- __MACOSX/ChatterBot_HCI_source_code/tests/._test_tagging.py
- ChatterBot_HCI_source_code/docs/_includes/
- __MACOSX/ChatterBot_HCI_source_code/docs/.__includes
- ChatterBot_HCI_source_code/docs/index.rst
- __MACOSX/ChatterBot_HCI_source_code/docs/._index.rst
- ChatterBot_HCI_source_code/docs/preprocessors.rst
- __MACOSX/ChatterBot_HCI_source_code/docs/._preprocessors.rst
- ChatterBot_HCI_source_code/docs/contributing.rst
- __MACOSX/ChatterBot_HCI_source_code/docs/._contributing.rst
- ChatterBot_HCI_source_code/docs/testing.rst
- __MACOSX/ChatterBot_HCI_source_code/docs/._testing.rst
- ChatterBot_HCI_source_code/docs/filters.rst
- __MACOSX/ChatterBot_HCI_source_code/docs/._filters.rst
- ChatterBot_HCI_source_code/docs/corpus.rst
- __MACOSX/ChatterBot_HCI_source_code/docs/._corpus.rst
- ChatterBot_HCI_source_code/docs/encoding.rst
- __MACOSX/ChatterBot_HCI_source_code/docs/._encoding.rst
- ChatterBot_HCI_source_code/docs/_templates/
- __MACOSX/ChatterBot_HCI_source_code/docs/.__templates
- ChatterBot_HCI_source_code/docs/comparisons.rst
- __MACOSX/ChatterBot_HCI_source_code/docs/._comparisons.rst
- ChatterBot_HCI_source_code/docs/conf.py
- __MACOSX/ChatterBot_HCI_source_code/docs/._conf.py
- ChatterBot_HCI_source_code/docs/tutorial.rst
- __MACOSX/ChatterBot_HCI_source_code/docs/._tutorial.rst
- ChatterBot_HCI_source_code/docs/examples.rst
- __MACOSX/ChatterBot_HCI_source_code/docs/._examples.rst
- ChatterBot_HCI_source_code/docs/logic/
- __MACOSX/ChatterBot_HCI_source_code/docs/._logic
- ChatterBot_HCI_source_code/docs/chatterbot.rst
- __MACOSX/ChatterBot_HCI_source_code/docs/._chatterbot.rst
- ChatterBot_HCI_source_code/docs/_static/
- __MACOSX/ChatterBot_HCI_source_code/docs/.__static
- ChatterBot_HCI_source_code/docs/conversations.rst
- __MACOSX/ChatterBot_HCI_source_code/docs/._conversations.rst
- ChatterBot_HCI_source_code/docs/storage/
- __MACOSX/ChatterBot_HCI_source_code/docs/._storage
- ChatterBot_HCI_source_code/docs/statements.txt
- __MACOSX/ChatterBot_HCI_source_code/docs/._statements.txt
- ChatterBot_HCI_source_code/docs/setup.rst
- __MACOSX/ChatterBot_HCI_source_code/docs/._setup.rst
- ChatterBot_HCI_source_code/docs/development.rst
- __MACOSX/ChatterBot_HCI_source_code/docs/._development.rst
- ChatterBot_HCI_source_code/docs/quickstart.rst
- __MACOSX/ChatterBot_HCI_source_code/docs/._quickstart.rst
- ChatterBot_HCI_source_code/docs/commands.rst
- __MACOSX/ChatterBot_HCI_source_code/docs/._commands.rst
- ChatterBot_HCI_source_code/docs/releases.rst
- __MACOSX/ChatterBot_HCI_source_code/docs/._releases.rst
- ChatterBot_HCI_source_code/docs/upgrading.rst
- __MACOSX/ChatterBot_HCI_source_code/docs/._upgrading.rst
- ChatterBot_HCI_source_code/docs/utils.rst
- __MACOSX/ChatterBot_HCI_source_code/docs/._utils.rst
- ChatterBot_HCI_source_code/docs/django/
- __MACOSX/ChatterBot_HCI_source_code/docs/._django
- ChatterBot_HCI_source_code/docs/training.rst
- __MACOSX/ChatterBot_HCI_source_code/docs/._training.rst
- ChatterBot_HCI_source_code/docs/faq.rst
- __MACOSX/ChatterBot_HCI_source_code/docs/._faq.rst
- ChatterBot_HCI_source_code/docs/packaging.rst
- __MACOSX/ChatterBot_HCI_source_code/docs/._packaging.rst
- ChatterBot_HCI_source_code/docs/glossary.rst
- __MACOSX/ChatterBot_HCI_source_code/docs/._glossary.rst
- ChatterBot_HCI_source_code/examples/training_example_chatterbot_corpus.py
- __MACOSX/ChatterBot_HCI_source_code/examples/._training_example_chatterbot_corpus.py
- ChatterBot_HCI_source_code/examples/export_example.py
- __MACOSX/ChatterBot_HCI_source_code/examples/._export_example.py
- ChatterBot_HCI_source_code/examples/specific_response_example.py
- __MACOSX/ChatterBot_HCI_source_code/examples/._specific_response_example.py
- ChatterBot_HCI_source_code/examples/django_app/
- __MACOSX/ChatterBot_HCI_source_code/examples/._django_app
- ChatterBot_HCI_source_code/examples/tkinter_gui.py
- __MACOSX/ChatterBot_HCI_source_code/examples/._tkinter_gui.py
- ChatterBot_HCI_source_code/examples/convert_units.py
- __MACOSX/ChatterBot_HCI_source_code/examples/._convert_units.py
- ChatterBot_HCI_source_code/examples/tagged_dataset_example.py
- __MACOSX/ChatterBot_HCI_source_code/examples/._tagged_dataset_example.py
- ChatterBot_HCI_source_code/examples/__init__.py
- __MACOSX/ChatterBot_HCI_source_code/examples/.___init__.py
- ChatterBot_HCI_source_code/examples/training_example_list_data.py
- __MACOSX/ChatterBot_HCI_source_code/examples/._training_example_list_data.py
- ChatterBot_HCI_source_code/examples/memory_sql_example.py
- __MACOSX/ChatterBot_HCI_source_code/examples/._memory_sql_example.py
- ChatterBot_HCI_source_code/examples/basic_example.py
- __MACOSX/ChatterBot_HCI_source_code/examples/._basic_example.py
- ChatterBot_HCI_source_code/examples/training_example_ubuntu_corpus.py
- __MACOSX/ChatterBot_HCI_source_code/examples/._training_example_ubuntu_corpus.py
- ChatterBot_HCI_source_code/examples/default_response_example.py
- __MACOSX/ChatterBot_HCI_source_code/examples/._default_response_example.py
- ChatterBot_HCI_source_code/examples/terminal_example.py
- __MACOSX/ChatterBot_HCI_source_code/examples/._terminal_example.py
- ChatterBot_HCI_source_code/examples/learning_feedback_example.py
- __MACOSX/ChatterBot_HCI_source_code/examples/._learning_feedback_example.py
- ChatterBot_HCI_source_code/examples/terminal_mongo_example.py
- __MACOSX/ChatterBot_HCI_source_code/examples/._terminal_mongo_example.py
- ChatterBot_HCI_source_code/examples/math_and_time.py
- __MACOSX/ChatterBot_HCI_source_code/examples/._math_and_time.py
- ChatterBot_HCI_source_code/.github/workflows/
- __MACOSX/ChatterBot_HCI_source_code/.github/._workflows
- ChatterBot_HCI_source_code/.github/lock.yml
- __MACOSX/ChatterBot_HCI_source_code/.github/._lock.yml
- ChatterBot_HCI_source_code/graphics/README.md
- __MACOSX/ChatterBot_HCI_source_code/graphics/._README.md
- ChatterBot_HCI_source_code/graphics/chatterbot.xcf
- __MACOSX/ChatterBot_HCI_source_code/graphics/._chatterbot.xcf
- ChatterBot_HCI_source_code/graphics/ad.xcf
- __MACOSX/ChatterBot_HCI_source_code/graphics/._ad.xcf
- ChatterBot_HCI_source_code/chatterbot/response_selection.py
- __MACOSX/ChatterBot_HCI_source_code/chatterbot/._response_selection.py
- ChatterBot_HCI_source_code/chatterbot/parsing.py
- __MACOSX/ChatterBot_HCI_source_code/chatterbot/._parsing.py
- ChatterBot_HCI_source_code/chatterbot/comparisons.py
- __MACOSX/ChatterBot_HCI_source_code/chatterbot/._comparisons.py
- ChatterBot_HCI_source_code/chatterbot/conversation.py
- __MACOSX/ChatterBot_HCI_source_code/chatterbot/._conversation.py
- ChatterBot_HCI_source_code/chatterbot/ext/
- __MACOSX/ChatterBot_HCI_source_code/chatterbot/._ext
- ChatterBot_HCI_source_code/chatterbot/constants.py
- __MACOSX/ChatterBot_HCI_source_code/chatterbot/._constants.py
- ChatterBot_HCI_source_code/chatterbot/logic/
- __MACOSX/ChatterBot_HCI_source_code/chatterbot/._logic
- ChatterBot_HCI_source_code/chatterbot/__init__.py
- __MACOSX/ChatterBot_HCI_source_code/chatterbot/.___init__.py
- ChatterBot_HCI_source_code/chatterbot/storage/
- __MACOSX/ChatterBot_HCI_source_code/chatterbot/._storage
- ChatterBot_HCI_source_code/chatterbot/chatterbot.py
- __MACOSX/ChatterBot_HCI_source_code/chatterbot/._chatterbot.py
- ChatterBot_HCI_source_code/chatterbot/utils.py
- __MACOSX/ChatterBot_HCI_source_code/chatterbot/._utils.py
- ChatterBot_HCI_source_code/chatterbot/preprocessors.py
- __MACOSX/ChatterBot_HCI_source_code/chatterbot/._preprocessors.py
- ChatterBot_HCI_source_code/chatterbot/trainers.py
- __MACOSX/ChatterBot_HCI_source_code/chatterbot/._trainers.py
- ChatterBot_HCI_source_code/chatterbot/search.py
- __MACOSX/ChatterBot_HCI_source_code/chatterbot/._search.py
- ChatterBot_HCI_source_code/chatterbot/exceptions.py
- __MACOSX/ChatterBot_HCI_source_code/chatterbot/._exceptions.py
- ChatterBot_HCI_source_code/chatterbot/tagging.py
- __MACOSX/ChatterBot_HCI_source_code/chatterbot/._tagging.py
- ChatterBot_HCI_source_code/chatterbot/languages.py
- __MACOSX/ChatterBot_HCI_source_code/chatterbot/._languages.py
- ChatterBot_HCI_source_code/chatterbot/__main__.py
- __MACOSX/ChatterBot_HCI_source_code/chatterbot/.___main__.py
- ChatterBot_HCI_source_code/chatterbot/filters.py
- __MACOSX/ChatterBot_HCI_source_code/chatterbot/._filters.py
- ChatterBot_HCI_source_code/chatterbot/corpus.py
- __MACOSX/ChatterBot_HCI_source_code/chatterbot/._corpus.py
- ChatterBot_HCI_source_code/chatterbot/adapters.py
- __MACOSX/ChatterBot_HCI_source_code/chatterbot/._adapters.py
- ChatterBot_HCI_source_code/tests/training/test_ubuntu_corpus_training.py
- __MACOSX/ChatterBot_HCI_source_code/tests/training/._test_ubuntu_corpus_training.py
- ChatterBot_HCI_source_code/tests/training/test_data/
- __MACOSX/ChatterBot_HCI_source_code/tests/training/._test_data
- ChatterBot_HCI_source_code/tests/training/__init__.py
- __MACOSX/ChatterBot_HCI_source_code/tests/training/.___init__.py
- ChatterBot_HCI_source_code/tests/training/test_list_training.py
- __MACOSX/ChatterBot_HCI_source_code/tests/training/._test_list_training.py
- ChatterBot_HCI_source_code/tests/training/test_training.py
- __MACOSX/ChatterBot_HCI_source_code/tests/training/._test_training.py
- ChatterBot_HCI_source_code/tests/training/test_chatterbot_corpus_training.py
- __MACOSX/ChatterBot_HCI_source_code/tests/training/._test_chatterbot_corpus_training.py
- ChatterBot_HCI_source_code/tests/logic/test_specific_response.py
- __MACOSX/ChatterBot_HCI_source_code/tests/logic/._test_specific_response.py
- ChatterBot_HCI_source_code/tests/logic/test_unit_conversion.py
- __MACOSX/ChatterBot_HCI_source_code/tests/logic/._test_unit_conversion.py
- ChatterBot_HCI_source_code/tests/logic/test_time.py
- __MACOSX/ChatterBot_HCI_source_code/tests/logic/._test_time.py
- ChatterBot_HCI_source_code/tests/logic/__init__.py
- __MACOSX/ChatterBot_HCI_source_code/tests/logic/.___init__.py
- ChatterBot_HCI_source_code/tests/logic/test_logic_adapter.py
- __MACOSX/ChatterBot_HCI_source_code/tests/logic/._test_logic_adapter.py
- ChatterBot_HCI_source_code/tests/logic/test_best_match.py
- __MACOSX/ChatterBot_HCI_source_code/tests/logic/._test_best_match.py
- ChatterBot_HCI_source_code/tests/logic/test_data_cache.py
- __MACOSX/ChatterBot_HCI_source_code/tests/logic/._test_data_cache.py
- ChatterBot_HCI_source_code/tests/logic/test_mathematical_evaluation.py
- __MACOSX/ChatterBot_HCI_source_code/tests/logic/._test_mathematical_evaluation.py
- ChatterBot_HCI_source_code/tests/storage/test_storage_adapter.py
- __MACOSX/ChatterBot_HCI_source_code/tests/storage/._test_storage_adapter.py
- ChatterBot_HCI_source_code/tests/storage/__init__.py
- __MACOSX/ChatterBot_HCI_source_code/tests/storage/.___init__.py
- ChatterBot_HCI_source_code/tests/storage/test_mongo_adapter.py
- __MACOSX/ChatterBot_HCI_source_code/tests/storage/._test_mongo_adapter.py
- ChatterBot_HCI_source_code/tests/storage/test_sql_adapter.py
- __MACOSX/ChatterBot_HCI_source_code/tests/storage/._test_sql_adapter.py
- ChatterBot_HCI_source_code/docs/_includes/python_module_structure.txt
- __MACOSX/ChatterBot_HCI_source_code/docs/_includes/._python_module_structure.txt
- ChatterBot_HCI_source_code/docs/_templates/layout.html
- __MACOSX/ChatterBot_HCI_source_code/docs/_templates/._layout.html
- ChatterBot_HCI_source_code/docs/_templates/footer.html
- __MACOSX/ChatterBot_HCI_source_code/docs/_templates/._footer.html
- ChatterBot_HCI_source_code/docs/logic/index.rst
- __MACOSX/ChatterBot_HCI_source_code/docs/logic/._index.rst
- ChatterBot_HCI_source_code/docs/logic/response_selection.rst
- __MACOSX/ChatterBot_HCI_source_code/docs/logic/._response_selection.rst
- ChatterBot_HCI_source_code/docs/logic/create-a-logic-adapter.rst
- __MACOSX/ChatterBot_HCI_source_code/docs/logic/._create-a-logic-adapter.rst
- ChatterBot_HCI_source_code/docs/_static/favicon.ico
- __MACOSX/ChatterBot_HCI_source_code/docs/_static/._favicon.ico
- ChatterBot_HCI_source_code/docs/_static/so-icon.png
- __MACOSX/ChatterBot_HCI_source_code/docs/_static/._so-icon.png
- ChatterBot_HCI_source_code/docs/_static/training-graph.svg
- __MACOSX/ChatterBot_HCI_source_code/docs/_static/._training-graph.svg
- ChatterBot_HCI_source_code/docs/_static/bigrams.svg
- __MACOSX/ChatterBot_HCI_source_code/docs/_static/._bigrams.svg
- ChatterBot_HCI_source_code/docs/_static/style.css
- __MACOSX/ChatterBot_HCI_source_code/docs/_static/._style.css
- ChatterBot_HCI_source_code/docs/_static/github-mark.png
- __MACOSX/ChatterBot_HCI_source_code/docs/_static/._github-mark.png
- ChatterBot_HCI_source_code/docs/_static/statement-relationship.svg
- __MACOSX/ChatterBot_HCI_source_code/docs/_static/._statement-relationship.svg
- ChatterBot_HCI_source_code/docs/_static/dialog-processing-flow.svg
- __MACOSX/ChatterBot_HCI_source_code/docs/_static/._dialog-processing-flow.svg
- ChatterBot_HCI_source_code/docs/_static/chatterbot-process-flow.svg
- __MACOSX/ChatterBot_HCI_source_code/docs/_static/._chatterbot-process-flow.svg
- ChatterBot_HCI_source_code/docs/_static/statement-response-relationship.svg
- __MACOSX/ChatterBot_HCI_source_code/docs/_static/._statement-response-relationship.svg
[truncated: 160 more entries]
