# Supplementary material for: Human-computer interaction based on background knowledge and emotion certainty
Source: PeerJ Comput Sci. 2023 May 31;9:e1418. doi: 10.7717/peerj-cs.1418 (PMC10280641; doi:10.7717/peerj-cs.1418)
Supplement: Supplemental Information 3 [file peerj-cs-09-1418-s003.zip › ChatterBot_HCI_source_code/MANIFEST.in]

include LICENSE
include README.md
include requirements.txt
include setup.cfg

global-exclude __pycache__
global-exclude *.py[co]
global-exclude .*
