# Supplementary material for: Human-computer interaction based on background knowledge and emotion certainty
Source: PeerJ Comput Sci. 2023 May 31;9:e1418. doi: 10.7717/peerj-cs.1418 (PMC10280641; doi:10.7717/peerj-cs.1418)
Supplement: Supplemental Information 3 [file peerj-cs-09-1418-s003.zip › ChatterBot_HCI_source_code/runtests.py]

#!/usr/bin/env python

"""
This is the test runner for the ChatterBot's Django tests.
"""

import os
import sys

import django
from django.conf import settings
from django.test.utils import get_runner

if __name__ == '__main__':
    os.environ['DJANGO_SETTINGS_MODULE'] = 'tests_django.test_settings'
    django.setup()
    TestRunner = get_runner(settings)
    test_runner = TestRunner(
        verbosity=2
    )
    failures = test_runner.run_tests(['tests_django'])
    sys.exit(bool(failures))
