# Supplementary material for: Human-computer interaction based on background knowledge and emotion certainty
Source: PeerJ Comput Sci. 2023 May 31;9:e1418. doi: 10.7717/peerj-cs.1418 (PMC10280641; doi:10.7717/peerj-cs.1418)
Supplement: Supplemental Information 3 [file peerj-cs-09-1418-s003.zip › ChatterBot_HCI_source_code/tests/test_adapter_validation.py]

from chatterbot import ChatBot
from chatterbot.adapters import Adapter
from tests.base_case import ChatBotTestCase


class AdapterValidationTests(ChatBotTestCase):

    def test_invalid_storage_adapter(self):
        kwargs = self.get_kwargs()
        kwargs['storage_adapter'] = 'chatterbot.logic.LogicAdapter'
        with self.assertRaises(Adapter.InvalidAdapterTypeException):
            self.chatbot = ChatBot('Test Bot', **kwargs)

    def test_valid_storage_adapter(self):
        kwargs = self.get_kwargs()
        kwargs['storage_adapter'] = 'chatterbot.storage.SQLStorageAdapter'
        try:
            self.chatbot = ChatBot('Test Bot', **kwargs)
        except Adapter.InvalidAdapterTypeException:
            self.fail('Test raised InvalidAdapterException unexpectedly!')

    def test_invalid_logic_adapter(self):
        kwargs = self.get_kwargs()
        kwargs['logic_adapters'] = ['chatterbot.storage.StorageAdapter']
        with self.assertRaises(Adapter.InvalidAdapterTypeException):
            self.chatbot = ChatBot('Test Bot', **kwargs)

    def test_valid_logic_adapter(self):
        kwargs = self.get_kwargs()
        kwargs['logic_adapters'] = ['chatterbot.logic.BestMatch']
        try:
            self.chatbot = ChatBot('Test Bot', **kwargs)
        except Adapter.InvalidAdapterTypeException:
            self.fail('Test raised InvalidAdapterException unexpectedly!')

    def test_valid_adapter_dictionary(self):
        kwargs = self.get_kwargs()
        kwargs['storage_adapter'] = {
            'import_path': 'chatterbot.storage.SQLStorageAdapter'
        }
        try:
            self.chatbot = ChatBot('Test Bot', **kwargs)
        except Adapter.InvalidAdapterTypeException:
            self.fail('Test raised InvalidAdapterException unexpectedly!')

    def test_invalid_adapter_dictionary(self):
        kwargs = self.get_kwargs()
        kwargs['storage_adapter'] = {
            'import_path': 'chatterbot.logic.BestMatch'
        }
        with self.assertRaises(Adapter.InvalidAdapterTypeException):
            self.chatbot = ChatBot('Test Bot', **kwargs)
