# Supplementary material for: Human-computer interaction based on background knowledge and emotion certainty
Source: PeerJ Comput Sci. 2023 May 31;9:e1418. doi: 10.7717/peerj-cs.1418 (PMC10280641; doi:10.7717/peerj-cs.1418)
Supplement: Supplemental Information 3 [file peerj-cs-09-1418-s003.zip › ChatterBot_HCI_source_code/tests/test_turing.py]

from unittest import TestCase, expectedFailure


class TuringTests(TestCase):

    def setUp(self):
        from chatterbot import ChatBot

        self.chatbot = ChatBot('Agent Jr.')

    @expectedFailure
    def test_ask_name(self):
        response = self.chatbot.get_response(
            'What is your name?'
        )
        self.assertIn('Agent', response.text)

    @expectedFailure
    def test_repeat_information(self):
        """
        Test if we can detect any repeat responses from the agent.
        """
        self.fail('Condition not met.')

    @expectedFailure
    def test_repeat_input(self):
        """
        Test what the responses are like if we keep giving the same input.
        """
        self.fail('Condition not met.')

    @expectedFailure
    def test_contradicting_responses(self):
        """
        Test if we can get the agent to contradict themselves.
        """
        self.fail('Condition not met.')

    @expectedFailure
    def test_mathematical_ability(self):
        """
        The math questions inherently suggest that the agent
        should get some math problems wrong in order to seem
        more human. My view on this is that it is more useful
        to have a bot that is good at math, which could just
        as easily be a human.
        """
        self.fail('Condition not met.')

    @expectedFailure
    def test_response_time(self):
        """
        Does the agent respond in a realistic amount of time?
        """
        self.fail('Condition not met.')
