# Supplementary material for: Human-computer interaction based on background knowledge and emotion certainty
Source: PeerJ Comput Sci. 2023 May 31;9:e1418. doi: 10.7717/peerj-cs.1418 (PMC10280641; doi:10.7717/peerj-cs.1418)
Supplement: Supplemental Information 3 [file peerj-cs-09-1418-s003.zip › ChatterBot_HCI_source_code/tests/test_comparisons.py]

"""
Test ChatterBot's statement comparison algorithms.
"""

from unittest import TestCase
from chatterbot.conversation import Statement
from chatterbot import comparisons
from chatterbot import languages


class LevenshteinDistanceTestCase(TestCase):

    def setUp(self):
        super().setUp()

        self.compare = comparisons.LevenshteinDistance(
            language=languages.ENG
        )

    def test_levenshtein_distance_statement_false(self):
        """
        Falsy values should match by zero.
        """
        statement = Statement(text='')
        other_statement = Statement(text='Hello')

        value = self.compare(statement, other_statement)

        self.assertEqual(value, 0)

    def test_levenshtein_distance_other_statement_false(self):
        """
        Falsy values should match by zero.
        """
        statement = Statement(text='Hello')
        other_statement = Statement(text='')

        value = self.compare(statement, other_statement)

        self.assertEqual(value, 0)

    def test_levenshtein_distance_statement_integer(self):
        """
        Test that an exception is not raised if a statement is initialized
        with an integer value as its text attribute.
        """
        statement = Statement(text=2)
        other_statement = Statement(text='Hello')

        value = self.compare(statement, other_statement)

        self.assertEqual(value, 0)

    def test_exact_match_different_capitalization(self):
        """
        Test that text capitalization is ignored.
        """
        statement = Statement(text='Hi HoW ArE yOu?')
        other_statement = Statement(text='hI hOw are YoU?')

        value = self.compare(statement, other_statement)

        self.assertEqual(value, 1)


class SpacySimilarityTests(TestCase):

    def setUp(self):
        super().setUp()

        self.compare = comparisons.SpacySimilarity(
            language=languages.ENG
        )

    def test_exact_match_different_stopwords(self):
        """
        Test sentences with different stopwords.
        """
        statement = Statement(text='What is matter?')
        other_statement = Statement(text='What is the matter?')

        value = self.compare(statement, other_statement)

        self.assertAlmostEqual(value, 0.9, places=1)

    def test_exact_match_different_capitalization(self):
        """
        Test that text capitalization is ignored.
        """
        statement = Statement(text='Hi HoW ArE yOu?')
        other_statement = Statement(text='hI hOw are YoU?')

        value = self.compare(statement, other_statement)

        self.assertAlmostEqual(value, 0.8, places=1)


class JaccardSimilarityTestCase(TestCase):

    def setUp(self):
        super().setUp()

        self.compare = comparisons.JaccardSimilarity(
            language=languages.ENG
        )

    def test_exact_match_different_capitalization(self):
        """
        Test that text capitalization is ignored.
        """
        statement = Statement(text='Hi HoW ArE yOu?')
        other_statement = Statement(text='hI hOw are YoU?')

        value = self.compare(statement, other_statement)

        self.assertEqual(value, 1)
