# Supplementary material for: Human-computer interaction based on background knowledge and emotion certainty
Source: PeerJ Comput Sci. 2023 May 31;9:e1418. doi: 10.7717/peerj-cs.1418 (PMC10280641; doi:10.7717/peerj-cs.1418)
Supplement: Supplemental Information 3 [file peerj-cs-09-1418-s003.zip › ChatterBot_HCI_source_code/tests/test_response_selection.py]

from tests.base_case import ChatBotSQLTestCase
from chatterbot import response_selection
from chatterbot.conversation import Statement


class ResponseSelectionTests(ChatBotSQLTestCase):

    def test_get_most_frequent_response(self):
        statement_list = [
            Statement(text='What... is your quest?', in_response_to='Hello'),
            Statement(text='What... is your quest?', in_response_to='Hello'),
            Statement(text='This is a phone.', in_response_to='Hello'),
            Statement(text='This is a phone.', in_response_to='Hello'),
            Statement(text='This is a phone.', in_response_to='Hello'),
            Statement(text='This is a phone.', in_response_to='Hello'),
            Statement(text='A what?', in_response_to='Hello'),
            Statement(text='A what?', in_response_to='Hello'),
            Statement(text='A phone.', in_response_to='Hello')
        ]

        for statement in statement_list:
            self.chatbot.storage.create(
                text=statement.text,
                in_response_to=statement.in_response_to
            )

        output = response_selection.get_most_frequent_response(
            Statement(text='Hello'),
            statement_list,
            self.chatbot.storage
        )

        self.assertEqual('This is a phone.', output.text)

    def test_get_first_response(self):
        statement_list = [
            Statement(text='What... is your quest?'),
            Statement(text='A what?'),
            Statement(text='A quest.')
        ]

        output = response_selection.get_first_response(Statement(text='Hello'), statement_list)

        self.assertEqual(output.text, 'What... is your quest?')

    def test_get_random_response(self):
        statement_list = [
            Statement(text='This is a phone.'),
            Statement(text='A what?'),
            Statement(text='A phone.')
        ]

        output = response_selection.get_random_response(Statement(text='Hello'), statement_list)

        self.assertTrue(output)
