# Supplementary material for: Human-computer interaction based on background knowledge and emotion certainty
Source: PeerJ Comput Sci. 2023 May 31;9:e1418. doi: 10.7717/peerj-cs.1418 (PMC10280641; doi:10.7717/peerj-cs.1418)
Supplement: Supplemental Information 3 [file peerj-cs-09-1418-s003.zip › ChatterBot_HCI_source_code/tests/test_conversations.py]

from unittest import TestCase
from chatterbot.conversation import Statement


class StatementTests(TestCase):

    def setUp(self):
        self.statement = Statement(text='A test statement.')

    def test_serializer(self):
        data = self.statement.serialize()
        self.assertEqual(self.statement.text, data['text'])
