# Supplementary material for: Human-computer interaction based on background knowledge and emotion certainty
Source: PeerJ Comput Sci. 2023 May 31;9:e1418. doi: 10.7717/peerj-cs.1418 (PMC10280641; doi:10.7717/peerj-cs.1418)
Supplement: Supplemental Information 3 [file peerj-cs-09-1418-s003.zip › ChatterBot_HCI_source_code/tests/test_cli.py]

from unittest import TestCase
from chatterbot import __main__ as main


class CommandLineInterfaceTests(TestCase):
    """
    Tests for the command line tools that are included with ChatterBot.
    """

    def test_get_chatterbot_version(self):
        version = main.get_chatterbot_version()
        version_parts = version.split('.')
        self.assertEqual(len(version_parts), 3)
        self.assertTrue(version_parts[0].isdigit())
        self.assertTrue(version_parts[1].isdigit())
