# Supplementary material for: Human-computer interaction based on background knowledge and emotion certainty
Source: PeerJ Comput Sci. 2023 May 31;9:e1418. doi: 10.7717/peerj-cs.1418 (PMC10280641; doi:10.7717/peerj-cs.1418)
Supplement: Supplemental Information 3 [file peerj-cs-09-1418-s003.zip › ChatterBot_HCI_source_code/docs/preprocessors.rst]

=============
Preprocessors
=============

ChatterBot's :term:`preprocessors` are simple functions that modify the input statement
that a chat bot receives before the statement gets processed by the logic adaper.

Here is an example of how to set preprocessors. The ``preprocessors``
parameter should be a list of strings of the import paths to your preprocessors.

.. code-block:: python

   chatbot = ChatBot(
       'Bob the Bot',
       preprocessors=[
           'chatterbot.preprocessors.clean_whitespace'
       ]
   )

Preprocessor functions
======================

ChatterBot comes with several built-in preprocessors.

.. autofunction:: chatterbot.preprocessors.clean_whitespace

.. autofunction:: chatterbot.preprocessors.unescape_html

.. autofunction:: chatterbot.preprocessors.convert_to_ascii


Creating new preprocessors
==========================

It is simple to create your own preprocessors. A preprocessor is just a function
with a few requirements.

1. It must take one parameter, a ``Statement`` instance.
2. It must return a statement instance.
