# Supplementary material for: Human-computer interaction based on background knowledge and emotion certainty
Source: PeerJ Comput Sci. 2023 May 31;9:e1418. doi: 10.7717/peerj-cs.1418 (PMC10280641; doi:10.7717/peerj-cs.1418)
Supplement: Supplemental Information 3 [file peerj-cs-09-1418-s003.zip › ChatterBot_HCI_source_code/docs/filters.rst]

=======
Filters
=======

Filters are an efficient way to create queries that can be passed to ChatterBot's storage adapters.
Filters will reduce the number of statements that a chat bot has to process when it is selecting a response.

Setting filters
===============

.. code-block:: python

   chatbot = ChatBot(
       "My ChatterBot",
       filters=[filters.get_recent_repeated_responses]
   )

.. automodule:: chatterbot.filters
   :members:
