# Supplementary material for: Human-computer interaction based on background knowledge and emotion certainty
Source: PeerJ Comput Sci. 2023 May 31;9:e1418. doi: 10.7717/peerj-cs.1418 (PMC10280641; doi:10.7717/peerj-cs.1418)
Supplement: Supplemental Information 3 [file peerj-cs-09-1418-s003.zip › ChatterBot_HCI_source_code/docs/comparisons.rst]

===========
Comparisons
===========

.. _statement-comparison:

Statement comparison
====================

ChatterBot uses ``Statement`` objects to hold information
about things that can be said. An important part of how a chat bot
selects a response is based on its ability to compare two statements
to each other. There are a number of ways to do this, and ChatterBot
comes with a handful of methods built in for you to use.

.. automodule:: chatterbot.comparisons
   :members:

Use your own comparison function
++++++++++++++++++++++++++++++++

You can create your own comparison function and use it as long as the function takes two statements
as parameters and returns a numeric value between 0 and 1. A 0 should represent the lowest possible
similarity and a 1 should represent the highest possible similarity.

.. code-block:: python

   def comparison_function(statement, other_statement):

       # Your comparison logic

       # Return your calculated value here
       return 0.0

Setting the comparison method
-----------------------------

To set the statement comparison method for your chat bot, you
will need to pass the ``statement_comparison_function`` parameter
to your chat bot when you initialize it. An example of this
is shown below.

.. code-block:: python

   from chatterbot import ChatBot
   from chatterbot.comparisons import LevenshteinDistance

   chatbot = ChatBot(
       # ...
       statement_comparison_function=LevenshteinDistance
   )
