# Supplementary material for: Human-computer interaction based on background knowledge and emotion certainty
Source: PeerJ Comput Sci. 2023 May 31;9:e1418. doi: 10.7717/peerj-cs.1418 (PMC10280641; doi:10.7717/peerj-cs.1418)
Supplement: Supplemental Information 3 [file peerj-cs-09-1418-s003.zip › ChatterBot_HCI_source_code/docs/development.rst]

===========
Development
===========

As the code for ChatterBot is written, the developers attempt to describe
the logic and reasoning for the various decisions that go into creating the
internal structure of the software. This internal documentation is intended
for future developers and maintainers of the project. A majority of this
information is unnecessary for the typical developer using ChatterBot.

It is not always possible for every idea to be documented. As a result, the
need may arise to question the developers and maintainers of this project
in order to pull concepts from their minds and place them in these documents.
Please pull gently.

.. toctree::
    :maxdepth: 2

    contributing
    releases
    Release Notes <https://github.com/gunthercox/ChatterBot/releases>
    testing
    packaging

Suggested Development Tools
===========================

To help developers work with ChatterBot and projects built using it, the
following tools are suggested. Keep in mind that none of these are required,
but this list has been assembled because it is often useful to have a
tool or technology recommended by people who have experience using it. 

Text Editors
------------

Visual Studio Code
++++++++++++++++++

Website: https://code.visualstudio.com/

| I find Visual Studio Code to be an optimally light-weight
| and versatile editor.
|
| ~ Gunther Cox

Database Clients
----------------

Sqlectron
+++++++++

| Sadly this cross-platform database client is no longer being maintained
| by it's creator. Regardless, I still use it frequently and I find its
| interface to be highly convenient and user friendly.
|
| ~ Gunther Cox

Website: https://sqlectron.github.io/

Nosqlclient
+++++++++++

| This is a very versatile client for Mongo DB, and other non-relational databases.
|
| ~ Gunther Cox

Website: https://www.nosqlclient.com/
