# Supplementary material for: Human-computer interaction based on background knowledge and emotion certainty
Source: PeerJ Comput Sci. 2023 May 31;9:e1418. doi: 10.7717/peerj-cs.1418 (PMC10280641; doi:10.7717/peerj-cs.1418)
Supplement: Supplemental Information 3 [file peerj-cs-09-1418-s003.zip › ChatterBot_HCI_source_code/docs/commands.rst]

==================
Command line tools
==================

ChatterBot comes with a few command line tools that can help

Get the installed ChatterBot version
====================================

If have ChatterBot installed and you want to check what version
you have then you can run the following command.

.. code-block:: bash

   python -m chatterbot --version
