# Supplementary material for: Human-computer interaction based on background knowledge and emotion certainty
Source: PeerJ Comput Sci. 2023 May 31;9:e1418. doi: 10.7717/peerj-cs.1418 (PMC10280641; doi:10.7717/peerj-cs.1418)
Supplement: Supplemental Information 3 [file peerj-cs-09-1418-s003.zip › ChatterBot_HCI_source_code/docs/utils.rst]

===============
Utility Methods
===============

ChatterBot has a utility module that contains
a collection of miscellaneous but useful functions.


Module imports
--------------

.. autofunction:: chatterbot.utils.import_module


Class initialization
--------------------

.. autofunction:: chatterbot.utils.initialize_class


ChatBot response time
---------------------

.. autofunction:: chatterbot.utils.get_response_time


Parsing datetime information
----------------------------

.. autofunction:: chatterbot.parsing.datetime_parsing
