# Supplementary material for: Human-computer interaction based on background knowledge and emotion certainty
Source: PeerJ Comput Sci. 2023 May 31;9:e1418. doi: 10.7717/peerj-cs.1418 (PMC10280641; doi:10.7717/peerj-cs.1418)
Supplement: Supplemental Information 3 [file peerj-cs-09-1418-s003.zip › ChatterBot_HCI_source_code/examples/specific_response_example.py]

from chatterbot import ChatBot


# Create a new instance of a ChatBot
bot = ChatBot(
    'Exact Response Example Bot',
    storage_adapter='chatterbot.storage.SQLStorageAdapter',
    logic_adapters=[
        {
            'import_path': 'chatterbot.logic.BestMatch'
        },
        {
            'import_path': 'chatterbot.logic.SpecificResponseAdapter',
            'input_text': 'Help me!',
            'output_text': 'Ok, here is a link: http://chatterbot.rtfd.org'
        }
    ]
)

# Get a response given the specific input
response = bot.get_response('Help me!')
print(response)
