# Supplementary material for: Human-computer interaction based on background knowledge and emotion certainty
Source: PeerJ Comput Sci. 2023 May 31;9:e1418. doi: 10.7717/peerj-cs.1418 (PMC10280641; doi:10.7717/peerj-cs.1418)
Supplement: Supplemental Information 3 [file peerj-cs-09-1418-s003.zip › ChatterBot_HCI_source_code/examples/tkinter_gui.py]

from chatterbot import ChatBot
import tkinter as tk
try:
    import ttk as ttk
    import ScrolledText
except ImportError:
    import tkinter.ttk as ttk
    import tkinter.scrolledtext as ScrolledText
import time


class TkinterGUIExample(tk.Tk):

    def __init__(self, *args, **kwargs):
        """
        Create & set window variables.
        """
        tk.Tk.__init__(self, *args, **kwargs)

        self.chatbot = ChatBot(
            "GUI Bot",
            storage_adapter="chatterbot.storage.SQLStorageAdapter",
            logic_adapters=[
                "chatterbot.logic.BestMatch"
            ],
            database_uri="sqlite:///database.sqlite3"
        )

        self.title("Chatterbot")

        self.initialize()

    def initialize(self):
        """
        Set window layout.
        """
        self.grid()

        self.respond = ttk.Button(self, text='Get Response', command=self.get_response)
        self.respond.grid(column=0, row=0, sticky='nesw', padx=3, pady=3)

        self.usr_input = ttk.Entry(self, state='normal')
        self.usr_input.grid(column=1, row=0, sticky='nesw', padx=3, pady=3)

        self.conversation_lbl = ttk.Label(self, anchor=tk.E, text='Conversation:')
        self.conversation_lbl.grid(column=0, row=1, sticky='nesw', padx=3, pady=3)

        self.conversation = ScrolledText.ScrolledText(self, state='disabled')
        self.conversation.grid(column=0, row=2, columnspan=2, sticky='nesw', padx=3, pady=3)

    def get_response(self):
        """
        Get a response from the chatbot and display it.
        """
        user_input = self.usr_input.get()
        self.usr_input.delete(0, tk.END)

        response = self.chatbot.get_response(user_input)

        self.conversation['state'] = 'normal'
        self.conversation.insert(
            tk.END, "Human: " + user_input + "\n" + "ChatBot: " + str(response.text) + "\n"
        )
        self.conversation['state'] = 'disabled'

        time.sleep(0.5)


gui_example = TkinterGUIExample()
gui_example.mainloop()
