# Supplementary material for: Human-computer interaction based on background knowledge and emotion certainty
Source: PeerJ Comput Sci. 2023 May 31;9:e1418. doi: 10.7717/peerj-cs.1418 (PMC10280641; doi:10.7717/peerj-cs.1418)
Supplement: Supplemental Information 3 [file peerj-cs-09-1418-s003.zip › ChatterBot_HCI_source_code/examples/convert_units.py]

from chatterbot import ChatBot


bot = ChatBot(
    'Unit Converter',
    logic_adapters=[
        'chatterbot.logic.UnitConversion',
    ]
)

questions = [
    'How many meters are in a kilometer?',
    'How many meters are in one inch?',
    '0 celsius to fahrenheit',
    'one hour is how many minutes ?'
]

# Prints the convertion given the specific question
for question in questions:
    response = bot.get_response(question)
    print(question + ' -  Response: ' + response.text)
