# Supplementary material for: Human-computer interaction based on background knowledge and emotion certainty
Source: PeerJ Comput Sci. 2023 May 31;9:e1418. doi: 10.7717/peerj-cs.1418 (PMC10280641; doi:10.7717/peerj-cs.1418)
Supplement: Supplemental Information 3 [file peerj-cs-09-1418-s003.zip › ChatterBot_HCI_source_code/examples/training_example_list_data.py]

from chatterbot import ChatBot
from chatterbot.trainers import ListTrainer


'''
This is an example showing how to train a chat bot using the
ChatterBot ListTrainer.
'''

chatbot = ChatBot('Example Bot')

# Start by training our bot with the ChatterBot corpus data
trainer = ListTrainer(chatbot)

trainer.train([
    'Hello, how are you?',
    'I am doing well.',
    'That is good to hear.',
    'Thank you'
])

# You can train with a second list of data to add response variations

trainer.train([
    'Hello, how are you?',
    'I am great.',
    'That is awesome.',
    'Thanks'
])

# Now let's get a response to a greeting
response = chatbot.get_response('How are you doing today?')
print(response)
