# Supplementary material for: Human-computer interaction based on background knowledge and emotion certainty
Source: PeerJ Comput Sci. 2023 May 31;9:e1418. doi: 10.7717/peerj-cs.1418 (PMC10280641; doi:10.7717/peerj-cs.1418)
Supplement: Supplemental Information 3 [file peerj-cs-09-1418-s003.zip › ChatterBot_HCI_source_code/examples/memory_sql_example.py]

from chatterbot import ChatBot

# Uncomment the following lines to enable verbose logging
# import logging
# logging.basicConfig(level=logging.INFO)

# Create a new instance of a ChatBot
bot = ChatBot(
    'SQLMemoryTerminal',
    storage_adapter='chatterbot.storage.SQLStorageAdapter',
    database_uri=None,
    logic_adapters=[
        'chatterbot.logic.MathematicalEvaluation',
        'chatterbot.logic.TimeLogicAdapter',
        'chatterbot.logic.BestMatch'
    ]
)

# Get a few responses from the bot

bot.get_response('What time is it?')

bot.get_response('What is 7 plus 7?')
