# Supplementary material for: Human-computer interaction based on background knowledge and emotion certainty
Source: PeerJ Comput Sci. 2023 May 31;9:e1418. doi: 10.7717/peerj-cs.1418 (PMC10280641; doi:10.7717/peerj-cs.1418)
Supplement: Supplemental Information 3 [file peerj-cs-09-1418-s003.zip › ChatterBot_HCI_source_code/examples/basic_example.py]

from chatterbot import ChatBot
from chatterbot.trainers import ListTrainer

# Create a new chat bot named Charlie
chatbot = ChatBot('Charlie')

trainer = ListTrainer(chatbot)

trainer.train([
    "Hi, can I help you?",
    "Sure, I'd like to book a flight to Iceland.",
    "Your flight has been booked."
])

# Get a response to the input text 'I would like to book a flight.'
response = chatbot.get_response('I would like to book a flight.')

print(response)
