# Supplementary material for: Human-computer interaction based on background knowledge and emotion certainty
Source: PeerJ Comput Sci. 2023 May 31;9:e1418. doi: 10.7717/peerj-cs.1418 (PMC10280641; doi:10.7717/peerj-cs.1418)
Supplement: Supplemental Information 3 [file peerj-cs-09-1418-s003.zip › ChatterBot_HCI_source_code/examples/training_example_ubuntu_corpus.py]

"""
This example shows how to train a chat bot using the
Ubuntu Corpus of conversation dialog.
"""
import logging
from chatterbot import ChatBot
from chatterbot.trainers import UbuntuCorpusTrainer

# Enable info level logging
logging.basicConfig(level=logging.INFO)

chatbot = ChatBot('Example Bot')

trainer = UbuntuCorpusTrainer(chatbot)

# Start by training our bot with the Ubuntu corpus data
trainer.train()

# Now let's get a response to a greeting
response = chatbot.get_response('How are you doing today?')
print(response)
