# Supplementary material for: Human-computer interaction based on background knowledge and emotion certainty
Source: PeerJ Comput Sci. 2023 May 31;9:e1418. doi: 10.7717/peerj-cs.1418 (PMC10280641; doi:10.7717/peerj-cs.1418)
Supplement: Supplemental Information 3 [file peerj-cs-09-1418-s003.zip › ChatterBot_HCI_source_code/examples/default_response_example.py]

from chatterbot import ChatBot
from chatterbot.trainers import ListTrainer


# Create a new instance of a ChatBot
bot = ChatBot(
    'Example Bot',
    storage_adapter='chatterbot.storage.SQLStorageAdapter',
    logic_adapters=[
        {
            'import_path': 'chatterbot.logic.BestMatch',
            'default_response': 'I am sorry, but I do not understand.',
            'maximum_similarity_threshold': 0.90
        }
    ]
)

trainer = ListTrainer(bot)

# Train the chat bot with a few responses
trainer.train([
    'How can I help you?',
    'I want to create a chat bot',
    'Have you read the documentation?',
    'No, I have not',
    'This should help get you started: http://chatterbot.rtfd.org/en/latest/quickstart.html'
])

# Get a response for some unexpected input
response = bot.get_response('How do I make an omelette?')
print(response)
