# Supplementary material for: Human-computer interaction based on background knowledge and emotion certainty
Source: PeerJ Comput Sci. 2023 May 31;9:e1418. doi: 10.7717/peerj-cs.1418 (PMC10280641; doi:10.7717/peerj-cs.1418)
Supplement: Supplemental Information 3 [file peerj-cs-09-1418-s003.zip › ChatterBot_HCI_source_code/examples/learning_feedback_example.py]

from chatterbot import ChatBot
from chatterbot.conversation import Statement

"""
This example shows how to create a chat bot that
will learn responses based on an additional feedback
element from the user.
"""

# Uncomment the following line to enable verbose logging
# import logging
# logging.basicConfig(level=logging.INFO)

# Create a new instance of a ChatBot
bot = ChatBot(
    'Feedback Learning Bot',
    storage_adapter='chatterbot.storage.SQLStorageAdapter'
)


def get_feedback():

    text = input()

    if 'yes' in text.lower():
        return True
    elif 'no' in text.lower():
        return False
    else:
        print('Please type either "Yes" or "No"')
        return get_feedback()


print('Type something to begin...')

# The following loop will execute each time the user enters input
while True:
    try:
        input_statement = Statement(text=input())
        response = bot.generate_response(
            input_statement
        )

        print('\n Is "{}" a coherent response to "{}"? \n'.format(
            response.text,
            input_statement.text
        ))
        if get_feedback() is False:
            print('please input the correct one')
            correct_response = Statement(text=input())
            bot.learn_response(correct_response, input_statement)
            print('Responses added to bot!')

    # Press ctrl-c or ctrl-d on the keyboard to exit
    except (KeyboardInterrupt, EOFError, SystemExit):
        break
