# Supplementary material for: Human-computer interaction based on background knowledge and emotion certainty
Source: PeerJ Comput Sci. 2023 May 31;9:e1418. doi: 10.7717/peerj-cs.1418 (PMC10280641; doi:10.7717/peerj-cs.1418)
Supplement: Supplemental Information 3 [file peerj-cs-09-1418-s003.zip › ChatterBot_HCI_source_code/examples/math_and_time.py]

from chatterbot import ChatBot


bot = ChatBot(
    'Math & Time Bot',
    logic_adapters=[
        'chatterbot.logic.MathematicalEvaluation',
        'chatterbot.logic.TimeLogicAdapter'
    ]
)

# Print an example of getting one math based response
response = bot.get_response('What is 4 + 9?')
print(response)

# Print an example of getting one time based response
response = bot.get_response('What time is it?')
print(response)
