# Supplementary material for: Human-computer interaction based on background knowledge and emotion certainty
Source: PeerJ Comput Sci. 2023 May 31;9:e1418. doi: 10.7717/peerj-cs.1418 (PMC10280641; doi:10.7717/peerj-cs.1418)
Supplement: Supplemental Information 3 [file peerj-cs-09-1418-s003.zip › ChatterBot_HCI_source_code/.github/lock.yml]

# Configuration for Lock Threads - https://github.com/dessant/lock-threads

# Number of days of inactivity before a closed issue or pull request is locked
daysUntilLock: 300

# Skip issues and pull requests created before a given timestamp. Timestamp must
# follow ISO 8601 (`YYYY-MM-DD`). Set to `false` to disable
skipCreatedBefore: false

# Issues and pull requests with these labels will be ignored. Set to `[]` to disable
exemptLabels:
  - bug
  - deprecation
  - documentation
  - enhancement
  - example
  - feature
  - testing

# Label to add before locking, such as `outdated`. Set to `false` to disable
lockLabel: false

# Comment to post before locking. Set to `false` to disable
lockComment: >
  This thread has been automatically locked since there has not been
  any recent activity after it was closed. Please open a new issue for
  related bugs.

# Assign `resolved` as the reason for locking. Set to `false` to disable
setLockReason: false

# Limit to only `issues` or `pulls`
only: issues

# Repository to extend settings from
# _extends: repo
