# Supplementary material for: Human-computer interaction based on background knowledge and emotion certainty
Source: PeerJ Comput Sci. 2023 May 31;9:e1418. doi: 10.7717/peerj-cs.1418 (PMC10280641; doi:10.7717/peerj-cs.1418)
Supplement: Supplemental Information 3 [file peerj-cs-09-1418-s003.zip › ChatterBot_HCI_source_code/graphics/README.md]

# ChatterBot Graphics

Concept art and imagery for ChatterBot was designed by [Griffin Cox](https://github.com/griffincx).

Files using a `.xcf` format can be viewed and edited using [GIMP](https://www.gimp.org/).
