# Supplementary material for: Human-computer interaction based on background knowledge and emotion certainty
Source: PeerJ Comput Sci. 2023 May 31;9:e1418. doi: 10.7717/peerj-cs.1418 (PMC10280641; doi:10.7717/peerj-cs.1418)
Supplement: Supplemental Information 3 [file peerj-cs-09-1418-s003.zip › ChatterBot_HCI_source_code/chatterbot/constants.py]

"""
ChatterBot constants
"""

'''
The maximum length of characters that the text of a statement can contain.
The number 255 is used because that is the maximum length of a char field
in most databases. This value should be enforced on a per-model basis by
the data model for each storage adapter.
'''
STATEMENT_TEXT_MAX_LENGTH = 255

'''
The maximum length of characters that the text label of a conversation can contain.
The number 32 was chosen because that is the length of the string representation
of a UUID4 with no hyphens.
'''
CONVERSATION_LABEL_MAX_LENGTH = 32

'''
The maximum length of text that can be stored in the persona field of the statement model.
'''
PERSONA_MAX_LENGTH = 50

# The maximum length of characters that the name of a tag can contain
TAG_NAME_MAX_LENGTH = 50

DEFAULT_DJANGO_APP_NAME = 'django_chatterbot'
