# Supplementary material for: Human-computer interaction based on background knowledge and emotion certainty
Source: PeerJ Comput Sci. 2023 May 31;9:e1418. doi: 10.7717/peerj-cs.1418 (PMC10280641; doi:10.7717/peerj-cs.1418)
Supplement: Supplemental Information 3 [file peerj-cs-09-1418-s003.zip › ChatterBot_HCI_source_code/chatterbot/adapters.py]

class Adapter(object):
    """
    A superclass for all adapter classes.

    :param chatbot: A ChatBot instance.
    """

    def __init__(self, chatbot, **kwargs):
        self.chatbot = chatbot

    class AdapterMethodNotImplementedError(NotImplementedError):
        """
        An exception to be raised when an adapter method has not been implemented.
        Typically this indicates that the developer is expected to implement the
        method in a subclass.
        """

        def __init__(self, message='This method must be overridden in a subclass method.'):
            """
            Set the message for the exception.
            """
            super().__init__(message)

    class InvalidAdapterTypeException(Exception):
        """
        An exception to be raised when an adapter
        of an unexpected class type is received.
        """
        pass
