# Supplementary material for: Human-computer interaction based on background knowledge and emotion certainty
Source: PeerJ Comput Sci. 2023 May 31;9:e1418. doi: 10.7717/peerj-cs.1418 (PMC10280641; doi:10.7717/peerj-cs.1418)
Supplement: Supplemental Information 3 [file peerj-cs-09-1418-s003.zip › ChatterBot_HCI_source_code/tests/logic/test_data_cache.py]

from tests.base_case import ChatBotTestCase
from chatterbot.logic import LogicAdapter
from chatterbot.trainers import ListTrainer


class DummyMutatorLogicAdapter(LogicAdapter):
    """
    This is a dummy class designed to modify a
    the resulting statement before it is returned.
    """

    def process(self, statement, additional_response_selection_parameters=None):
        statement.add_tags('pos_tags:NN')

        self.chatbot.storage.update(statement)
        statement.confidence = 1
        return statement


class DataCachingTests(ChatBotTestCase):

    def setUp(self):
        super().setUp()

        self.chatbot.logic_adapters = [
            DummyMutatorLogicAdapter(self.chatbot)
        ]

        self.trainer = ListTrainer(
            self.chatbot,
            show_training_progress=False
        )

        self.trainer.train([
            'Hello',
            'How are you?'
        ])

    def test_additional_attributes_saved(self):
        """
        Test that an additional data attribute can be added to the statement
        and that this attribute is saved.
        """
        self.chatbot.get_response('Hello', conversation='test')
        results = list(self.chatbot.storage.filter(
            text='Hello',
            in_response_to=None,
            conversation='test'
        ))

        self.assertEqual(len(results), 1)
        self.assertIn('pos_tags:NN', results[0].get_tags())
