# Supplementary material for: Human-computer interaction based on background knowledge and emotion certainty
Source: PeerJ Comput Sci. 2023 May 31;9:e1418. doi: 10.7717/peerj-cs.1418 (PMC10280641; doi:10.7717/peerj-cs.1418)
Supplement: Supplemental Information 3 [file peerj-cs-09-1418-s003.zip › ChatterBot_HCI_source_code/tests/storage/test_storage_adapter.py]

from unittest import TestCase
from chatterbot.storage import StorageAdapter


class StorageAdapterTestCase(TestCase):
    """
    This test case is for the StorageAdapter base class.
    Although this class is not intended for direct use,
    this test case ensures that exceptions requiring
    basic functionality are triggered when needed.
    """

    @classmethod
    def setUpClass(cls):
        cls.adapter = StorageAdapter()

    def test_count(self):
        with self.assertRaises(StorageAdapter.AdapterMethodNotImplementedError):
            self.adapter.count()

    def test_filter(self):
        with self.assertRaises(StorageAdapter.AdapterMethodNotImplementedError):
            self.adapter.filter()

    def test_remove(self):
        with self.assertRaises(StorageAdapter.AdapterMethodNotImplementedError):
            self.adapter.remove('')

    def test_create(self):
        with self.assertRaises(StorageAdapter.AdapterMethodNotImplementedError):
            self.adapter.create()

    def test_create_many(self):
        with self.assertRaises(StorageAdapter.AdapterMethodNotImplementedError):
            self.adapter.create_many([])

    def test_update(self):
        with self.assertRaises(StorageAdapter.AdapterMethodNotImplementedError):
            self.adapter.update('')

    def test_get_random(self):
        with self.assertRaises(StorageAdapter.AdapterMethodNotImplementedError):
            self.adapter.get_random()

    def test_drop(self):
        with self.assertRaises(StorageAdapter.AdapterMethodNotImplementedError):
            self.adapter.drop()

    def test_get_model_invalid(self):
        with self.assertRaises(AttributeError):
            self.adapter.get_model('invalid')

    def test_get_object_invalid(self):
        with self.assertRaises(AttributeError):
            self.adapter.get_object('invalid')
