# Supplementary material for: Human-computer interaction based on background knowledge and emotion certainty
Source: PeerJ Comput Sci. 2023 May 31;9:e1418. doi: 10.7717/peerj-cs.1418 (PMC10280641; doi:10.7717/peerj-cs.1418)
Supplement: Supplemental Information 3 [file peerj-cs-09-1418-s003.zip › ChatterBot_HCI_source_code/docs/_includes/python_module_structure.txt]

IronyAdapter/
|-- README
|-- setup.py
|-- irony_adapter
|   |-- __init__.py
|   |-- logic.py
|-- tests
|-- |-- __init__.py
|-- |-- test_logic.py
