# Supplementary material for: Human-computer interaction based on background knowledge and emotion certainty
Source: PeerJ Comput Sci. 2023 May 31;9:e1418. doi: 10.7717/peerj-cs.1418 (PMC10280641; doi:10.7717/peerj-cs.1418)
Supplement: Supplemental Information 3 [file peerj-cs-09-1418-s003.zip › ChatterBot_HCI_source_code/docs/logic/response_selection.rst]

====================================
How logic adapters select a response
====================================

A typical logic adapter designed to return a response to
an input statement will use two main steps to do this.
The first step involves searching the database for a known
statement that matches or closely matches the input statement.
Once a match is selected, the second step involves selecting a
known response to the selected match. Frequently, there will
be a number of existing statements that are responses to the
known match.

To help with the selection of the response, several methods
are built into ChatterBot for selecting a response from the
available options.

.. _response-selection:

Response selection methods
==========================

.. automodule:: chatterbot.response_selection
   :members:

Use your own response selection method
++++++++++++++++++++++++++++++++++++++

You can create your own response selection method and use it as long as the function takes 
two parameters (a statements and a list of statements). The method must return a statement.

.. code-block:: python

   def select_response(statement, statement_list, storage=None):

       # Your selection logic

       return selected_statement

Setting the response selection method
=====================================

To set the response selection method for your chat bot, you
will need to pass the ``response_selection_method`` parameter
to your chat bot when you initialize it. An example of this
is shown below.

.. code-block:: python

   from chatterbot import ChatBot
   from chatterbot.response_selection import get_most_frequent_response

   chatbot = ChatBot(
       # ...
       response_selection_method=get_most_frequent_response
   )

Response selection in logic adapters
====================================

When a logic adapter is initialized, the response selection method
parameter that was passed to it can be called using ``self.select_response``
as shown below.

.. code-block:: python

   response = self.select_response(
       input_statement,
       list_of_response_options,
       self.chatbot.storage
   )


Selecting a response from multiple logic adapters
=================================================

The ``generate_response`` method is used to select a single response from the responses
returned by all of the logic adapters that the chat bot has been configured to use.
Each response returned by the logic adapters includes a confidence score that indicates
the likeliness that the returned statement is a valid response to the input.

Response selection
++++++++++++++++++

The ``generate_response`` will return the response statement that has the greatest
confidence score. The only exception to this is a case where multiple logic adapters
return the same statement and therefore *agree* on that response.

For this example, consider a scenario where multiple logic adapters are being used.
Assume the following results were returned by a chat bot's logic adapters.

+------------+--------------+
| Confidence | Statement    |
+============+==============+
| 0.2        | Good morning |
+------------+--------------+
| 0.5        | Good morning |
+------------+--------------+
| 0.7        | Good night   |
+------------+--------------+

In this case, two of the logic adapters have generated the same result.
When multiple logic adapters come to the same conclusion, that statement
is given priority over another response with a possibly higher confidence score.
The fact that the multiple adapters agreed on a response is a significant
indicator that a particular statement has a greater probability of being
a more accurate response to the input.

When multiple adapters agree on a response, the greatest confidence score that
was generated for that response will be returned with it.
