# Supplementary material for: Human-computer interaction based on background knowledge and emotion certainty
Source: PeerJ Comput Sci. 2023 May 31;9:e1418. doi: 10.7717/peerj-cs.1418 (PMC10280641; doi:10.7717/peerj-cs.1418)
Supplement: Supplemental Information 3 [file peerj-cs-09-1418-s003.zip › ChatterBot_HCI_source_code/docs/_static/style.css]

.wy-side-nav-search {
    background-color: #300a24;
}

#mc_embed_signup {
    background: transparent;
    font: 14px Helvetica,Arial,sans-serif;
}

/* MailChimp Form Embed Code - Classic - 12/17/2015 v10.7 */
#mc_embed_signup form {
    display: block;
    position: relative;
    padding: 10px 0 10px 3%
}
#mc_embed_signup h2 {
    font-weight: bold;
    padding: 0;
    margin: 15px 0;
    font-size: 1.4em;
}
#mc_embed_signup input {
    border: 1px solid #ABB0B2;
    border-radius: 3px;
}
#mc_embed_signup input:focus {
    border-color: #333;
}
#mc_embed_signup .button {
    clear: both;
    background-color: #aaa;
    border: 0 none;
    border-radius: 4px;
    transition: all 0.23s ease-in-out 0s;
    color: #FFFFFF;
    cursor: pointer;
    display: inline-block;
    font-size: 15px;
    font-weight: normal;
    height: 32px;
    line-height: 32px;
    margin: 0 5px 10px 0;
    padding: 0 22px;
    text-align: center;
    text-decoration: none;
    vertical-align: top;
    white-space: nowrap;
    width: auto;
}
#mc_embed_signup .button:hover {
    background-color: #777;
}
#mc_embed_signup .small-meta {
    font-size: 11px;
}
#mc_embed_signup .nowrap {
    white-space: nowrap;
}
#mc_embed_signup .mc-field-group {
    clear: left;
    position: relative;
    width: 96%;
    padding-bottom: 3%;
    min-height: 50px;
}
#mc_embed_signup .mc-field-group label {
    display: block;
    margin-bottom: 3px;
}
#mc_embed_signup .mc-field-group input {
    display: block;
    width: 100%;
    padding: 8px 0;
    text-indent: 2%;
}
#mc_embed_signup .indicates-required {
    text-align: right;
    font-size: 11px;
    margin-right: 4%;
}
#mc_embed_signup .asterisk {
    color: #e85c41;
    font-size: 150%;
    font-weight: normal;
    position: relative;
    top: 5px;
}
#mc_embed_signup .clear {
    clear: both;
}
#mc_embed_signup .mc-field-group.input-group ul {
    margin: 0;
    padding: 5px 0;
    list-style: none;
}
#mc_embed_signup .mc-field-group.input-group ul li {
    display: block;
    padding: 3px 0;
    margin: 0;
}
#mc_embed_signup .mc-field-group.input-group label {
    display: inline;
}
#mc_embed_signup .mc-field-group.input-group input {
    display: inline;
    width: auto;
    border: none;
}
#mc_embed_signup div#mce-responses {
    float: left;
    top: -1.4em;
    padding: 0em .5em 0em .5em;
    overflow: hidden;
    width: 90%;
    margin: 0 5%;
    clear: both;
}
#mc_embed_signup div.response {
    margin: 1em 0;
    padding: 1em .5em .5em 0;
    font-weight: bold;
    float: left;
    top: -1.5em;
    z-index: 1;
    width: 80%;
}
#mc_embed_signup #mce-error-response {
    display: none;
}
#mc_embed_signup #mce-success-response {
    color: #529214;
    display: none;
}
#mc_embed_signup label.error {
    display: block;
    float: none;
    width: auto;
    margin-left: 1.05em;
    text-align: left;
    padding: .5em 0;
}

#mc-embedded-subscribe {
    clear: both;
    width: auto;
    display: block;
    margin: 1em 0 1em 5%;
}
#mc_embed_signup #num-subscribers {
    font-size: 1.1em;
}
#mc_embed_signup #num-subscribers span {
    padding: .5em;
    border: 1px solid #ccc;
    margin-right:.5em;
    font-weight:bold;
}

#mc_embed_signup #mc-embedded-subscribe-form div.mce_inline_error {
    display: inline-block;
    margin: 2px 0 1em 0;
    padding: 5px 10px;
    background-color: rgba(255,255,255,0.85);
    border-radius: 3px; font-size:14px;
    font-weight: normal; z-index:1; color:#e85c41;
}
#mc_embed_signup #mc-embedded-subscribe-form input.mce_inline_error {
    border: 2px solid #e85c41;
}
