# Supplementary material for: Human-computer interaction based on background knowledge and emotion certainty
Source: PeerJ Comput Sci. 2023 May 31;9:e1418. doi: 10.7717/peerj-cs.1418 (PMC10280641; doi:10.7717/peerj-cs.1418)
Supplement: Supplemental Information 3 [file peerj-cs-09-1418-s003.zip › ChatterBot_HCI_source_code/docs/storage/create-a-storage-adapter.rst]

Creating a new storage adapter
==============================

You can write your own storage adapters by creating a new class that
inherits from ``StorageAdapter`` and overrides necessary
methods established in the base ``StorageAdapter`` class.

You will then need to implement the interface established by the ``StorageAdapter`` class.

.. literalinclude:: ../../chatterbot/storage/storage_adapter.py
   :language: python
