# Supplementary material for: Human-computer interaction based on background knowledge and emotion certainty
Source: PeerJ Comput Sci. 2023 May 31;9:e1418. doi: 10.7717/peerj-cs.1418 (PMC10280641; doi:10.7717/peerj-cs.1418)
Supplement: Supplemental Information 3 [file peerj-cs-09-1418-s003.zip › ChatterBot_HCI_source_code/docs/django/settings.rst]

==========================
Chatterbot Django Settings
==========================

You can edit the ChatterBot configuration through your Django settings.py file.

.. code-block:: python

   CHATTERBOT = {
       'name': 'Tech Support Bot',
       'logic_adapters': [
           'chatterbot.logic.MathematicalEvaluation',
           'chatterbot.logic.TimeLogicAdapter',
           'chatterbot.logic.BestMatch'
       ]
   }

Any setting that gets set in the CHATTERBOT dictionary will be passed to the chat bot that powers your django app.

Additional Django settings
==========================

- ``django_app_name`` [default: 'django_chatterbot'] The Django app name to look up the models from.
