# Supplementary material for: Human-computer interaction based on background knowledge and emotion certainty
Source: PeerJ Comput Sci. 2023 May 31;9:e1418. doi: 10.7717/peerj-cs.1418 (PMC10280641; doi:10.7717/peerj-cs.1418)
Supplement: Supplemental Information 3 [file peerj-cs-09-1418-s003.zip › ChatterBot_HCI_source_code/docs/django/views.rst]

=======================
ChatterBot Django Views
=======================

Example API Views
=================

ChatterBot's Django example comes with an API view that demonstrates
one way to use ChatterBot to create an conversational API endpoint
for your application.

The endpoint expects a JSON request in the following format:

.. code-block:: json

   {"text": "My input statement"}


.. literalinclude:: ../../examples/django_app/example_app/views.py
   :language: python
   :pyobject: ChatterBotApiView


.. note::

   Looking for the full example? Check it out on GitHub:
   https://github.com/gunthercox/ChatterBot/tree/master/examples/django_app
