# Supplementary material for: Human-computer interaction based on background knowledge and emotion certainty
Source: PeerJ Comput Sci. 2023 May 31;9:e1418. doi: 10.7717/peerj-cs.1418 (PMC10280641; doi:10.7717/peerj-cs.1418)
Supplement: Supplemental Information 3 [file peerj-cs-09-1418-s003.zip › ChatterBot_HCI_source_code/examples/django_app/manage.py]

#!/usr/bin/env python
import os
import sys

if __name__ == "__main__":
    os.environ.setdefault("DJANGO_SETTINGS_MODULE", "example_app.settings")

    from django.core.management import execute_from_command_line

    execute_from_command_line(sys.argv)
