# Supplementary material for: Human-computer interaction based on background knowledge and emotion certainty
Source: PeerJ Comput Sci. 2023 May 31;9:e1418. doi: 10.7717/peerj-cs.1418 (PMC10280641; doi:10.7717/peerj-cs.1418)
Supplement: Supplemental Information 3 [file peerj-cs-09-1418-s003.zip › ChatterBot_HCI_source_code/examples/django_app/README.rst]

=========================
ChatterBot Django Example
=========================

This is an example Django app that shows how to create a simple chat bot web
app using Django_ and ChatterBot_.

Documentation
-------------

Start the Django app by running `python manage.py runserver 0.0.0.0:8000`

Further documentation on getting set up with Django and ChatterBot can be
found in the `ChatterBot documentation`_.

.. _Django: https://www.djangoproject.com
.. _ChatterBot: https://github.com/gunthercox/ChatterBot
.. _ChatterBot documentation: http://chatterbot.readthedocs.io/en/stable/django/index.html
