# Supplementary material for: Human-computer interaction based on background knowledge and emotion certainty
Source: PeerJ Comput Sci. 2023 May 31;9:e1418. doi: 10.7717/peerj-cs.1418 (PMC10280641; doi:10.7717/peerj-cs.1418)
Supplement: Supplemental Information 3 [file peerj-cs-09-1418-s003.zip › ChatterBot_HCI_source_code/.github/workflows/pythonpublish.yml]

# This workflows will upload a Python Package using Twine when a release is created
# For more information see:
# https://help.github.com/en/actions/language-and-framework-guides/using-python-with-github-actions#publishing-to-package-registries

name: Upload Python Package

on:
  release:
    types: [created]

jobs:
  deploy:

    runs-on: ubuntu-latest

    steps:
    - uses: actions/checkout@v2
    - name: Set up Python
      uses: actions/setup-python@v1
      with:
        python-version: '3.x'
    - name: Install dependencies
      run: |
        python -m pip install --upgrade pip
        pip install setuptools wheel twine
    - name: Build and publish
      env:
        TWINE_USERNAME: __token__
        TWINE_PASSWORD: ${{ secrets.PYPI_TOKEN }}
      run: |
        python setup.py sdist bdist_wheel
        twine upload dist/*
