# Supplementary material for: Human-computer interaction based on background knowledge and emotion certainty
Source: PeerJ Comput Sci. 2023 May 31;9:e1418. doi: 10.7717/peerj-cs.1418 (PMC10280641; doi:10.7717/peerj-cs.1418)
Supplement: Supplemental Information 3 [file peerj-cs-09-1418-s003.zip › ChatterBot_HCI_source_code/chatterbot/logic/__init__.py]

from chatterbot.logic.logic_adapter import LogicAdapter
from chatterbot.logic.best_match import BestMatch
from chatterbot.logic.mathematical_evaluation import MathematicalEvaluation
from chatterbot.logic.specific_response import SpecificResponseAdapter
from chatterbot.logic.time_adapter import TimeLogicAdapter
from chatterbot.logic.unit_conversion import UnitConversion

__all__ = (
    'LogicAdapter',
    'BestMatch',
    'MathematicalEvaluation',
    'SpecificResponseAdapter',
    'TimeLogicAdapter',
    'UnitConversion',
)
