# Supplementary material for: Human-computer interaction based on background knowledge and emotion certainty
Source: PeerJ Comput Sci. 2023 May 31;9:e1418. doi: 10.7717/peerj-cs.1418 (PMC10280641; doi:10.7717/peerj-cs.1418)
Supplement: Supplemental Information 3 [file peerj-cs-09-1418-s003.zip › ChatterBot_HCI_source_code/chatterbot/storage/__init__.py]

from chatterbot.storage.storage_adapter import StorageAdapter
from chatterbot.storage.django_storage import DjangoStorageAdapter
from chatterbot.storage.mongodb import MongoDatabaseAdapter
from chatterbot.storage.sql_storage import SQLStorageAdapter


__all__ = (
    'StorageAdapter',
    'DjangoStorageAdapter',
    'MongoDatabaseAdapter',
    'SQLStorageAdapter',
)
