# Supplementary material for: Human-computer interaction based on background knowledge and emotion certainty
Source: PeerJ Comput Sci. 2023 May 31;9:e1418. doi: 10.7717/peerj-cs.1418 (PMC10280641; doi:10.7717/peerj-cs.1418)
Supplement: Supplemental Information 3 [file peerj-cs-09-1418-s003.zip › ChatterBot_HCI_source_code/tests/training/test_data/get_search.json]

{"statuses":[{"metadata":{"result_type":"popular","iso_language_code":"en"},"created_at":"Tue Dec 08 21:40:00 +0000 2015","id":674342688083283970,"id_str":"674342688083283970","text":"\ud83c\udfb6 C++, Java, Python &amp; Ruby. These are a few of my favorite things \ud83c\udfb6 #HourOfCode \ud83d\udd51\ud83d\udcbb\ud83d\udc7e\ud83c\udfae https:\/\/t.co\/GSCmPh9V6j","source":"\u003ca href=\"https:\/\/vine.co\" rel=\"nofollow\"\u003eVine for Android\u003c\/a\u003e","truncated":false,"in_reply_to_status_id":null,"in_reply_to_status_id_str":null,"in_reply_to_user_id":null,"in_reply_to_user_id_str":null,"in_reply_to_screen_name":null,"user":{"id":58309829,"id_str":"58309829","name":"Nickelodeon","screen_name":"NickelodeonTV","location":"USA","description":"The Official Twitter for Nickelodeon, USA!","url":"https:\/\/t.co\/Lz9i6LdC4f","entities":{"url":{"urls":[{"url":"https:\/\/t.co\/Lz9i6LdC4f","expanded_url":"http:\/\/www.nick.com","display_url":"nick.com","indices":[0,23]}]},"description":{"urls":[]}},"protected":false,"followers_count":3914587,"friends_count":2263,"listed_count":3321,"created_at":"Sun Jul 19 22:19:02 +0000 2009","favourites_count":2757,"utc_offset":-18000,"time_zone":"Eastern Time (US & Canada)","geo_enabled":true,"verified":true,"statuses_count":33910,"lang":"en","contributors_enabled":false,"is_translator":false,"is_translation_enabled":true,"profile_background_color":"FA743E","profile_background_image_url":"http:\/\/pbs.twimg.com\/profile_background_images\/450718163508789248\/E26KBqrx.jpeg","profile_background_image_url_https":"https:\/\/pbs.twimg.com\/profile_background_images\/450718163508789248\/E26KBqrx.jpeg","profile_background_tile":false,"profile_image_url":"http:\/\/pbs.twimg.com\/profile_images\/671387650792665088\/sJxvItMD_normal.jpg","profile_image_url_https":"https:\/\/pbs.twimg.com\/profile_images\/671387650792665088\/sJxvItMD_normal.jpg","profile_banner_url":"https:\/\/pbs.twimg.com\/profile_banners\/58309829\/1448906254","profile_link_color":"D1771E","profile_sidebar_border_color":"FFFFFF","profile_sidebar_fill_color":"F0F0F0","profile_text_color":"333333","profile_use_background_image":false,"has_extended_profile":false,"default_profile":false,"default_profile_image":false,"following":false,"follow_request_sent":false,"notifications":false},"geo":null,"coordinates":null,"place":null,"contributors":null,"is_quote_status":false,"retweet_count":28,"favorite_count":126,"entities":{"hashtags":[{"text":"HourOfCode","indices":[72,83]}],"symbols":[],"user_mentions":[],"urls":[{"url":"https:\/\/t.co\/GSCmPh9V6j","expanded_url":"https:\/\/vine.co\/v\/i7QJji9Ldmr","display_url":"vine.co\/v\/i7QJji9Ldmr","indices":[89,112]}]},"favorited":false,"retweeted":false,"possibly_sensitive":false,"lang":"en"},{"metadata":{"result_type":"popular","iso_language_code":"en"},"created_at":"Tue Dec 08 21:45:00 +0000 2015","id":674342688083283970,"id_str":"674342688083283970","text":"Are you sure about Ruby?","source":"\u003ca href=\"https:\/\/vine.co\" rel=\"nofollow\"\u003eVine for Android\u003c\/a\u003e","truncated":false,"in_reply_to_status_id":674342688083283970,"in_reply_to_status_id_str":"674342688083283970","in_reply_to_user_id":null,"in_reply_to_user_id_str":null,"in_reply_to_screen_name":null,"user":{"id":58309829,"id_str":"58309829","name":"Nickelodeon","screen_name":"NickelodeonTV","location":"USA","description":"The Official Twitter for Nickelodeon, USA!","url":"https:\/\/t.co\/Lz9i6LdC4f","entities":{"url":{"urls":[{"url":"https:\/\/t.co\/Lz9i6LdC4f","expanded_url":"http:\/\/www.nick.com","display_url":"nick.com","indices":[0,23]}]},"description":{"urls":[]}},"protected":false,"followers_count":3914587,"friends_count":2263,"listed_count":3321,"created_at":"Sun Jul 19 22:19:02 +0000 2009","favourites_count":2757,"utc_offset":-18000,"time_zone":"Eastern Time (US & Canada)","geo_enabled":true,"verified":true,"statuses_count":33910,"lang":"en","contributors_enabled":false,"is_translator":false,"is_translation_enabled":true,"profile_background_color":"FA743E","profile_background_image_url":"http:\/\/pbs.twimg.com\/profile_background_images\/450718163508789248\/E26KBqrx.jpeg","profile_background_image_url_https":"https:\/\/pbs.twimg.com\/profile_background_images\/450718163508789248\/E26KBqrx.jpeg","profile_background_tile":false,"profile_image_url":"http:\/\/pbs.twimg.com\/profile_images\/671387650792665088\/sJxvItMD_normal.jpg","profile_image_url_https":"https:\/\/pbs.twimg.com\/profile_images\/671387650792665088\/sJxvItMD_normal.jpg","profile_banner_url":"https:\/\/pbs.twimg.com\/profile_banners\/58309829\/1448906254","profile_link_color":"D1771E","profile_sidebar_border_color":"FFFFFF","profile_sidebar_fill_color":"F0F0F0","profile_text_color":"333333","profile_use_background_image":false,"has_extended_profile":false,"default_profile":false,"default_profile_image":false,"following":false,"follow_request_sent":false,"notifications":false},"geo":null,"coordinates":null,"place":null,"contributors":null,"is_quote_status":false,"retweet_count":28,"favorite_count":126,"entities":{"hashtags":[{"text":"HourOfCode","indices":[72,83]}],"symbols":[],"user_mentions":[],"urls":[{"url":"https:\/\/t.co\/GSCmPh9V6j","expanded_url":"https:\/\/vine.co\/v\/i7QJji9Ldmr","display_url":"vine.co\/v\/i7QJji9Ldmr","indices":[89,112]}]},"favorited":false,"retweeted":false,"possibly_sensitive":false,"lang":"en"}]}
