# Supplementary material for: Human-computer interaction based on background knowledge and emotion certainty
Source: PeerJ Comput Sci. 2023 May 31;9:e1418. doi: 10.7717/peerj-cs.1418 (PMC10280641; doi:10.7717/peerj-cs.1418)
Supplement: Supplemental Information 3 [file peerj-cs-09-1418-s003.zip › ChatterBot_HCI_source_code/examples/django_app/example_app/urls.py]

from django.conf.urls import url
from django.contrib import admin
from example_app.views import ChatterBotAppView, ChatterBotApiView


urlpatterns = [
    url(r'^$', ChatterBotAppView.as_view(), name='main'),
    url(r'^admin/', admin.site.urls, name='admin'),
    url(r'^api/chatterbot/', ChatterBotApiView.as_view(), name='chatterbot'),
]
