# Supplementary material for: Human-computer interaction based on background knowledge and emotion certainty
Source: PeerJ Comput Sci. 2023 May 31;9:e1418. doi: 10.7717/peerj-cs.1418 (PMC10280641; doi:10.7717/peerj-cs.1418)
Supplement: Supplemental Information 3 [file peerj-cs-09-1418-s003.zip › ChatterBot_HCI_source_code/examples/django_app/example_app/views.py]

import json
from django.views.generic.base import TemplateView
from django.views.generic import View
from django.http import JsonResponse
from chatterbot import ChatBot
from chatterbot.ext.django_chatterbot import settings


class ChatterBotAppView(TemplateView):
    template_name = 'app.html'


class ChatterBotApiView(View):
    """
    Provide an API endpoint to interact with ChatterBot.
    """

    chatterbot = ChatBot(**settings.CHATTERBOT)

    def post(self, request, *args, **kwargs):
        """
        Return a response to the statement in the posted data.

        * The JSON data should contain a 'text' attribute.
        """
        input_data = json.loads(request.body.decode('utf-8'))

        if 'text' not in input_data:
            return JsonResponse({
                'text': [
                    'The attribute "text" is required.'
                ]
            }, status=400)

        response = self.chatterbot.get_response(input_data)

        response_data = response.serialize()

        return JsonResponse(response_data, status=200)

    def get(self, request, *args, **kwargs):
        """
        Return data corresponding to the current conversation.
        """
        return JsonResponse({
            'name': self.chatterbot.name
        })
