# Supplementary material for: Human-computer interaction based on background knowledge and emotion certainty
Source: PeerJ Comput Sci. 2023 May 31;9:e1418. doi: 10.7717/peerj-cs.1418 (PMC10280641; doi:10.7717/peerj-cs.1418)
Supplement: Supplemental Information 3 [file peerj-cs-09-1418-s003.zip › ChatterBot_HCI_source_code/examples/django_app/example_app/wsgi.py]

"""
WSGI config for django_chatterbot project.

It exposes the WSGI callable as a module-level variable named ``application``.

For more information on this file, see
https://docs.djangoproject.com/en/1.8/howto/deployment/wsgi/
"""

import os

from django.core.wsgi import get_wsgi_application

os.environ.setdefault("DJANGO_SETTINGS_MODULE", "example_app.settings")

application = get_wsgi_application()
