# Supplementary material for: Human-computer interaction based on background knowledge and emotion certainty
Source: PeerJ Comput Sci. 2023 May 31;9:e1418. doi: 10.7717/peerj-cs.1418 (PMC10280641; doi:10.7717/peerj-cs.1418)
Supplement: Supplemental Information 3 [file peerj-cs-09-1418-s003.zip › ChatterBot_HCI_source_code/chatterbot/ext/django_chatterbot/model_admin.py]

from django.contrib import admin


class StatementAdmin(admin.ModelAdmin):
    list_display = ('text', 'in_response_to', 'conversation', 'created_at', )
    list_filter = ('text', 'created_at', )
    search_fields = ('text', )


class TagAdmin(admin.ModelAdmin):
    list_display = ('name', )
    list_filter = ('name', )
    search_fields = ('name', )
