# Supplementary material for: Human-computer interaction based on background knowledge and emotion certainty
Source: PeerJ Comput Sci. 2023 May 31;9:e1418. doi: 10.7717/peerj-cs.1418 (PMC10280641; doi:10.7717/peerj-cs.1418)
Supplement: Supplemental Information 3 [file peerj-cs-09-1418-s003.zip › ChatterBot_HCI_source_code/chatterbot/ext/django_chatterbot/abstract_models.py]

from chatterbot.conversation import StatementMixin
from chatterbot import constants
from django.db import models
from django.utils import timezone
from django.conf import settings


DJANGO_APP_NAME = constants.DEFAULT_DJANGO_APP_NAME
STATEMENT_MODEL = 'Statement'
TAG_MODEL = 'Tag'

if hasattr(settings, 'CHATTERBOT'):
    """
    Allow related models to be overridden in the project settings.
    Default to the original settings if one is not defined.
    """
    DJANGO_APP_NAME = settings.CHATTERBOT.get(
        'django_app_name',
        DJANGO_APP_NAME
    )
    STATEMENT_MODEL = settings.CHATTERBOT.get(
        'statement_model',
        STATEMENT_MODEL
    )


class AbstractBaseTag(models.Model):
    """
    The abstract base tag allows other models to be created
    using the attributes that exist on the default models.
    """

    name = models.SlugField(
        max_length=constants.TAG_NAME_MAX_LENGTH,
        unique=True
    )

    class Meta:
        abstract = True

    def __str__(self):
        return self.name


class AbstractBaseStatement(models.Model, StatementMixin):
    """
    The abstract base statement allows other models to be created
    using the attributes that exist on the default models.
    """

    text = models.CharField(
        max_length=constants.STATEMENT_TEXT_MAX_LENGTH
    )

    search_text = models.CharField(
        max_length=constants.STATEMENT_TEXT_MAX_LENGTH,
        blank=True
    )

    conversation = models.CharField(
        max_length=constants.CONVERSATION_LABEL_MAX_LENGTH
    )

    created_at = models.DateTimeField(
        default=timezone.now,
        help_text='The date and time that the statement was created at.'
    )

    in_response_to = models.CharField(
        max_length=constants.STATEMENT_TEXT_MAX_LENGTH,
        null=True
    )

    search_in_response_to = models.CharField(
        max_length=constants.STATEMENT_TEXT_MAX_LENGTH,
        blank=True
    )

    persona = models.CharField(
        max_length=constants.PERSONA_MAX_LENGTH
    )

    tags = models.ManyToManyField(
        TAG_MODEL,
        related_name='statements'
    )

    # This is the confidence with which the chat bot believes
    # this is an accurate response. This value is set when the
    # statement is returned by the chat bot.
    confidence = 0

    class Meta:
        abstract = True

    def __str__(self):
        if len(self.text.strip()) > 60:
            return '{}...'.format(self.text[:57])
        elif len(self.text.strip()) > 0:
            return self.text
        return '<empty>'

    def get_tags(self):
        """
        Return the list of tags for this statement.
        (Overrides the method from StatementMixin)
        """
        return list(self.tags.values_list('name', flat=True))

    def add_tags(self, *tags):
        """
        Add a list of strings to the statement as tags.
        (Overrides the method from StatementMixin)
        """
        for _tag in tags:
            self.tags.get_or_create(name=_tag)
