# Supplementary material for: Human-computer interaction based on background knowledge and emotion certainty
Source: PeerJ Comput Sci. 2023 May 31;9:e1418. doi: 10.7717/peerj-cs.1418 (PMC10280641; doi:10.7717/peerj-cs.1418)
Supplement: Supplemental Information 3 [file peerj-cs-09-1418-s003.zip › ChatterBot_HCI_source_code/chatterbot/ext/django_chatterbot/models.py]

from chatterbot.ext.django_chatterbot.abstract_models import AbstractBaseStatement, AbstractBaseTag


class Statement(AbstractBaseStatement):
    """
    A statement represents a single spoken entity, sentence or
    phrase that someone can say.
    """
    pass


class Tag(AbstractBaseTag):
    """
    A label that categorizes a statement.
    """
    pass
