# Supplementary material for: Human-computer interaction based on background knowledge and emotion certainty
Source: PeerJ Comput Sci. 2023 May 31;9:e1418. doi: 10.7717/peerj-cs.1418 (PMC10280641; doi:10.7717/peerj-cs.1418)
Supplement: Supplemental Information 3 [file peerj-cs-09-1418-s003.zip › ChatterBot_HCI_source_code/chatterbot/ext/django_chatterbot/apps.py]

from django.apps import AppConfig


class DjangoChatterBotConfig(AppConfig):

    name = 'chatterbot.ext.django_chatterbot'
    label = 'django_chatterbot'
    verbose_name = 'Django ChatterBot'
