# Supplementary material for: Human-computer interaction based on background knowledge and emotion certainty
Source: PeerJ Comput Sci. 2023 May 31;9:e1418. doi: 10.7717/peerj-cs.1418 (PMC10280641; doi:10.7717/peerj-cs.1418)
Supplement: Supplemental Information 3 [file peerj-cs-09-1418-s003.zip › ChatterBot_HCI_source_code/chatterbot/ext/django_chatterbot/admin.py]

from django.contrib import admin
from chatterbot.ext.django_chatterbot.model_admin import StatementAdmin, TagAdmin
from chatterbot.ext.django_chatterbot.models import Statement, Tag


admin.site.register(Statement, StatementAdmin)
admin.site.register(Tag, TagAdmin)
