# Supplementary material for: Human-computer interaction based on background knowledge and emotion certainty
Source: PeerJ Comput Sci. 2023 May 31;9:e1418. doi: 10.7717/peerj-cs.1418 (PMC10280641; doi:10.7717/peerj-cs.1418)
Supplement: Supplemental Information 3 [file peerj-cs-09-1418-s003.zip › ChatterBot_HCI_source_code/chatterbot/ext/django_chatterbot/settings.py]

"""
Default ChatterBot settings for Django.
"""
from django.conf import settings
from chatterbot import constants


CHATTERBOT_SETTINGS = getattr(settings, 'CHATTERBOT', {})

CHATTERBOT_DEFAULTS = {
    'name': 'ChatterBot',
    'storage_adapter': 'chatterbot.storage.DjangoStorageAdapter',
    'django_app_name': constants.DEFAULT_DJANGO_APP_NAME
}

CHATTERBOT = CHATTERBOT_DEFAULTS.copy()
CHATTERBOT.update(CHATTERBOT_SETTINGS)
