# Supplementary material for: Human-computer interaction based on background knowledge and emotion certainty
Source: PeerJ Comput Sci. 2023 May 31;9:e1418. doi: 10.7717/peerj-cs.1418 (PMC10280641; doi:10.7717/peerj-cs.1418)
Supplement: Supplemental Information 3 [file peerj-cs-09-1418-s003.zip › ChatterBot_HCI_source_code/chatterbot/ext/django_chatterbot/migrations/0016_statement_stemmed_text.py]

from django.db import migrations, models


class Migration(migrations.Migration):

    dependencies = [
        ('django_chatterbot', '0015_statement_persona'),
    ]

    operations = [
        migrations.AddField(
            model_name='statement',
            name='search_text',
            field=models.CharField(blank=True, max_length=400),
        ),
        migrations.AddField(
            model_name='statement',
            name='search_in_response_to',
            field=models.CharField(blank=True, max_length=400),
        ),
    ]
