# Supplementary material for: Human-computer interaction based on background knowledge and emotion certainty
Source: PeerJ Comput Sci. 2023 May 31;9:e1418. doi: 10.7717/peerj-cs.1418 (PMC10280641; doi:10.7717/peerj-cs.1418)
Supplement: Supplemental Information 3 [file peerj-cs-09-1418-s003.zip › ChatterBot_HCI_source_code/chatterbot/ext/django_chatterbot/migrations/0004_rename_in_response_to.py]

# Generated by Django 1.10.3 on 2016-12-04 23:52
from django.db import migrations, models
import django.db.models.deletion


class Migration(migrations.Migration):

    dependencies = [
        ('django_chatterbot', '0003_change_occurrence_default'),
    ]

    operations = [
        migrations.AlterField(
            model_name='response',
            name='statement',
            field=models.ForeignKey(on_delete=django.db.models.deletion.CASCADE, related_name='in_response', to='django_chatterbot.Statement'),
        ),
        migrations.AlterField(
            model_name='response',
            name='response',
            field=models.ForeignKey(on_delete=django.db.models.deletion.CASCADE, related_name='responses', to='django_chatterbot.Statement'),
        ),
    ]
