# Supplementary material for: Human-computer interaction based on background knowledge and emotion certainty
Source: PeerJ Comput Sci. 2023 May 31;9:e1418. doi: 10.7717/peerj-cs.1418 (PMC10280641; doi:10.7717/peerj-cs.1418)
Supplement: Supplemental Information 3 [file peerj-cs-09-1418-s003.zip › ChatterBot_HCI_source_code/chatterbot/ext/django_chatterbot/migrations/0012_statement_created_at.py]

from django.db import migrations, models
import django.utils.timezone


class Migration(migrations.Migration):

    dependencies = [
        ('django_chatterbot', '0011_blank_extra_data'),
    ]

    operations = [
        migrations.AddField(
            model_name='statement',
            name='created_at',
            field=models.DateTimeField(
                default=django.utils.timezone.now,
                help_text='The date and time that the statement was created at.'
            ),
        ),
    ]
