# Supplementary material for: Human-computer interaction based on background knowledge and emotion certainty
Source: PeerJ Comput Sci. 2023 May 31;9:e1418. doi: 10.7717/peerj-cs.1418 (PMC10280641; doi:10.7717/peerj-cs.1418)
Supplement: Supplemental Information 3 [file peerj-cs-09-1418-s003.zip › ChatterBot_HCI_source_code/chatterbot/ext/django_chatterbot/migrations/0006_create_conversation.py]

# Generated by Django 1.9 on 2017-01-17 07:02
from django.db import migrations, models
import django.db.models.deletion
import django.utils.timezone


class Migration(migrations.Migration):

    dependencies = [
        ('django_chatterbot', '0005_statement_created_at'),
    ]

    operations = [
        migrations.CreateModel(
            name='Conversation',
            fields=[
                ('id', models.AutoField(auto_created=True, primary_key=True, serialize=False, verbose_name='ID')),
            ],
        ),
        migrations.AlterField(
            model_name='statement',
            name='created_at',
            field=models.DateTimeField(default=django.utils.timezone.now, help_text='The date and time that this statement was created at.'),
        ),
        migrations.AddField(
            model_name='conversation',
            name='statements',
            field=models.ManyToManyField(help_text='The statements in this conversation.', related_name='conversation', to='django_chatterbot.Statement'),
        ),
    ]
