# Supplementary material for: Human-computer interaction based on background knowledge and emotion certainty
Source: PeerJ Comput Sci. 2023 May 31;9:e1418. doi: 10.7717/peerj-cs.1418 (PMC10280641; doi:10.7717/peerj-cs.1418)
Supplement: Supplemental Information 3 [file peerj-cs-09-1418-s003.zip › ChatterBot_HCI_source_code/chatterbot/ext/django_chatterbot/migrations/0002_statement_extra_data.py]

# Generated by Django 1.10.2 on 2016-10-30 12:13
from django.db import migrations, models


class Migration(migrations.Migration):

    dependencies = [
        ('django_chatterbot', '0001_initial'),
    ]

    operations = [
        migrations.AddField(
            model_name='statement',
            name='extra_data',
            field=models.CharField(default='{}', max_length=500),
            preserve_default=False,
        ),
    ]
