# Supplementary material for: Human-computer interaction based on background knowledge and emotion certainty
Source: PeerJ Comput Sci. 2023 May 31;9:e1418. doi: 10.7717/peerj-cs.1418 (PMC10280641; doi:10.7717/peerj-cs.1418)
Supplement: Supplemental Information 3 [file peerj-cs-09-1418-s003.zip › ChatterBot_HCI_source_code/chatterbot/ext/django_chatterbot/migrations/0009_tags.py]

# Generated by Django 1.11a1 on 2017-07-07 00:12
from django.db import migrations, models


class Migration(migrations.Migration):

    dependencies = [
        ('django_chatterbot', '0008_update_conversations'),
    ]

    operations = [
        migrations.CreateModel(
            name='Tag',
            fields=[
                ('id', models.AutoField(auto_created=True, primary_key=True, serialize=False, verbose_name='ID')),
                ('name', models.SlugField()),
            ],
            options={
                'abstract': False,
            },
        ),
        migrations.AlterField(
            model_name='statement',
            name='text',
            field=models.CharField(max_length=255, unique=True),
        ),
        migrations.AddField(
            model_name='tag',
            name='statements',
            field=models.ManyToManyField(related_name='tags', to='django_chatterbot.Statement'),
        ),
    ]
