# Supplementary material for: Human-computer interaction based on background knowledge and emotion certainty
Source: PeerJ Comput Sci. 2023 May 31;9:e1418. doi: 10.7717/peerj-cs.1418 (PMC10280641; doi:10.7717/peerj-cs.1418)
Supplement: Supplemental Information 3 [file peerj-cs-09-1418-s003.zip › ChatterBot_HCI_source_code/examples/django_app/example_app/static/css/custom.css]

/* Alternate the background color of the output rows */
.list-group-item:nth-child(even) {
    background-color: #bdf1ac;
}

.chat-log {
    max-height:200px;
    overflow-y:scroll;
}
