# Supplementary material for: Human-computer interaction based on background knowledge and emotion certainty
Source: PeerJ Comput Sci. 2023 May 31;9:e1418. doi: 10.7717/peerj-cs.1418 (PMC10280641; doi:10.7717/peerj-cs.1418)
Supplement: Supplemental Information 3 [file peerj-cs-09-1418-s003.zip › ChatterBot_HCI_source_code/examples/django_app/example_app/static/js/bootstrap.js]

/*!
 * Bootstrap v4.0.0-alpha.5 (https://getbootstrap.com)
 * Copyright 2011-2016 The Bootstrap Authors (https://github.com/twbs/bootstrap/graphs/contributors)
 * Licensed under MIT (https://github.com/twbs/bootstrap/blob/master/LICENSE)
 */
if("undefined"==typeof jQuery)throw new Error("Bootstrap's JavaScript requires jQuery");+function(a){var b=a.fn.jquery.split(" ")[0].split(".");if(b[0]<2&&b[1]<9||1==b[0]&&9==b[1]&&b[2]<1||b[0]>=4)throw new Error("Bootstrap's JavaScript requires at least jQuery v1.9.1 but less than v4.0.0")}(jQuery),+function(){function a(a,b){if(!a)throw new ReferenceError("this hasn't been initialised - super() hasn't been called");return!b||"object"!=typeof b&&"function"!=typeof b?a:b}function b(a,b){if("function"!=typeof b&&null!==b)throw new TypeError("Super expression must either be null or a function, not "+typeof b);a.prototype=Object.create(b&&b.prototype,{constructor:{value:a,enumerable:!1,writable:!0,configurable:!0}}),b&&(Object.setPrototypeOf?Object.setPrototypeOf(a,b):a.__proto__=b)}function c(a,b){if(!(a instanceof b))throw new TypeError("Cannot call a class as a function")}var d="function"==typeof Symbol&&"symbol"==typeof Symbol.iterator?function(a){return typeof a}:function(a){return a&&"function"==typeof Symbol&&a.constructor===Symbol&&a!==Symbol.prototype?"symbol":typeof a},e=function(){function a(a,b){for(var c=0;c<b.length;c++){var d=b[c];d.enumerable=d.enumerable||!1,d.configurable=!0,"value"in d&&(d.writable=!0),Object.defineProperty(a,d.key,d)}}return function(b,c,d){return c&&a(b.prototype,c),d&&a(b,d),b}}(),f=function(a){function b(a){return{}.toString.call(a).match(/\s([a-zA-Z]+)/)[1].toLowerCase()}function c(a){return(a[0]||a).nodeType}function d(){return{bindType:h.end,delegateType:h.end,handle:function(b){if(a(b.target).is(this))return b.handleObj.handler.apply(this,arguments)}}}function e(){if(window.QUnit)return!1;var a=document.createElement("bootstrap");for(var b in j)if(void 0!==a.style[b])return{end:j[b]};return!1}function f(b){var c=this,d=!1;return a(this).one(k.TRANSITION_END,function(){d=!0}),setTimeout(function(){d||k.triggerTransitionEnd(c)},b),this}function g(){h=e(),a.fn.emulateTransitionEnd=f,k.supportsTransitionEnd()&&(a.event.special[k.TRANSITION_END]=d())}var h=!1,i=1e6,j={WebkitTransition:"webkitTransitionEnd",MozTransition:"transitionend",OTransition:"oTransitionEnd otransitionend",transition:"transitionend"},k={TRANSITION_END:"bsTransitionEnd",getUID:function(a){do a+=~~(Math.random()*i);while(document.getElementById(a));return a},getSelectorFromElement:function(a){var b=a.getAttribute("data-target");return b||(b=a.getAttribute("href")||"",b=/^#[a-z]/i.test(b)?b:null),b},reflow:function(a){new Function("bs","return bs")(a.offsetHeight)},triggerTransitionEnd:function(b){a(b).trigger(h.end)},supportsTransitionEnd:function(){return Boolean(h)},typeCheckConfig:function(a,d,e){for(var f in e)if(e.hasOwnProperty(f)){var g=e[f],h=d[f],i=void 0;if(i=h&&c(h)?"element":b(h),!new RegExp(g).test(i))throw new Error(a.toUpperCase()+": "+('Option "'+f+'" provided type "'+i+'" ')+('but expected type "'+g+'".'))}}};return g(),k}(jQuery),g=(function(a){var b="alert",d="4.0.0-alpha.5",g="bs.alert",h="."+g,i=".data-api",j=a.fn[b],k=150,l={DISMISS:'[data-dismiss="alert"]'},m={CLOSE:"close"+h,CLOSED:"closed"+h,CLICK_DATA_API:"click"+h+i},n={ALERT:"alert",FADE:"fade",IN:"in"},o=function(){function b(a){c(this,b),this._element=a}return b.prototype.close=function(a){a=a||this._element;var b=this._getRootElement(a),c=this._triggerCloseEvent(b);c.isDefaultPrevented()||this._removeElement(b)},b.prototype.dispose=function(){a.removeData(this._element,g),this._element=null},b.prototype._getRootElement=function(b){var c=f.getSelectorFromElement(b),d=!1;return c&&(d=a(c)[0]),d||(d=a(b).closest("."+n.ALERT)[0]),d},b.prototype._triggerCloseEvent=function(b){var c=a.Event(m.CLOSE);return a(b).trigger(c),c},b.prototype._removeElement=function(b){return a(b).removeClass(n.IN),f.supportsTransitionEnd()&&a(b).hasClass(n.FADE)?void a(b).one(f.TRANSITION_END,a.proxy(this._destroyElement,this,b)).emulateTransitionEnd(k):void this._destroyElement(b)},b.prototype._destroyElement=function(b){a(b).detach().trigger(m.CLOSED).remove()},b._jQueryInterface=function(c){return this.each(function(){var d=a(this),e=d.data(g);e||(e=new b(this),d.data(g,e)),"close"===c&&e[c](this)})},b._handleDismiss=function(a){return function(b){b&&b.preventDefault(),a.close(this)}},e(b,null,[{key:"VERSION",get:function(){return d}}]),b}();return a(document).on(m.CLICK_DATA_API,l.DISMISS,o._handleDismiss(new o)),a.fn[b]=o._jQueryInterface,a.fn[b].Constructor=o,a.fn[b].noConflict=function(){return a.fn[b]=j,o._jQueryInterface},o}(jQuery),function(a){var b="button",d="4.0.0-alpha.5",f="bs.button",g="."+f,h=".data-api",i=a.fn[b],j={ACTIVE:"active",BUTTON:"btn",FOCUS:"focus"},k={DATA_TOGGLE_CARROT:'[data-toggle^="button"]',DATA_TOGGLE:'[data-toggle="buttons"]',INPUT:"input",ACTIVE:".active",BUTTON:".btn"},l={CLICK_DATA_API:"click"+g+h,FOCUS_BLUR_DATA_API:"focus"+g+h+" "+("blur"+g+h)},m=function(){function b(a){c(this,b),this._element=a}return b.prototype.toggle=function(){var b=!0,c=a(this._element).closest(k.DATA_TOGGLE)[0];if(c){var d=a(this._element).find(k.INPUT)[0];if(d){if("radio"===d.type)if(d.checked&&a(this._element).hasClass(j.ACTIVE))b=!1;else{var e=a(c).find(k.ACTIVE)[0];e&&a(e).removeClass(j.ACTIVE)}b&&(d.checked=!a(this._element).hasClass(j.ACTIVE),a(this._element).trigger("change")),d.focus()}}else this._element.setAttribute("aria-pressed",!a(this._element).hasClass(j.ACTIVE));b&&a(this._element).toggleClass(j.ACTIVE)},b.prototype.dispose=function(){a.removeData(this._element,f),this._element=null},b._jQueryInterface=function(c){return this.each(function(){var d=a(this).data(f);d||(d=new b(this),a(this).data(f,d)),"toggle"===c&&d[c]()})},e(b,null,[{key:"VERSION",get:function(){return d}}]),b}();return a(document).on(l.CLICK_DATA_API,k.DATA_TOGGLE_CARROT,function(b){b.preventDefault();var c=b.target;a(c).hasClass(j.BUTTON)||(c=a(c).closest(k.BUTTON)),m._jQueryInterface.call(a(c),"toggle")}).on(l.FOCUS_BLUR_DATA_API,k.DATA_TOGGLE_CARROT,function(b){var c=a(b.target).closest(k.BUTTON)[0];a(c).toggleClass(j.FOCUS,/^focus(in)?$/.test(b.type))}),a.fn[b]=m._jQueryInterface,a.fn[b].Constructor=m,a.fn[b].noConflict=function(){return a.fn[b]=i,m._jQueryInterface},m}(jQuery),function(a){var b="carousel",g="4.0.0-alpha.5",h="bs.carousel",i="."+h,j=".data-api",k=a.fn[b],l=600,m=37,n=39,o={interval:5e3,keyboard:!0,slide:!1,pause:"hover",wrap:!0},p={interval:"(number|boolean)",keyboard:"boolean",slide:"(boolean|string)",pause:"(string|boolean)",wrap:"boolean"},q={NEXT:"next",PREVIOUS:"prev"},r={SLIDE:"slide"+i,SLID:"slid"+i,KEYDOWN:"keydown"+i,MOUSEENTER:"mouseenter"+i,MOUSELEAVE:"mouseleave"+i,LOAD_DATA_API:"load"+i+j,CLICK_DATA_API:"click"+i+j},s={CAROUSEL:"carousel",ACTIVE:"active",SLIDE:"slide",RIGHT:"right",LEFT:"left",ITEM:"carousel-item"},t={ACTIVE:".active",ACTIVE_ITEM:".active.carousel-item",ITEM:".carousel-item",NEXT_PREV:".next, .prev",INDICATORS:".carousel-indicators",DATA_SLIDE:"[data-slide], [data-slide-to]",DATA_RIDE:'[data-ride="carousel"]'},u=function(){function j(b,d){c(this,j),this._items=null,this._interval=null,this._activeElement=null,this._isPaused=!1,this._isSliding=!1,this._config=this._getConfig(d),this._element=a(b)[0],this._indicatorsElement=a(this._element).find(t.INDICATORS)[0],this._addEventListeners()}return j.prototype.next=function(){this._isSliding||this._slide(q.NEXT)},j.prototype.nextWhenVisible=function(){document.hidden||this.next()},j.prototype.prev=function(){this._isSliding||this._slide(q.PREVIOUS)},j.prototype.pause=function(b){b||(this._isPaused=!0),a(this._element).find(t.NEXT_PREV)[0]&&f.supportsTransitionEnd()&&(f.triggerTransitionEnd(this._element),this.cycle(!0)),clearInterval(this._interval),this._interval=null},j.prototype.cycle=function(b){b||(this._isPaused=!1),this._interval&&(clearInterval(this._interval),this._interval=null),this._config.interval&&!this._isPaused&&(this._interval=setInterval(a.proxy(document.visibilityState?this.nextWhenVisible:this.next,this),this._config.interval))},j.prototype.to=function(b){var c=this;this._activeElement=a(this._element).find(t.ACTIVE_ITEM)[0];var d=this._getItemIndex(this._activeElement);if(!(b>this._items.length-1||b<0)){if(this._isSliding)return void a(this._element).one(r.SLID,function(){return c.to(b)});if(d===b)return this.pause(),void this.cycle();var e=b>d?q.NEXT:q.PREVIOUS;this._slide(e,this._items[b])}},j.prototype.dispose=function(){a(this._element).off(i),a.removeData(this._element,h),this._items=null,this._config=null,this._element=null,this._interval=null,this._isPaused=null,this._isSliding=null,this._activeElement=null,this._indicatorsElement=null},j.prototype._getConfig=function(c){return c=a.extend({},o,c),f.typeCheckConfig(b,c,p),c},j.prototype._addEventListeners=function(){this._config.keyboard&&a(this._element).on(r.KEYDOWN,a.proxy(this._keydown,this)),"hover"!==this._config.pause||"ontouchstart"in document.documentElement||a(this._element).on(r.MOUSEENTER,a.proxy(this.pause,this)).on(r.MOUSELEAVE,a.proxy(this.cycle,this))},j.prototype._keydown=function(a){if(a.preventDefault(),!/input|textarea/i.test(a.target.tagName))switch(a.which){case m:this.prev();break;case n:this.next();break;default:return}},j.prototype._getItemIndex=function(b){return this._items=a.makeArray(a(b).parent().find(t.ITEM)),this._items.indexOf(b)},j.prototype._getItemByDirection=function(a,b){var c=a===q.NEXT,d=a===q.PREVIOUS,e=this._getItemIndex(b),f=this._items.length-1,g=d&&0===e||c&&e===f;if(g&&!this._config.wrap)return b;var h=a===q.PREVIOUS?-1:1,i=(e+h)%this._items.length;return i===-1?this._items[this._items.length-1]:this._items[i]},j.prototype._triggerSlideEvent=function(b,c){var d=a.Event(r.SLIDE,{relatedTarget:b,direction:c});return a(this._element).trigger(d),d},j.prototype._setActiveIndicatorElement=function(b){if(this._indicatorsElement){a(this._indicatorsElement).find(t.ACTIVE).removeClass(s.ACTIVE);var c=this._indicatorsElement.children[this._getItemIndex(b)];c&&a(c).addClass(s.ACTIVE)}},j.prototype._slide=function(b,c){var d=this,e=a(this._element).find(t.ACTIVE_ITEM)[0],g=c||e&&this._getItemByDirection(b,e),h=Boolean(this._interval),i=b===q.NEXT?s.LEFT:s.RIGHT;if(g&&a(g).hasClass(s.ACTIVE))return void(this._isSliding=!1);var j=this._triggerSlideEvent(g,i);if(!j.isDefaultPrevented()&&e&&g){this._isSliding=!0,h&&this.pause(),this._setActiveIndicatorElement(g);var k=a.Event(r.SLID,{relatedTarget:g,direction:i});f.supportsTransitionEnd()&&a(this._element).hasClass(s.SLIDE)?(a(g).addClass(b),f.reflow(g),a(e).addClass(i),a(g).addClass(i),a(e).one(f.TRANSITION_END,function(){a(g).removeClass(i).removeClass(b),a(g).addClass(s.ACTIVE),a(e).removeClass(s.ACTIVE).removeClass(b).removeClass(i),d._isSliding=!1,setTimeout(function(){return a(d._element).trigger(k)},0)}).emulateTransitionEnd(l)):(a(e).removeClass(s.ACTIVE),a(g).addClass(s.ACTIVE),this._isSliding=!1,a(this._element).trigger(k)),h&&this.cycle()}},j._jQueryInterface=function(b){return this.each(function(){var c=a(this).data(h),e=a.extend({},o,a(this).data());"object"===("undefined"==typeof b?"undefined":d(b))&&a.extend(e,b);var f="string"==typeof b?b:e.slide;if(c||(c=new j(this,e),a(this).data(h,c)),"number"==typeof b)c.to(b);else if("string"==typeof f){if(void 0===c[f])throw new Error('No method named "'+f+'"');c[f]()}else e.interval&&(c.pause(),c.cycle())})},j._dataApiClickHandler=function(b){var c=f.getSelectorFromElement(this);if(c){var d=a(c)[0];if(d&&a(d).hasClass(s.CAROUSEL)){var e=a.extend({},a(d).data(),a(this).data()),g=this.getAttribute("data-slide-to");g&&(e.interval=!1),j._jQueryInterface.call(a(d),e),g&&a(d).data(h).to(g),b.preventDefault()}}},e(j,null,[{key:"VERSION",get:function(){return g}},{key:"Default",get:function(){return o}}]),j}();return a(document).on(r.CLICK_DATA_API,t.DATA_SLIDE,u._dataApiClickHandler),a(window).on(r.LOAD_DATA_API,function(){a(t.DATA_RIDE).each(function(){var b=a(this);u._jQueryInterface.call(b,b.data())})}),a.fn[b]=u._jQueryInterface,a.fn[b].Constructor=u,a.fn[b].noConflict=function(){return a.fn[b]=k,u._jQueryInterface},u}(jQuery),function(a){var b="collapse",g="4.0.0-alpha.5",h="bs.collapse",i="."+h,j=".data-api",k=a.fn[b],l=600,m={toggle:!0,parent:""},n={toggle:"boolean",parent:"string"},o={SHOW:"show"+i,SHOWN:"shown"+i,HIDE:"hide"+i,HIDDEN:"hidden"+i,CLICK_DATA_API:"click"+i+j},p={IN:"in",COLLAPSE:"collapse",COLLAPSING:"collapsing",COLLAPSED:"collapsed"},q={WIDTH:"width",HEIGHT:"height"},r={ACTIVES:".card > .in, .card > .collapsing",DATA_TOGGLE:'[data-toggle="collapse"]'},s=function(){function i(b,d){c(this,i),this._isTransitioning=!1,this._element=b,this._config=this._getConfig(d),this._triggerArray=a.makeArray(a('[data-toggle="collapse"][href="#'+b.id+'"],'+('[data-toggle="collapse"][data-target="#'+b.id+'"]'))),this._parent=this._config.parent?this._getParent():null,this._config.parent||this._addAriaAndCollapsedClass(this._element,this._triggerArray),this._config.toggle&&this.toggle()}return i.prototype.toggle=function(){a(this._element).hasClass(p.IN)?this.hide():this.show()},i.prototype.show=function(){var b=this;if(!this._isTransitioning&&!a(this._element).hasClass(p.IN)){var c=void 0,d=void 0;if(this._parent&&(c=a.makeArray(a(r.ACTIVES)),c.length||(c=null)),!(c&&(d=a(c).data(h),d&&d._isTransitioning))){var e=a.Event(o.SHOW);if(a(this._element).trigger(e),!e.isDefaultPrevented()){c&&(i._jQueryInterface.call(a(c),"hide"),d||a(c).data(h,null));var g=this._getDimension();a(this._element).removeClass(p.COLLAPSE).addClass(p.COLLAPSING),this._element.style[g]=0,this._element.setAttribute("aria-expanded",!0),this._triggerArray.length&&a(this._triggerArray).removeClass(p.COLLAPSED).attr("aria-expanded",!0),this.setTransitioning(!0);var j=function(){a(b._element).removeClass(p.COLLAPSING).addClass(p.COLLAPSE).addClass(p.IN),b._element.style[g]="",b.setTransitioning(!1),a(b._element).trigger(o.SHOWN)};if(!f.supportsTransitionEnd())return void j();var k=g[0].toUpperCase()+g.slice(1),m="scroll"+k;a(this._element).one(f.TRANSITION_END,j).emulateTransitionEnd(l),this._element.style[g]=this._element[m]+"px"}}}},i.prototype.hide=function(){var b=this;if(!this._isTransitioning&&a(this._element).hasClass(p.IN)){var c=a.Event(o.HIDE);if(a(this._element).trigger(c),!c.isDefaultPrevented()){var d=this._getDimension(),e=d===q.WIDTH?"offsetWidth":"offsetHeight";this._element.style[d]=this._element[e]+"px",f.reflow(this._element),a(this._element).addClass(p.COLLAPSING).removeClass(p.COLLAPSE).removeClass(p.IN),this._element.setAttribute("aria-expanded",!1),this._triggerArray.length&&a(this._triggerArray).addClass(p.COLLAPSED).attr("aria-expanded",!1),this.setTransitioning(!0);var g=function(){b.setTransitioning(!1),a(b._element).removeClass(p.COLLAPSING).addClass(p.COLLAPSE).trigger(o.HIDDEN)};return this._element.style[d]="",f.supportsTransitionEnd()?void a(this._element).one(f.TRANSITION_END,g).emulateTransitionEnd(l):void g()}}},i.prototype.setTransitioning=function(a){this._isTransitioning=a},i.prototype.dispose=function(){a.removeData(this._element,h),this._config=null,this._parent=null,this._element=null,this._triggerArray=null,this._isTransitioning=null},i.prototype._getConfig=function(c){return c=a.extend({},m,c),c.toggle=Boolean(c.toggle),f.typeCheckConfig(b,c,n),c},i.prototype._getDimension=function(){var b=a(this._element).hasClass(q.WIDTH);return b?q.WIDTH:q.HEIGHT},i.prototype._getParent=function(){var b=this,c=a(this._config.parent)[0],d='[data-toggle="collapse"][data-parent="'+this._config.parent+'"]';return a(c).find(d).each(function(a,c){b._addAriaAndCollapsedClass(i._getTargetFromElement(c),[c])}),c},i.prototype._addAriaAndCollapsedClass=function(b,c){if(b){var d=a(b).hasClass(p.IN);b.setAttribute("aria-expanded",d),c.length&&a(c).toggleClass(p.COLLAPSED,!d).attr("aria-expanded",d)}},i._getTargetFromElement=function(b){var c=f.getSelectorFromElement(b);return c?a(c)[0]:null},i._jQueryInterface=function(b){return this.each(function(){var c=a(this),e=c.data(h),f=a.extend({},m,c.data(),"object"===("undefined"==typeof b?"undefined":d(b))&&b);if(!e&&f.toggle&&/show|hide/.test(b)&&(f.toggle=!1),e||(e=new i(this,f),c.data(h,e)),"string"==typeof b){if(void 0===e[b])throw new Error('No method named "'+b+'"');e[b]()}})},e(i,null,[{key:"VERSION",get:function(){return g}},{key:"Default",get:function(){return m}}]),i}();return a(document).on(o.CLICK_DATA_API,r.DATA_TOGGLE,function(b){b.preventDefault();var c=s._getTargetFromElement(this),d=a(c).data(h),e=d?"toggle":a(this).data();s._jQueryInterface.call(a(c),e)}),a.fn[b]=s._jQueryInterface,a.fn[b].Constructor=s,a.fn[b].noConflict=function(){return a.fn[b]=k,s._jQueryInterface},s}(jQuery),function(a){var b="dropdown",d="4.0.0-alpha.5",g="bs.dropdown",h="."+g,i=".data-api",j=a.fn[b],k=27,l=38,m=40,n=3,o={HIDE:"hide"+h,HIDDEN:"hidden"+h,SHOW:"show"+h,SHOWN:"shown"+h,CLICK:"click"+h,CLICK_DATA_API:"click"+h+i,KEYDOWN_DATA_API:"keydown"+h+i},p={BACKDROP:"dropdown-backdrop",DISABLED:"disabled",OPEN:"open"},q={BACKDROP:".dropdown-backdrop",DATA_TOGGLE:'[data-toggle="dropdown"]',FORM_CHILD:".dropdown form",ROLE_MENU:'[role="menu"]',ROLE_LISTBOX:'[role="listbox"]',NAVBAR_NAV:".navbar-nav",VISIBLE_ITEMS:'[role="menu"] li:not(.disabled) a, [role="listbox"] li:not(.disabled) a'},r=function(){function b(a){c(this,b),this._element=a,this._addEventListeners()}return b.prototype.toggle=function(){if(this.disabled||a(this).hasClass(p.DISABLED))return!1;var c=b._getParentFromElement(this),d=a(c).hasClass(p.OPEN);if(b._clearMenus(),d)return!1;if("ontouchstart"in document.documentElement&&!a(c).closest(q.NAVBAR_NAV).length){var e=document.createElement("div");e.className=p.BACKDROP,a(e).insertBefore(this),a(e).on("click",b._clearMenus)}var f={relatedTarget:this},g=a.Event(o.SHOW,f);return a(c).trigger(g),!g.isDefaultPrevented()&&(this.focus(),this.setAttribute("aria-expanded","true"),a(c).toggleClass(p.OPEN),a(c).trigger(a.Event(o.SHOWN,f)),!1)},b.prototype.dispose=function(){a.removeData(this._element,g),a(this._element).off(h),this._element=null},b.prototype._addEventListeners=function(){a(this._element).on(o.CLICK,this.toggle)},b._jQueryInterface=function(c){return this.each(function(){var d=a(this).data(g);if(d||a(this).data(g,d=new b(this)),"string"==typeof c){if(void 0===d[c])throw new Error('No method named "'+c+'"');d[c].call(this)}})},b._clearMenus=function(c){if(!c||c.which!==n){var d=a(q.BACKDROP)[0];d&&d.parentNode.removeChild(d);for(var e=a.makeArray(a(q.DATA_TOGGLE)),f=0;f<e.length;f++){var g=b._getParentFromElement(e[f]),h={relatedTarget:e[f]};if(a(g).hasClass(p.OPEN)&&!(c&&"click"===c.type&&/input|textarea/i.test(c.target.tagName)&&a.contains(g,c.target))){var i=a.Event(o.HIDE,h);a(g).trigger(i),i.isDefaultPrevented()||(e[f].setAttribute("aria-expanded","false"),a(g).removeClass(p.OPEN).trigger(a.Event(o.HIDDEN,h)))}}}},b._getParentFromElement=function(b){var c=void 0,d=f.getSelectorFromElement(b);return d&&(c=a(d)[0]),c||b.parentNode},b._dataApiKeydownHandler=function(c){if(/(38|40|27|32)/.test(c.which)&&!/input|textarea/i.test(c.target.tagName)&&(c.preventDefault(),c.stopPropagation(),!this.disabled&&!a(this).hasClass(p.DISABLED))){var d=b._getParentFromElement(this),e=a(d).hasClass(p.OPEN);if(!e&&c.which!==k||e&&c.which===k){if(c.which===k){var f=a(d).find(q.DATA_TOGGLE)[0];a(f).trigger("focus")}return void a(this).trigger("click")}var g=a.makeArray(a(q.VISIBLE_ITEMS));if(g=g.filter(function(a){return a.offsetWidth||a.offsetHeight}),g.length){var h=g.indexOf(c.target);c.which===l&&h>0&&h--,c.which===m&&h<g.length-1&&h++,h<0&&(h=0),g[h].focus()}}},e(b,null,[{key:"VERSION",get:function(){return d}}]),b}();return a(document).on(o.KEYDOWN_DATA_API,q.DATA_TOGGLE,r._dataApiKeydownHandler).on(o.KEYDOWN_DATA_API,q.ROLE_MENU,r._dataApiKeydownHandler).on(o.KEYDOWN_DATA_API,q.ROLE_LISTBOX,r._dataApiKeydownHandler).on(o.CLICK_DATA_API,r._clearMenus).on(o.CLICK_DATA_API,q.DATA_TOGGLE,r.prototype.toggle).on(o.CLICK_DATA_API,q.FORM_CHILD,function(a){a.stopPropagation()}),a.fn[b]=r._jQueryInterface,a.fn[b].Constructor=r,a.fn[b].noConflict=function(){return a.fn[b]=j,r._jQueryInterface},r}(jQuery),function(a){var b="modal",g="4.0.0-alpha.5",h="bs.modal",i="."+h,j=".data-api",k=a.fn[b],l=300,m=150,n=27,o={backdrop:!0,keyboard:!0,focus:!0,show:!0},p={backdrop:"(boolean|string)",keyboard:"boolean",focus:"boolean",show:"boolean"},q={HIDE:"hide"+i,HIDDEN:"hidden"+i,SHOW:"show"+i,SHOWN:"shown"+i,FOCUSIN:"focusin"+i,RESIZE:"resize"+i,CLICK_DISMISS:"click.dismiss"+i,KEYDOWN_DISMISS:"keydown.dismiss"+i,MOUSEUP_DISMISS:"mouseup.dismiss"+i,MOUSEDOWN_DISMISS:"mousedown.dismiss"+i,CLICK_DATA_API:"click"+i+j},r={SCROLLBAR_MEASURER:"modal-scrollbar-measure",BACKDROP:"modal-backdrop",OPEN:"modal-open",FADE:"fade",IN:"in"},s={DIALOG:".modal-dialog",DATA_TOGGLE:'[data-toggle="modal"]',DATA_DISMISS:'[data-dismiss="modal"]',FIXED_CONTENT:".navbar-fixed-top, .navbar-fixed-bottom, .is-fixed"},t=function(){function j(b,d){c(this,j),this._config=this._getConfig(d),this._element=b,this._dialog=a(b).find(s.DIALOG)[0],this._backdrop=null,this._isShown=!1,this._isBodyOverflowing=!1,this._ignoreBackdropClick=!1,this._originalBodyPadding=0,this._scrollbarWidth=0}return j.prototype.toggle=function(a){return this._isShown?this.hide():this.show(a)},j.prototype.show=function(b){var c=this,d=a.Event(q.SHOW,{relatedTarget:b});a(this._element).trigger(d),this._isShown||d.isDefaultPrevented()||(this._isShown=!0,this._checkScrollbar(),this._setScrollbar(),a(document.body).addClass(r.OPEN),this._setEscapeEvent(),this._setResizeEvent(),a(this._element).on(q.CLICK_DISMISS,s.DATA_DISMISS,a.proxy(this.hide,this)),a(this._dialog).on(q.MOUSEDOWN_DISMISS,function(){a(c._element).one(q.MOUSEUP_DISMISS,function(b){a(b.target).is(c._element)&&(c._ignoreBackdropClick=!0)})}),this._showBackdrop(a.proxy(this._showElement,this,b)))},j.prototype.hide=function(b){b&&b.preventDefault();var c=a.Event(q.HIDE);a(this._element).trigger(c),this._isShown&&!c.isDefaultPrevented()&&(this._isShown=!1,this._setEscapeEvent(),this._setResizeEvent(),a(document).off(q.FOCUSIN),a(this._element).removeClass(r.IN),a(this._element).off(q.CLICK_DISMISS),a(this._dialog).off(q.MOUSEDOWN_DISMISS),f.supportsTransitionEnd()&&a(this._element).hasClass(r.FADE)?a(this._element).one(f.TRANSITION_END,a.proxy(this._hideModal,this)).emulateTransitionEnd(l):this._hideModal())},j.prototype.dispose=function(){a.removeData(this._element,h),a(window).off(i),a(document).off(i),a(this._element).off(i),a(this._backdrop).off(i),this._config=null,this._element=null,this._dialog=null,this._backdrop=null,this._isShown=null,this._isBodyOverflowing=null,this._ignoreBackdropClick=null,this._originalBodyPadding=null,this._scrollbarWidth=null},j.prototype._getConfig=function(c){return c=a.extend({},o,c),f.typeCheckConfig(b,c,p),c},j.prototype._showElement=function(b){var c=this,d=f.supportsTransitionEnd()&&a(this._element).hasClass(r.FADE);this._element.parentNode&&this._element.parentNode.nodeType===Node.ELEMENT_NODE||document.body.appendChild(this._element),this._element.style.display="block",this._element.removeAttribute("aria-hidden"),this._element.scrollTop=0,d&&f.reflow(this._element),a(this._element).addClass(r.IN),this._config.focus&&this._enforceFocus();var e=a.Event(q.SHOWN,{relatedTarget:b}),g=function(){c._config.focus&&c._element.focus(),a(c._element).trigger(e)};d?a(this._dialog).one(f.TRANSITION_END,g).emulateTransitionEnd(l):g()},j.prototype._enforceFocus=function(){var b=this;a(document).off(q.FOCUSIN).on(q.FOCUSIN,function(c){document===c.target||b._element===c.target||a(b._element).has(c.target).length||b._element.focus()})},j.prototype._setEscapeEvent=function(){var b=this;this._isShown&&this._config.keyboard?a(this._element).on(q.KEYDOWN_DISMISS,function(a){a.which===n&&b.hide()}):this._isShown||a(this._element).off(q.KEYDOWN_DISMISS)},j.prototype._setResizeEvent=function(){this._isShown?a(window).on(q.RESIZE,a.proxy(this._handleUpdate,this)):a(window).off(q.RESIZE)},j.prototype._hideModal=function(){var b=this;this._element.style.display="none",this._element.setAttribute("aria-hidden","true"),this._showBackdrop(function(){a(document.body).removeClass(r.OPEN),b._resetAdjustments(),b._resetScrollbar(),a(b._element).trigger(q.HIDDEN)})},j.prototype._removeBackdrop=function(){this._backdrop&&(a(this._backdrop).remove(),this._backdrop=null)},j.prototype._showBackdrop=function(b){var c=this,d=a(this._element).hasClass(r.FADE)?r.FADE:"";if(this._isShown&&this._config.backdrop){var e=f.supportsTransitionEnd()&&d;if(this._backdrop=document.createElement("div"),this._backdrop.className=r.BACKDROP,d&&a(this._backdrop).addClass(d),a(this._backdrop).appendTo(document.body),a(this._element).on(q.CLICK_DISMISS,function(a){return c._ignoreBackdropClick?void(c._ignoreBackdropClick=!1):void(a.target===a.currentTarget&&("static"===c._config.backdrop?c._element.focus():c.hide()))}),e&&f.reflow(this._backdrop),a(this._backdrop).addClass(r.IN),!b)return;if(!e)return void b();a(this._backdrop).one(f.TRANSITION_END,b).emulateTransitionEnd(m)}else if(!this._isShown&&this._backdrop){a(this._backdrop).removeClass(r.IN);var g=function(){c._removeBackdrop(),b&&b()};f.supportsTransitionEnd()&&a(this._element).hasClass(r.FADE)?a(this._backdrop).one(f.TRANSITION_END,g).emulateTransitionEnd(m):g()}else b&&b()},j.prototype._handleUpdate=function(){this._adjustDialog()},j.prototype._adjustDialog=function(){var a=this._element.scrollHeight>document.documentElement.clientHeight;!this._isBodyOverflowing&&a&&(this._element.style.paddingLeft=this._scrollbarWidth+"px"),this._isBodyOverflowing&&!a&&(this._element.style.paddingRight=this._scrollbarWidth+"px")},j.prototype._resetAdjustments=function(){this._element.style.paddingLeft="",this._element.style.paddingRight=""},j.prototype._checkScrollbar=function(){this._isBodyOverflowing=document.body.clientWidth<window.innerWidth,this._scrollbarWidth=this._getScrollbarWidth()},j.prototype._setScrollbar=function(){var b=parseInt(a(s.FIXED_CONTENT).css("padding-right")||0,10);this._originalBodyPadding=document.body.style.paddingRight||"",this._isBodyOverflowing&&(document.body.style.paddingRight=b+this._scrollbarWidth+"px")},j.prototype._resetScrollbar=function(){document.body.style.paddingRight=this._originalBodyPadding},j.prototype._getScrollbarWidth=function(){var a=document.createElement("div");a.className=r.SCROLLBAR_MEASURER,document.body.appendChild(a);var b=a.offsetWidth-a.clientWidth;return document.body.removeChild(a),b},j._jQueryInterface=function(b,c){return this.each(function(){var e=a(this).data(h),f=a.extend({},j.Default,a(this).data(),"object"===("undefined"==typeof b?"undefined":d(b))&&b);if(e||(e=new j(this,f),a(this).data(h,e)),"string"==typeof b){if(void 0===e[b])throw new Error('No method named "'+b+'"');e[b](c)}else f.show&&e.show(c)})},e(j,null,[{key:"VERSION",get:function(){return g}},{key:"Default",get:function(){return o}}]),j}();return a(document).on(q.CLICK_DATA_API,s.DATA_TOGGLE,function(b){var c=this,d=void 0,e=f.getSelectorFromElement(this);e&&(d=a(e)[0]);var g=a(d).data(h)?"toggle":a.extend({},a(d).data(),a(this).data());"A"===this.tagName&&b.preventDefault();var i=a(d).one(q.SHOW,function(b){b.isDefaultPrevented()||i.one(q.HIDDEN,function(){a(c).is(":visible")&&c.focus()})});t._jQueryInterface.call(a(d),g,this)}),a.fn[b]=t._jQueryInterface,a.fn[b].Constructor=t,a.fn[b].noConflict=function(){return a.fn[b]=k,t._jQueryInterface},t}(jQuery),function(a){var b="scrollspy",g="4.0.0-alpha.5",h="bs.scrollspy",i="."+h,j=".data-api",k=a.fn[b],l={offset:10,method:"auto",target:""},m={offset:"number",method:"string",target:"(string|element)"},n={ACTIVATE:"activate"+i,SCROLL:"scroll"+i,LOAD_DATA_API:"load"+i+j},o={DROPDOWN_ITEM:"dropdown-item",DROPDOWN_MENU:"dropdown-menu",NAV_LINK:"nav-link",NAV:"nav",ACTIVE:"active"},p={DATA_SPY:'[data-spy="scroll"]',ACTIVE:".active",LIST_ITEM:".list-item",LI:"li",LI_DROPDOWN:"li.dropdown",NAV_LINKS:".nav-link",DROPDOWN:".dropdown",DROPDOWN_ITEMS:".dropdown-item",DROPDOWN_TOGGLE:".dropdown-toggle"},q={OFFSET:"offset",POSITION:"position"},r=function(){function j(b,d){c(this,j),this._element=b,this._scrollElement="BODY"===b.tagName?window:b,this._config=this._getConfig(d),this._selector=this._config.target+" "+p.NAV_LINKS+","+(this._config.target+" "+p.DROPDOWN_ITEMS),this._offsets=[],this._targets=[],this._activeTarget=null,this._scrollHeight=0,a(this._scrollElement).on(n.SCROLL,a.proxy(this._process,this)),this.refresh(),this._process()}return j.prototype.refresh=function(){var b=this,c=this._scrollElement!==this._scrollElement.window?q.POSITION:q.OFFSET,d="auto"===this._config.method?c:this._config.method,e=d===q.POSITION?this._getScrollTop():0;this._offsets=[],this._targets=[],this._scrollHeight=this._getScrollHeight();var g=a.makeArray(a(this._selector));g.map(function(b){var c=void 0,g=f.getSelectorFromElement(b);return g&&(c=a(g)[0]),c&&(c.offsetWidth||c.offsetHeight)?[a(c)[d]().top+e,g]:null}).filter(function(a){return a}).sort(function(a,b){return a[0]-b[0]}).forEach(function(a){b._offsets.push(a[0]),b._targets.push(a[1])})},j.prototype.dispose=function(){a.removeData(this._element,h),a(this._scrollElement).off(i),this._element=null,this._scrollElement=null,this._config=null,this._selector=null,this._offsets=null,this._targets=null,this._activeTarget=null,this._scrollHeight=null},j.prototype._getConfig=function(c){if(c=a.extend({},l,c),"string"!=typeof c.target){var d=a(c.target).attr("id");d||(d=f.getUID(b),a(c.target).attr("id",d)),c.target="#"+d}return f.typeCheckConfig(b,c,m),c},j.prototype._getScrollTop=function(){return this._scrollElement===window?this._scrollElement.scrollY:this._scrollElement.scrollTop},j.prototype._getScrollHeight=function(){return this._scrollElement.scrollHeight||Math.max(document.body.scrollHeight,document.documentElement.scrollHeight)},j.prototype._process=function(){var a=this._getScrollTop()+this._config.offset,b=this._getScrollHeight(),c=this._config.offset+b-this._scrollElement.offsetHeight;if(this._scrollHeight!==b&&this.refresh(),a>=c){var d=this._targets[this._targets.length-1];this._activeTarget!==d&&this._activate(d)}if(this._activeTarget&&a<this._offsets[0])return this._activeTarget=null,void this._clear();for(var e=this._offsets.length;e--;){var f=this._activeTarget!==this._targets[e]&&a>=this._offsets[e]&&(void 0===this._offsets[e+1]||a<this._offsets[e+1]);f&&this._activate(this._targets[e])}},j.prototype._activate=function(b){this._activeTarget=b,this._clear();var c=this._selector.split(",");c=c.map(function(a){return a+'[data-target="'+b+'"],'+(a+'[href="'+b+'"]')});var d=a(c.join(","));d.hasClass(o.DROPDOWN_ITEM)?(d.closest(p.DROPDOWN).find(p.DROPDOWN_TOGGLE).addClass(o.ACTIVE),d.addClass(o.ACTIVE)):d.parents(p.LI).find(p.NAV_LINKS).addClass(o.ACTIVE),a(this._scrollElement).trigger(n.ACTIVATE,{relatedTarget:b})},j.prototype._clear=function(){a(this._selector).filter(p.ACTIVE).removeClass(o.ACTIVE)},j._jQueryInterface=function(b){return this.each(function(){var c=a(this).data(h),e="object"===("undefined"==typeof b?"undefined":d(b))&&b||null;if(c||(c=new j(this,e),a(this).data(h,c)),"string"==typeof b){if(void 0===c[b])throw new Error('No method named "'+b+'"');c[b]()}})},e(j,null,[{key:"VERSION",get:function(){return g}},{key:"Default",get:function(){return l}}]),j}();return a(window).on(n.LOAD_DATA_API,function(){for(var b=a.makeArray(a(p.DATA_SPY)),c=b.length;c--;){var d=a(b[c]);r._jQueryInterface.call(d,d.data())}}),a.fn[b]=r._jQueryInterface,a.fn[b].Constructor=r,a.fn[b].noConflict=function(){return a.fn[b]=k,r._jQueryInterface},r}(jQuery),function(a){var b="tab",d="4.0.0-alpha.5",g="bs.tab",h="."+g,i=".data-api",j=a.fn[b],k=150,l={HIDE:"hide"+h,HIDDEN:"hidden"+h,SHOW:"show"+h,SHOWN:"shown"+h,CLICK_DATA_API:"click"+h+i},m={DROPDOWN_MENU:"dropdown-menu",ACTIVE:"active",FADE:"fade",IN:"in"},n={A:"a",LI:"li",DROPDOWN:".dropdown",UL:"ul:not(.dropdown-menu)",FADE_CHILD:"> .nav-item .fade, > .fade",ACTIVE:".active",ACTIVE_CHILD:"> .nav-item > .active, > .active",DATA_TOGGLE:'[data-toggle="tab"], [data-toggle="pill"]',
DROPDOWN_TOGGLE:".dropdown-toggle",DROPDOWN_ACTIVE_CHILD:"> .dropdown-menu .active"},o=function(){function b(a){c(this,b),this._element=a}return b.prototype.show=function(){var b=this;if(!this._element.parentNode||this._element.parentNode.nodeType!==Node.ELEMENT_NODE||!a(this._element).hasClass(m.ACTIVE)){var c=void 0,d=void 0,e=a(this._element).closest(n.UL)[0],g=f.getSelectorFromElement(this._element);e&&(d=a.makeArray(a(e).find(n.ACTIVE)),d=d[d.length-1]);var h=a.Event(l.HIDE,{relatedTarget:this._element}),i=a.Event(l.SHOW,{relatedTarget:d});if(d&&a(d).trigger(h),a(this._element).trigger(i),!i.isDefaultPrevented()&&!h.isDefaultPrevented()){g&&(c=a(g)[0]),this._activate(this._element,e);var j=function(){var c=a.Event(l.HIDDEN,{relatedTarget:b._element}),e=a.Event(l.SHOWN,{relatedTarget:d});a(d).trigger(c),a(b._element).trigger(e)};c?this._activate(c,c.parentNode,j):j()}}},b.prototype.dispose=function(){a.removeClass(this._element,g),this._element=null},b.prototype._activate=function(b,c,d){var e=a(c).find(n.ACTIVE_CHILD)[0],g=d&&f.supportsTransitionEnd()&&(e&&a(e).hasClass(m.FADE)||Boolean(a(c).find(n.FADE_CHILD)[0])),h=a.proxy(this._transitionComplete,this,b,e,g,d);e&&g?a(e).one(f.TRANSITION_END,h).emulateTransitionEnd(k):h(),e&&a(e).removeClass(m.IN)},b.prototype._transitionComplete=function(b,c,d,e){if(c){a(c).removeClass(m.ACTIVE);var g=a(c).find(n.DROPDOWN_ACTIVE_CHILD)[0];g&&a(g).removeClass(m.ACTIVE),c.setAttribute("aria-expanded",!1)}if(a(b).addClass(m.ACTIVE),b.setAttribute("aria-expanded",!0),d?(f.reflow(b),a(b).addClass(m.IN)):a(b).removeClass(m.FADE),b.parentNode&&a(b.parentNode).hasClass(m.DROPDOWN_MENU)){var h=a(b).closest(n.DROPDOWN)[0];h&&a(h).find(n.DROPDOWN_TOGGLE).addClass(m.ACTIVE),b.setAttribute("aria-expanded",!0)}e&&e()},b._jQueryInterface=function(c){return this.each(function(){var d=a(this),e=d.data(g);if(e||(e=e=new b(this),d.data(g,e)),"string"==typeof c){if(void 0===e[c])throw new Error('No method named "'+c+'"');e[c]()}})},e(b,null,[{key:"VERSION",get:function(){return d}}]),b}();return a(document).on(l.CLICK_DATA_API,n.DATA_TOGGLE,function(b){b.preventDefault(),o._jQueryInterface.call(a(this),"show")}),a.fn[b]=o._jQueryInterface,a.fn[b].Constructor=o,a.fn[b].noConflict=function(){return a.fn[b]=j,o._jQueryInterface},o}(jQuery),function(a){var b="tooltip",g="4.0.0-alpha.5",h="bs.tooltip",i="."+h,j=a.fn[b],k=150,l="bs-tether",m={animation:!0,template:'<div class="tooltip" role="tooltip"><div class="tooltip-inner"></div></div>',trigger:"hover focus",title:"",delay:0,html:!1,selector:!1,placement:"top",offset:"0 0",constraints:[]},n={animation:"boolean",template:"string",title:"(string|element|function)",trigger:"string",delay:"(number|object)",html:"boolean",selector:"(string|boolean)",placement:"(string|function)",offset:"string",constraints:"array"},o={TOP:"bottom center",RIGHT:"middle left",BOTTOM:"top center",LEFT:"middle right"},p={IN:"in",OUT:"out"},q={HIDE:"hide"+i,HIDDEN:"hidden"+i,SHOW:"show"+i,SHOWN:"shown"+i,INSERTED:"inserted"+i,CLICK:"click"+i,FOCUSIN:"focusin"+i,FOCUSOUT:"focusout"+i,MOUSEENTER:"mouseenter"+i,MOUSELEAVE:"mouseleave"+i},r={FADE:"fade",IN:"in"},s={TOOLTIP:".tooltip",TOOLTIP_INNER:".tooltip-inner"},t={element:!1,enabled:!1},u={HOVER:"hover",FOCUS:"focus",CLICK:"click",MANUAL:"manual"},v=function(){function j(a,b){c(this,j),this._isEnabled=!0,this._timeout=0,this._hoverState="",this._activeTrigger={},this._tether=null,this.element=a,this.config=this._getConfig(b),this.tip=null,this._setListeners()}return j.prototype.enable=function(){this._isEnabled=!0},j.prototype.disable=function(){this._isEnabled=!1},j.prototype.toggleEnabled=function(){this._isEnabled=!this._isEnabled},j.prototype.toggle=function(b){if(b){var c=this.constructor.DATA_KEY,d=a(b.currentTarget).data(c);d||(d=new this.constructor(b.currentTarget,this._getDelegateConfig()),a(b.currentTarget).data(c,d)),d._activeTrigger.click=!d._activeTrigger.click,d._isWithActiveTrigger()?d._enter(null,d):d._leave(null,d)}else{if(a(this.getTipElement()).hasClass(r.IN))return void this._leave(null,this);this._enter(null,this)}},j.prototype.dispose=function(){clearTimeout(this._timeout),this.cleanupTether(),a.removeData(this.element,this.constructor.DATA_KEY),a(this.element).off(this.constructor.EVENT_KEY),this.tip&&a(this.tip).remove(),this._isEnabled=null,this._timeout=null,this._hoverState=null,this._activeTrigger=null,this._tether=null,this.element=null,this.config=null,this.tip=null},j.prototype.show=function(){var b=this,c=a.Event(this.constructor.Event.SHOW);if(this.isWithContent()&&this._isEnabled){a(this.element).trigger(c);var d=a.contains(this.element.ownerDocument.documentElement,this.element);if(c.isDefaultPrevented()||!d)return;var e=this.getTipElement(),g=f.getUID(this.constructor.NAME);e.setAttribute("id",g),this.element.setAttribute("aria-describedby",g),this.setContent(),this.config.animation&&a(e).addClass(r.FADE);var h="function"==typeof this.config.placement?this.config.placement.call(this,e,this.element):this.config.placement,i=this._getAttachment(h);a(e).data(this.constructor.DATA_KEY,this).appendTo(document.body),a(this.element).trigger(this.constructor.Event.INSERTED),this._tether=new Tether({attachment:i,element:e,target:this.element,classes:t,classPrefix:l,offset:this.config.offset,constraints:this.config.constraints,addTargetClasses:!1}),f.reflow(e),this._tether.position(),a(e).addClass(r.IN);var k=function(){var c=b._hoverState;b._hoverState=null,a(b.element).trigger(b.constructor.Event.SHOWN),c===p.OUT&&b._leave(null,b)};if(f.supportsTransitionEnd()&&a(this.tip).hasClass(r.FADE))return void a(this.tip).one(f.TRANSITION_END,k).emulateTransitionEnd(j._TRANSITION_DURATION);k()}},j.prototype.hide=function(b){var c=this,d=this.getTipElement(),e=a.Event(this.constructor.Event.HIDE),g=function(){c._hoverState!==p.IN&&d.parentNode&&d.parentNode.removeChild(d),c.element.removeAttribute("aria-describedby"),a(c.element).trigger(c.constructor.Event.HIDDEN),c.cleanupTether(),b&&b()};a(this.element).trigger(e),e.isDefaultPrevented()||(a(d).removeClass(r.IN),f.supportsTransitionEnd()&&a(this.tip).hasClass(r.FADE)?a(d).one(f.TRANSITION_END,g).emulateTransitionEnd(k):g(),this._hoverState="")},j.prototype.isWithContent=function(){return Boolean(this.getTitle())},j.prototype.getTipElement=function(){return this.tip=this.tip||a(this.config.template)[0]},j.prototype.setContent=function(){var b=a(this.getTipElement());this.setElementContent(b.find(s.TOOLTIP_INNER),this.getTitle()),b.removeClass(r.FADE).removeClass(r.IN),this.cleanupTether()},j.prototype.setElementContent=function(b,c){var e=this.config.html;"object"===("undefined"==typeof c?"undefined":d(c))&&(c.nodeType||c.jquery)?e?a(c).parent().is(b)||b.empty().append(c):b.text(a(c).text()):b[e?"html":"text"](c)},j.prototype.getTitle=function(){var a=this.element.getAttribute("data-original-title");return a||(a="function"==typeof this.config.title?this.config.title.call(this.element):this.config.title),a},j.prototype.cleanupTether=function(){this._tether&&this._tether.destroy()},j.prototype._getAttachment=function(a){return o[a.toUpperCase()]},j.prototype._setListeners=function(){var b=this,c=this.config.trigger.split(" ");c.forEach(function(c){if("click"===c)a(b.element).on(b.constructor.Event.CLICK,b.config.selector,a.proxy(b.toggle,b));else if(c!==u.MANUAL){var d=c===u.HOVER?b.constructor.Event.MOUSEENTER:b.constructor.Event.FOCUSIN,e=c===u.HOVER?b.constructor.Event.MOUSELEAVE:b.constructor.Event.FOCUSOUT;a(b.element).on(d,b.config.selector,a.proxy(b._enter,b)).on(e,b.config.selector,a.proxy(b._leave,b))}}),this.config.selector?this.config=a.extend({},this.config,{trigger:"manual",selector:""}):this._fixTitle()},j.prototype._fixTitle=function(){var a=d(this.element.getAttribute("data-original-title"));(this.element.getAttribute("title")||"string"!==a)&&(this.element.setAttribute("data-original-title",this.element.getAttribute("title")||""),this.element.setAttribute("title",""))},j.prototype._enter=function(b,c){var d=this.constructor.DATA_KEY;return c=c||a(b.currentTarget).data(d),c||(c=new this.constructor(b.currentTarget,this._getDelegateConfig()),a(b.currentTarget).data(d,c)),b&&(c._activeTrigger["focusin"===b.type?u.FOCUS:u.HOVER]=!0),a(c.getTipElement()).hasClass(r.IN)||c._hoverState===p.IN?void(c._hoverState=p.IN):(clearTimeout(c._timeout),c._hoverState=p.IN,c.config.delay&&c.config.delay.show?void(c._timeout=setTimeout(function(){c._hoverState===p.IN&&c.show()},c.config.delay.show)):void c.show())},j.prototype._leave=function(b,c){var d=this.constructor.DATA_KEY;if(c=c||a(b.currentTarget).data(d),c||(c=new this.constructor(b.currentTarget,this._getDelegateConfig()),a(b.currentTarget).data(d,c)),b&&(c._activeTrigger["focusout"===b.type?u.FOCUS:u.HOVER]=!1),!c._isWithActiveTrigger())return clearTimeout(c._timeout),c._hoverState=p.OUT,c.config.delay&&c.config.delay.hide?void(c._timeout=setTimeout(function(){c._hoverState===p.OUT&&c.hide()},c.config.delay.hide)):void c.hide()},j.prototype._isWithActiveTrigger=function(){for(var a in this._activeTrigger)if(this._activeTrigger[a])return!0;return!1},j.prototype._getConfig=function(c){return c=a.extend({},this.constructor.Default,a(this.element).data(),c),c.delay&&"number"==typeof c.delay&&(c.delay={show:c.delay,hide:c.delay}),f.typeCheckConfig(b,c,this.constructor.DefaultType),c},j.prototype._getDelegateConfig=function(){var a={};if(this.config)for(var b in this.config)this.constructor.Default[b]!==this.config[b]&&(a[b]=this.config[b]);return a},j._jQueryInterface=function(b){return this.each(function(){var c=a(this).data(h),e="object"===("undefined"==typeof b?"undefined":d(b))?b:null;if((c||!/dispose|hide/.test(b))&&(c||(c=new j(this,e),a(this).data(h,c)),"string"==typeof b)){if(void 0===c[b])throw new Error('No method named "'+b+'"');c[b]()}})},e(j,null,[{key:"VERSION",get:function(){return g}},{key:"Default",get:function(){return m}},{key:"NAME",get:function(){return b}},{key:"DATA_KEY",get:function(){return h}},{key:"Event",get:function(){return q}},{key:"EVENT_KEY",get:function(){return i}},{key:"DefaultType",get:function(){return n}}]),j}();return a.fn[b]=v._jQueryInterface,a.fn[b].Constructor=v,a.fn[b].noConflict=function(){return a.fn[b]=j,v._jQueryInterface},v}(jQuery));(function(f){var h="popover",i="4.0.0-alpha.5",j="bs.popover",k="."+j,l=f.fn[h],m=f.extend({},g.Default,{placement:"right",trigger:"click",content:"",template:'<div class="popover" role="tooltip"><h3 class="popover-title"></h3><div class="popover-content"></div></div>'}),n=f.extend({},g.DefaultType,{content:"(string|element|function)"}),o={FADE:"fade",IN:"in"},p={TITLE:".popover-title",CONTENT:".popover-content"},q={HIDE:"hide"+k,HIDDEN:"hidden"+k,SHOW:"show"+k,SHOWN:"shown"+k,INSERTED:"inserted"+k,CLICK:"click"+k,FOCUSIN:"focusin"+k,FOCUSOUT:"focusout"+k,MOUSEENTER:"mouseenter"+k,MOUSELEAVE:"mouseleave"+k},r=function(g){function l(){return c(this,l),a(this,g.apply(this,arguments))}return b(l,g),l.prototype.isWithContent=function(){return this.getTitle()||this._getContent()},l.prototype.getTipElement=function(){return this.tip=this.tip||f(this.config.template)[0]},l.prototype.setContent=function(){var a=f(this.getTipElement());this.setElementContent(a.find(p.TITLE),this.getTitle()),this.setElementContent(a.find(p.CONTENT),this._getContent()),a.removeClass(o.FADE).removeClass(o.IN),this.cleanupTether()},l.prototype._getContent=function(){return this.element.getAttribute("data-content")||("function"==typeof this.config.content?this.config.content.call(this.element):this.config.content)},l._jQueryInterface=function(a){return this.each(function(){var b=f(this).data(j),c="object"===("undefined"==typeof a?"undefined":d(a))?a:null;if((b||!/destroy|hide/.test(a))&&(b||(b=new l(this,c),f(this).data(j,b)),"string"==typeof a)){if(void 0===b[a])throw new Error('No method named "'+a+'"');b[a]()}})},e(l,null,[{key:"VERSION",get:function(){return i}},{key:"Default",get:function(){return m}},{key:"NAME",get:function(){return h}},{key:"DATA_KEY",get:function(){return j}},{key:"Event",get:function(){return q}},{key:"EVENT_KEY",get:function(){return k}},{key:"DefaultType",get:function(){return n}}]),l}(g);return f.fn[h]=r._jQueryInterface,f.fn[h].Constructor=r,f.fn[h].noConflict=function(){return f.fn[h]=l,r._jQueryInterface},r})(jQuery)}();
