# Supplementary material for: Human-computer interaction based on background knowledge and emotion certainty
Source: PeerJ Comput Sci. 2023 May 31;9:e1418. doi: 10.7717/peerj-cs.1418 (PMC10280641; doi:10.7717/peerj-cs.1418)
Supplement: Supplemental Information 3 [file peerj-cs-09-1418-s003.zip › ChatterBot_HCI_source_code/examples/django_app/example_app/static/js/js.cookie.js]

/*! js-cookie v2.0.3 | MIT */
!function(a){if("function"==typeof define&&define.amd)define(a);else if("object"==typeof exports)module.exports=a();else{var b=window.Cookies,c=window.Cookies=a(window.jQuery);c.noConflict=function(){return window.Cookies=b,c}}}(function(){function a(){for(var a=0,b={};a<arguments.length;a++){var c=arguments[a];for(var d in c)b[d]=c[d]}return b}function b(c){function d(b,e,f){var g;if(arguments.length>1){if(f=a({path:"/"},d.defaults,f),"number"==typeof f.expires){var h=new Date;h.setMilliseconds(h.getMilliseconds()+864e5*f.expires),f.expires=h}try{g=JSON.stringify(e),/^[\{\[]/.test(g)&&(e=g)}catch(i){}return e=encodeURIComponent(String(e)),e=e.replace(/%(23|24|26|2B|3A|3C|3E|3D|2F|3F|40|5B|5D|5E|60|7B|7D|7C)/g,decodeURIComponent),b=encodeURIComponent(String(b)),b=b.replace(/%(23|24|26|2B|5E|60|7C)/g,decodeURIComponent),b=b.replace(/[\(\)]/g,escape),document.cookie=[b,"=",e,f.expires&&"; expires="+f.expires.toUTCString(),f.path&&"; path="+f.path,f.domain&&"; domain="+f.domain,f.secure?"; secure":""].join("")}b||(g={});for(var j=document.cookie?document.cookie.split("; "):[],k=/(%[0-9A-Z]{2})+/g,l=0;l<j.length;l++){var m=j[l].split("="),n=m[0].replace(k,decodeURIComponent),o=m.slice(1).join("=");'"'===o.charAt(0)&&(o=o.slice(1,-1));try{if(o=c&&c(o,n)||o.replace(k,decodeURIComponent),this.json)try{o=JSON.parse(o)}catch(i){}if(b===n){g=o;break}b||(g[n]=o)}catch(i){}}return g}return d.get=d.set=d,d.getJSON=function(){return d.apply({json:!0},[].slice.call(arguments))},d.defaults={},d.remove=function(b,c){d(b,"",a(c,{expires:-1}))},d.withConverter=b,d}return b()});
